# Supplementary material for: X-ray crystal structure of [L 2Ag3]+[OTf]−·5C6D6: a monoanionic bis­phosphinimine ligand supported tris­ilver complex
Source: Acta Crystallogr E Crystallogr Commun. 2021 Sep 17;77(Pt 10):1025–8. doi: 10.1107/S2056989021009221 (PMC8491533; doi:10.1107/S2056989021009221)
Supplement: Supplementary file 1 [file e-77-01025-sup1.cif]

##############################################################################
#                                                                            #
# This CIF contains the data in a paper accepted for publication in          #
# Acta Crystallographica Section E. It conforms to the requirements of       #
# Notes for Authors for Acta Crystallographica Section E, and has been       #
# peer reviewed under the auspices of the IUCr Commission on Journals.       #
#                                                                            #
# Full details of the Crystallographic Information File format               #
# are given in the paper "The Crystallographic Information File (CIF):       #
# a New Standard Archive File for Crystallography" by S. R. Hall, F. H.      #
# Allen and I. D. Brown [Acta Cryst. (1991), A47, 655-685].                  #
#                                                                            #
# The current version of the core CIF dictionary is obtainable from          #
# ftp://ftp.iucr.org/pub/cif_core.dic.                                       #
#                                                                            #
# Software is freely available for graphical display of the structure(s)     #
# in this CIF. For information consult the CIF software page                 #
# http://www.iucr.org/resources/cif/software.                                #
#                                                                            #
# This file may be used for bona fide research purposes within the           #
# scientific community so long as proper attribution is given to the journal # 
# article from which it was obtained.                                        #
#                                                                            #
##############################################################################
data_I
_audit_creation_method
;
Olex2 1.5
(compiled 2021.07.19 svn.r715e62df for OlexSys, GUI svn.r6383)
;
_journal_date_recd_electronic     2021-06-16
_journal_date_accepted     2021-09-06
_journal_name_full     'Acta Crystallographica, Section E'
_journal_year     2021
_journal_volume     77
_journal_issue     10
_journal_page_first     1
_journal_page_last     0
_journal_paper_category     GM
_journal_paper_doi     10.1107/S2056989021009221
_journal_coeditor_code     ZV2008
_publ_contact_author_name     'Sam L. Drescher'
_publ_contact_author_address
;
4401 University Drive West, Lethbridge, AB
;
_publ_contact_author_email     'sam.drescher@uleth.ca'
_publ_contact_author_fax     ?
_publ_contact_author_phone     ?
_publ_section_title
;
X-ray crystal structure of [<i>L</i>~2~Ag~3~]^+^[OTf]^-^\\cdot5C~6~D~6~: a
monoanionic bisphosphinimine ligand supported trisilver complex
;
loop_
    _publ_author_name
    _publ_author_footnote
    _publ_author_address
    'Drescher, Sam L.' .
;
Department of Chemistry and Biochemistry, University of Lethbridge, 4401
University Drive West, Lethbridge, AB,
Canada, T1K 3M4
;
    'Forfar, Christopher P.' .
;
Department of Chemistry and Biochemistry, University of Lethbridge, 4401
University Drive West, Lethbridge, AB,
Canada, T1K 3M4
;
    'Boer\'e, Ren\'e T.' .
;
Department of Chemistry and Biochemistry, University of Lethbridge, 4401
University Drive West, Lethbridge, AB,
Canada, T1K 3M4
;
    'Hayes, Paul G.' .
;
Department of Chemistry and Biochemistry, University of Lethbridge, 4401
University Drive West, Lethbridge, AB,
Canada, T1K 3M4
;
_publ_section_synopsis
;
A trisilver complex stabilized by two monoanionic bisphosphinimine ligands is
reported. Noteworthy asymmetry at the cluster core is observed. This is the
first example of a trisilver complex supported by monoanionic bisphosphinimine
ligands.
;
_chemical_name_systematic
;\
Bis{\m~3~-2,5-bis[<i>N</i>-(4-isopropylphenyl)-<i>P</i>,<i>P</i>-\
diphenylphosphorimidoyl]pyrrol-1-ido-\k^3^<i>N</i>:<i>N</i>':<i>N</i>''}\
trisilver(I) trifluoromethanesulfonate deuterated benzene pentasolvate
;
_chemical_name_common     ?
_chemical_formula_moiety     '[C92 H88 Ag3 N6 P4]+, [CF3 O3 S]-, 5(C6 D6)'
_chemical_formula_sum     'C123 H118 Ag3 F3 N6 O3 P4 S'
_chemical_formula_iupac     '[Ag3 (C46 H44 N3 P2)2] (CF3 O3 S), 5C6 D6'
_chemical_formula_weight     2264.78
_chemical_melting_point     ?
_space_group_crystal_system     monoclinic
_space_group_name_H-M_alt     'C 1 2/c 1'
_space_group_name_Hall     '-C 2yc'
loop_
    _space_group_symop_operation_xyz
    'x, y, z'
    '-x, y, -z+1/2'
    'x+1/2, y+1/2, z'
    '-x+1/2, y+1/2, -z+1/2'
    '-x, -y, -z'
    'x, -y, z-1/2'
    '-x+1/2, -y+1/2, -z'
    'x+1/2, -y+1/2, z-1/2'
_cell_length_a     35.6053(2)
_cell_length_b     16.83810(10)
_cell_length_c     37.5880(3)
_cell_angle_alpha     90
_cell_angle_beta     108.5480(10)
_cell_angle_gamma     90
_cell_volume     21364.4(3)
_cell_formula_units_Z     8
_cell_measurement_reflns_used     64197
_cell_measurement_theta_min     2.5950
_cell_measurement_theta_max     79.7590
_cell_measurement_temperature     100.0(3)
loop_
    _twin_individual_id
    _twin_individual_mass_fraction_refined
    _twin_individual_twin_matrix_11
    _twin_individual_twin_matrix_12
    _twin_individual_twin_matrix_13
    _twin_individual_twin_matrix_21
    _twin_individual_twin_matrix_22
    _twin_individual_twin_matrix_23
    _twin_individual_twin_matrix_31
    _twin_individual_twin_matrix_32
    _twin_individual_twin_matrix_33
    1 0.4766 1.0000 0.0000 0.0000 0.0000 1.0000 0.0000 0.0000 0.0000 1.0000
    2 0.2949 -0.9764 -0.0066 0.0635 0.0142 0.9961 0.0388 -0.0703 0.1754 -1.0161
    3 0.1291 0.9990 0.0590 -0.0019 -0.0237 0.9971 -0.0303 -0.0001 0.1164 0.9985
    4 0.0993 -0.0712 -1.8663 -0.4646 0.1168 0.4418 -0.3521 1.0474 0.2680 0.6287
_exptl_crystal_description     prism
_exptl_crystal_colour     'clear colourless'
_exptl_crystal_size_max     0.172
_exptl_crystal_size_mid     0.125
_exptl_crystal_size_min     0.074
_exptl_crystal_density_diffrn     1.408
_exptl_crystal_density_meas     ?
_exptl_crystal_density_method     ?
_exptl_crystal_F_000     9328
loop_
    _exptl_crystal_face_index_h
    _exptl_crystal_face_index_k
    _exptl_crystal_face_index_l
    _exptl_crystal_face_perp_dist
    -1 0 0 0.0298
    1 0 0 0.0438
    1 -1 2 0.0694
    1 1 -1 0.0561
    1 0 2 0.0653
    -1 0 -2 0.0458
    1 -2 0 0.0767
    0 0 1 0.0759
    1 0 -1 0.0242
    -1 0 1 0.0618
    -2 -1 -1 0.0609
    1 2 -1 0.0656
    -1 1 -2 0.0542
_exptl_absorpt_coefficient_mu     5.604
_exptl_absorpt_correction_type     multi-scan
_exptl_absorpt_process_details
;
(CrysAlisPro; Rigaku OD, 2021)
;
_exptl_absorpt_correction_T_min     0.38610
_exptl_absorpt_correction_T_max     1.00000
_diffrn_ambient_temperature     100.0(3)
_diffrn_source     'micro-focus sealed X-ray tube'
_diffrn_radiation_type     'Cu K\a'
_diffrn_radiation_wavelength     1.54184
_diffrn_radiation_monochromator     mirror
_diffrn_measurement_device_type
                         'Rigaku SuperNova, Dual, Cu at home/near, Pilatus 200K'
_diffrn_measurement_device     'four-circle diffractometer'
_diffrn_measurement_method     '\w scans'
_diffrn_detector     'Hybrid Pixel Array Detector'
_diffrn_detector_area_resol_mean     5.8140
_diffrn_reflns_number     115297
_diffrn_reflns_av_R_equivalents     0.0544
_diffrn_reflns_av_unetI/netI     0.0321
_diffrn_reflns_theta_min     2.480
_diffrn_reflns_theta_max     79.808
_diffrn_reflns_theta_full     67.684
_diffrn_measured_fraction_theta_max     0.976
_diffrn_measured_fraction_theta_full     0.990
_diffrn_reflns_limit_h_min     -45
_diffrn_reflns_limit_h_max     45
_diffrn_reflns_limit_k_min     -16
_diffrn_reflns_limit_k_max     21
_diffrn_reflns_limit_l_min     -47
_diffrn_reflns_limit_l_max     46
_diffrn_radiation_probe     x-ray
_refine_special_details     ?
_reflns_number_total     22743
_reflns_number_gt     20031
_reflns_threshold_expression     'I > 2\s(I)'
_refine_ls_structure_factor_coef     Fsqd
_refine_ls_matrix_type     full
_refine_ls_R_factor_all     0.0450
_refine_ls_R_factor_gt     0.0383
_refine_ls_wR_factor_gt     0.0915
_refine_ls_wR_factor_ref     0.0975
_refine_ls_goodness_of_fit_ref     1.026
_refine_ls_restrained_S_all     1.025
_refine_ls_number_reflns     22743
_refine_ls_number_parameters     1461
_refine_ls_number_restraints     336
_refine_ls_hydrogen_treatment     constr
_refine_ls_weighting_scheme     calc
_refine_ls_weighting_details
             'w=1/[\s^2^(Fo^2^)+(0.0481P)^2^+67.3826P] where P=(Fo^2^+2Fc^2^)/3'
_atom_sites_solution_hydrogens     geom
_atom_sites_solution_primary     ?
_atom_sites_solution_secondary     ?
_refine_ls_shift/su_max     0.005
_refine_ls_shift/su_mean     0.000
_refine_diff_density_max     1.109
_refine_diff_density_min     -0.834
_refine_ls_extinction_method     none
_refine_ls_extinction_coef     .
loop_
    _atom_type_symbol
    _atom_type_description
    _atom_type_scat_dispersion_real
    _atom_type_scat_dispersion_imag
    _atom_type_scat_source
    'C' 'C' 0.0181 0.0091
                         'International Tables Vol C Tables 4.2.6.8 and 6.1.1.4'
    'H' 'H' 0.0000 0.0000
                         'International Tables Vol C Tables 4.2.6.8 and 6.1.1.4'
    'Ag' 'Ag' 0.1306 4.2820
                         'International Tables Vol C Tables 4.2.6.8 and 6.1.1.4'
    'F' 'F' 0.0727 0.0534
                         'International Tables Vol C Tables 4.2.6.8 and 6.1.1.4'
    'N' 'N' 0.0311 0.0180
                         'International Tables Vol C Tables 4.2.6.8 and 6.1.1.4'
    'O' 'O' 0.0492 0.0322
                         'International Tables Vol C Tables 4.2.6.8 and 6.1.1.4'
    'P' 'P' 0.2955 0.4335
                         'International Tables Vol C Tables 4.2.6.8 and 6.1.1.4'
    'S' 'S' 0.3331 0.5567
                         'International Tables Vol C Tables 4.2.6.8 and 6.1.1.4'
_computing_data_collection
;
CrysAlisPro (Rigaku OD, 2021)
;
_computing_cell_refinement
;
CrysAlisPro (Rigaku OD, 2021)
;
_computing_data_reduction
;
CrysAlisPro (Rigaku OD, 2021)
;
_computing_structure_solution
;
<i>SHELXT2018/2</i> (Sheldrick, 2015a)
;
_computing_structure_refinement
;
<i>SHELXL2018/3</i> (Sheldrick, 2015b)
;
_computing_molecular_graphics
;
Mercury (Macrae <i>et al.</i>,  2020)
;
_computing_publication_material
;
<i>OLEX2</i> (Dolomanov <i>et al.</i>,  2009)
;
loop_
    _atom_site_type_symbol
    _atom_site_label
    _atom_site_fract_x
    _atom_site_fract_y
    _atom_site_fract_z
    _atom_site_U_iso_or_equiv
    _atom_site_adp_type
    _atom_site_calc_flag
    _atom_site_occupancy
    _atom_site_disorder_assembly
    _atom_site_disorder_group
    Ag Ag1 0.59842(2) 0.31842(2) 0.56933(2) 0.02035(5) Uani d 1 . .
    Ag Ag2 0.68778(2) 0.30268(2) 0.62522(2) 0.01922(5) Uani d 1 . .
    Ag Ag3 0.62866(2) 0.31135(2) 0.66234(2) 0.01962(5) Uani d 1 . .
    P P1 0.65635(2) 0.22941(4) 0.53491(2) 0.01814(12) Uani d 1 . .
    P P2 0.66732(2) 0.13673(4) 0.67524(2) 0.01868(12) Uani d 1 . .
    P P3 0.69577(2) 0.47567(4) 0.66692(2) 0.01733(12) Uani d 1 . .
    P P4 0.54038(2) 0.39677(4) 0.60798(2) 0.01829(12) Uani d 1 . .
    N N1 0.54781(6) 0.31437(13) 0.58956(6) 0.0208(4) Uani d 1 . .
    N N2 0.64465(6) 0.31839(13) 0.54303(6) 0.0195(4) Uani d 1 . .
    N N3 0.71843(6) 0.40379(13) 0.65425(6) 0.0192(4) Uani d 1 . .
    N N4 0.65940(6) 0.19274(12) 0.60512(6) 0.0191(4) Uani d 1 . .
    N N5 0.64398(7) 0.20142(13) 0.69177(6) 0.0207(4) Uani d 1 . .
    N N6 0.61919(6) 0.42496(12) 0.63605(5) 0.0178(4) Uani d 1 . .
    C C1 0.64410(7) 0.16980(15) 0.56831(7) 0.0194(5) Uani d 1 . .
    C C2 0.62540(8) 0.09629(16) 0.56516(7) 0.0222(5) Uani d 1 . .
    H H2 0.613015 0.067591 0.542723 0.027 Uiso calc 1 . .
    C C3 0.62856(8) 0.07323(16) 0.60191(7) 0.0225(5) Uani d 1 . .
    H H3 0.618567 0.025902 0.609321 0.027 Uiso calc 1 . .
    C C4 0.64938(7) 0.13392(15) 0.62543(7) 0.0199(5) Uani d 1 . .
    C C5 0.69247(9) -0.01819(17) 0.69731(8) 0.0286(6) Uani d 1 . .
    H H5 0.718560 -0.000389 0.700051 0.034 Uiso calc 1 . .
    C C6 0.68533(10) -0.09785(19) 0.70232(10) 0.0383(7) Uani d 1 . .
    H H6 0.706606 -0.134781 0.708309 0.046 Uiso calc 1 . .
    C C7 0.64748(10) -0.12359(19) 0.69863(9) 0.0351(7) Uani d 1 . .
    H H7 0.642816 -0.178275 0.701809 0.042 Uiso calc 1 . .
    C C8 0.61627(9) -0.0704(2) 0.69033(8) 0.0339(7) Uani d 1 . .
    H H8 0.590331 -0.088352 0.688111 0.041 Uiso calc 1 . .
    C C9 0.62297(8) 0.00919(18) 0.68528(8) 0.0281(6) Uani d 1 . .
    H H9 0.601674 0.046017 0.679787 0.034 Uiso calc 1 . .
    C C10 0.66109(8) 0.03521(16) 0.68826(7) 0.0216(5) Uani d 1 . .
    C C11 0.73849(8) 0.20598(17) 0.71715(7) 0.0252(5) Uani d 1 . .
    H H11 0.723835 0.227806 0.731969 0.030 Uiso calc 1 . .
    C C12 0.77862(9) 0.22274(18) 0.72581(8) 0.0291(6) Uani d 1 . .
    H H12 0.791258 0.256198 0.746513 0.035 Uiso calc 1 . .
    C C13 0.80025(8) 0.19111(18) 0.70455(8) 0.0283(6) Uani d 1 . .
    H H13 0.827744 0.202339 0.710860 0.034 Uiso calc 1 . .
    C C14 0.78189(8) 0.14287(18) 0.67393(8) 0.0284(6) Uani d 1 . .
    H H14 0.796798 0.121024 0.659349 0.034 Uiso calc 1 . .
    C C15 0.74165(8) 0.12674(17) 0.66474(8) 0.0254(5) Uani d 1 . .
    H H15 0.728909 0.094904 0.643450 0.030 Uiso calc 1 . .
    C C16 0.71974(8) 0.15728(15) 0.68679(7) 0.0207(5) Uani d 1 . .
    C C17 0.59326(9) 0.22703(18) 0.46934(8) 0.0285(6) Uani d 1 . .
    H H17 0.582411 0.266718 0.481157 0.034 Uiso calc 1 . .
    C C18 0.57293(10) 0.2032(2) 0.43291(8) 0.0357(7) Uani d 1 . .
    H H18 0.548284 0.227199 0.419692 0.043 Uiso calc 1 . .
    C C19 0.58839(10) 0.1450(2) 0.41589(8) 0.0381(7) Uani d 1 . .
    H H19 0.574448 0.129297 0.390885 0.046 Uiso calc 1 . .
    C C20 0.62419(10) 0.1091(2) 0.43504(9) 0.0363(7) Uani d 1 . .
    H H20 0.634467 0.068274 0.423352 0.044 Uiso calc 1 . .
    C C21 0.64506(8) 0.13312(18) 0.47146(8) 0.0272(6) Uani d 1 . .
    H H21 0.669697 0.109002 0.484572 0.033 Uiso calc 1 . .
    C C22 0.62974(8) 0.19236(15) 0.48854(7) 0.0217(5) Uani d 1 . .
    C C23 0.73408(8) 0.27716(17) 0.54350(8) 0.0251(5) Uani d 1 . .
    H H23 0.723274 0.327613 0.534432 0.030 Uiso calc 1 . .
    C C24 0.77500(8) 0.26600(19) 0.55575(8) 0.0293(6) Uani d 1 . .
    H H24 0.792022 0.308983 0.555024 0.035 Uiso calc 1 . .
    C C25 0.79094(8) 0.19276(18) 0.56894(8) 0.0274(6) Uani d 1 . .
    H H25 0.818864 0.185823 0.577761 0.033 Uiso calc 1 . .
    C C26 0.76630(9) 0.12963(18) 0.56932(8) 0.0298(6) Uani d 1 . .
    H H26 0.777308 0.078982 0.577745 0.036 Uiso calc 1 . .
    C C27 0.72539(8) 0.13996(17) 0.55739(8) 0.0280(6) Uani d 1 . .
    H H27 0.708539 0.096561 0.557950 0.034 Uiso calc 1 . .
    C C28 0.70910(8) 0.21432(16) 0.54458(7) 0.0209(5) Uani d 1 . .
    C C29 0.64600(7) 0.48370(15) 0.63747(7) 0.0187(5) Uani d 1 . .
    C C30 0.62744(8) 0.55029(15) 0.61723(7) 0.0207(5) Uani d 1 . .
    H H30 0.639738 0.598939 0.614471 0.025 Uiso calc 1 . .
    C C31 0.58721(7) 0.53140(15) 0.60181(7) 0.0207(5) Uani d 1 . .
    H H31 0.566765 0.564300 0.586446 0.025 Uiso calc 1 . .
    C C32 0.58342(7) 0.45436(15) 0.61368(7) 0.0180(5) Uani d 1 . .
    C C33 0.48862(8) 0.44384(17) 0.54031(7) 0.0244(5) Uani d 1 . .
    H H33 0.501410 0.404674 0.530060 0.029 Uiso calc 1 . .
    C C34 0.45888(8) 0.49086(19) 0.51679(8) 0.0286(6) Uani d 1 . .
    H H34 0.451096 0.483793 0.490363 0.034 Uiso calc 1 . .
    C C35 0.44069(9) 0.5481(2) 0.53214(9) 0.0331(6) Uani d 1 . .
    H H35 0.420807 0.580836 0.515932 0.040 Uiso calc 1 . .
    C C36 0.45087(9) 0.55856(19) 0.57072(9) 0.0328(6) Uani d 1 . .
    H H36 0.437774 0.597472 0.580799 0.039 Uiso calc 1 . .
    C C37 0.48042(8) 0.51147(18) 0.59439(8) 0.0272(6) Uani d 1 . .
    H H37 0.487587 0.517889 0.620822 0.033 Uiso calc 1 . .
    C C38 0.49958(7) 0.45463(16) 0.57919(7) 0.0208(5) Uani d 1 . .
    C C39 0.51988(9) 0.32538(19) 0.66717(8) 0.0303(6) Uani d 1 . .
    H H39 0.509549 0.282205 0.650688 0.036 Uiso calc 1 . .
    C C40 0.51869(10) 0.3237(2) 0.70385(9) 0.0369(7) Uani d 1 . .
    H H40 0.507105 0.279578 0.712211 0.044 Uiso calc 1 . .
    C C41 0.53423(9) 0.3856(2) 0.72812(8) 0.0336(7) Uani d 1 . .
    H H41 0.533996 0.383280 0.753306 0.040 Uiso calc 1 . .
    C C42 0.55002(9) 0.4506(2) 0.71596(8) 0.0344(7) Uani d 1 . .
    H H42 0.560118 0.493661 0.732594 0.041 Uiso calc 1 . .
    C C43 0.55129(9) 0.45361(19) 0.67937(8) 0.0301(6) Uani d 1 . .
    H H43 0.562384 0.498514 0.671098 0.036 Uiso calc 1 . .
    C C44 0.53624(8) 0.39055(17) 0.65478(7) 0.0242(5) Uani d 1 . .
    C C45 0.72439(8) 0.58532(17) 0.62850(8) 0.0261(5) Uani d 1 . .
    H H45 0.721116 0.543939 0.610590 0.031 Uiso calc 1 . .
    C C46 0.73694(9) 0.65986(19) 0.62122(8) 0.0307(6) Uani d 1 . .
    H H46 0.742408 0.669484 0.598448 0.037 Uiso calc 1 . .
    C C47 0.74146(10) 0.72017(18) 0.64735(9) 0.0322(6) Uani d 1 . .
    H H47 0.749317 0.771656 0.642173 0.039 Uiso calc 1 . .
    C C48 0.73457(11) 0.70564(19) 0.68087(9) 0.0365(7) Uani d 1 . .
    H H48 0.738268 0.746944 0.698882 0.044 Uiso calc 1 . .
    C C49 0.72224(9) 0.63090(17) 0.68850(8) 0.0284(6) Uani d 1 . .
    H H49 0.717732 0.621059 0.711702 0.034 Uiso calc 1 . .
    C C50 0.71657(7) 0.57093(15) 0.66204(7) 0.0204(5) Uani d 1 . .
    C C51 0.66454(9) 0.51499(17) 0.72383(8) 0.0273(6) Uani d 1 . .
    H H51 0.650772 0.555897 0.707433 0.033 Uiso calc 1 . .
    C C52 0.65837(9) 0.50400(19) 0.75825(8) 0.0298(6) Uani d 1 . .
    H H52 0.641124 0.538477 0.765709 0.036 Uiso calc 1 . .
    C C53 0.67740(9) 0.4428(2) 0.78153(8) 0.0334(7) Uani d 1 . .
    H H53 0.673109 0.434881 0.804958 0.040 Uiso calc 1 . .
    C C54 0.70266(10) 0.3933(2) 0.77068(9) 0.0433(8) Uani d 1 . .
    H H54 0.715377 0.350845 0.786617 0.052 Uiso calc 1 . .
    C C55 0.70978(9) 0.40474(19) 0.73662(8) 0.0297(6) Uani d 1 . .
    H H55 0.727435 0.370685 0.729501 0.036 Uiso calc 1 . .
    C C56 0.69089(7) 0.46614(16) 0.71331(7) 0.0203(5) Uani d 1 . .
    C C57 0.61494(9) 0.24971(19) 0.73738(8) 0.0319(6) Uani d 1 . .
    H H57 0.599897 0.285766 0.718866 0.038 Uiso calc 1 . .
    C C58 0.60976(10) 0.2486(2) 0.77254(8) 0.0356(7) Uani d 1 . .
    H H58 0.591299 0.284006 0.777565 0.043 Uiso calc 1 . .
    C C59 0.63101(9) 0.19681(18) 0.80041(8) 0.0288(6) Uani d 1 . .
    C C60 0.62564(11) 0.1951(2) 0.83901(8) 0.0365(7) Uani d 1 . .
    H H60 0.636795 0.143669 0.851106 0.044 Uiso calc 1 . .
    C C61 0.58252(13) 0.1981(3) 0.83743(11) 0.0583(11) Uani d 1 . .
    H H61A 0.580793 0.191356 0.862757 0.087 Uiso calc 1 . .
    H H61B 0.567817 0.155416 0.821195 0.087 Uiso calc 1 . .
    H H61C 0.571129 0.249534 0.827316 0.087 Uiso calc 1 . .
    C C62 0.64956(13) 0.2617(2) 0.86351(9) 0.0469(9) Uani d 1 . .
    H H62A 0.639473 0.313174 0.852359 0.070 Uiso calc 1 . .
    H H62B 0.677491 0.256476 0.865197 0.070 Uiso calc 1 . .
    H H62C 0.647080 0.258149 0.888687 0.070 Uiso calc 1 . .
    C C63 0.65875(9) 0.14821(17) 0.79234(8) 0.0281(6) Uani d 1 . .
    H H63 0.674270 0.113386 0.811201 0.034 Uiso calc 1 . .
    C C64 0.66447(9) 0.14909(18) 0.75735(7) 0.0277(6) Uani d 1 . .
    H H64 0.683923 0.115574 0.752821 0.033 Uiso calc 1 . .
    C C65 0.64170(8) 0.19908(16) 0.72881(7) 0.0225(5) Uani d 1 . .
    C C66 0.77827(8) 0.35279(17) 0.64517(8) 0.0253(5) Uani d 1 . .
    H H66 0.762124 0.323276 0.624376 0.030 Uiso calc 1 . .
    C C67 0.81942(9) 0.34801(18) 0.65475(9) 0.0315(6) Uani d 1 . .
    H H67 0.830802 0.315128 0.640370 0.038 Uiso calc 1 . .
    C C68 0.84426(8) 0.39064(18) 0.68512(9) 0.0312(6) Uani d 1 . .
    C C69 0.88940(9) 0.3911(2) 0.69581(11) 0.0416(8) Uani d 1 . .
    H H69 0.899947 0.397379 0.723685 0.050 Uiso calc 1 . .
    C C70 0.90678(12) 0.3158(2) 0.68649(14) 0.0553(10) Uani d 1 . .
    H H70A 0.897629 0.307958 0.659238 0.083 Uiso calc 1 . .
    H H70B 0.898312 0.270826 0.698631 0.083 Uiso calc 1 . .
    H H70C 0.935752 0.319457 0.695504 0.083 Uiso calc 1 . .
    C C71 0.90273(9) 0.4639(2) 0.67887(10) 0.0397(7) Uani d 1 . .
    H H71A 0.931605 0.462998 0.684940 0.060 Uiso calc 1 . .
    H H71B 0.894807 0.512116 0.689229 0.060 Uiso calc 1 . .
    H H71C 0.890328 0.463334 0.651562 0.060 Uiso calc 1 . .
    C C72 0.82632(8) 0.43660(18) 0.70559(8) 0.0295(6) Uani d 1 . .
    H H72 0.842483 0.465601 0.726566 0.035 Uiso calc 1 . .
    C C73 0.78547(8) 0.44168(17) 0.69647(8) 0.0255(5) Uani d 1 . .
    H H73 0.774234 0.473656 0.711297 0.031 Uiso calc 1 . .
    C C74 0.76058(7) 0.40018(16) 0.66563(7) 0.0209(5) Uani d 1 . .
    C C75 0.65573(8) 0.38778(16) 0.48858(7) 0.0228(5) Uani d 1 . .
    H H75 0.657132 0.338826 0.476494 0.027 Uiso calc 1 . .
    C C76 0.65829(8) 0.45896(17) 0.47074(7) 0.0249(5) Uani d 1 . .
    H H76 0.661028 0.457840 0.446420 0.030 Uiso calc 1 . .
    C C77 0.65694(8) 0.53147(17) 0.48770(8) 0.0266(6) Uani d 1 . .
    C C78 0.65722(10) 0.60829(18) 0.46641(9) 0.0352(7) Uani d 1 . .
    H H78 0.667635 0.595694 0.445287 0.042 Uiso calc 1 . .
    C C79 0.61461(14) 0.6391(3) 0.44920(13) 0.0638(13) Uani d 1 . .
    H H79A 0.598018 0.597233 0.433940 0.096 Uiso calc 1 . .
    H H79B 0.614607 0.685397 0.433375 0.096 Uiso calc 1 . .
    H H79C 0.604059 0.654448 0.469321 0.096 Uiso calc 1 . .
    C C80 0.68402(18) 0.6711(2) 0.49064(14) 0.0681(14) Uani d 1 . .
    H H80A 0.674202 0.685446 0.511366 0.102 Uiso calc 1 . .
    H H80B 0.684141 0.718317 0.475423 0.102 Uiso calc 1 . .
    H H80C 0.711007 0.650140 0.500776 0.102 Uiso calc 1 . .
    C C81 0.65341(9) 0.53110(17) 0.52371(8) 0.0268(6) Uani d 1 . .
    H H81 0.652938 0.580121 0.536069 0.032 Uiso calc 1 . .
    C C82 0.65057(8) 0.46043(16) 0.54175(7) 0.0234(5) Uani d 1 . .
    H H82 0.648241 0.461827 0.566228 0.028 Uiso calc 1 . .
    C C83 0.65108(7) 0.38766(16) 0.52441(7) 0.0193(5) Uani d 1 . .
    C C84 0.48032(8) 0.25734(17) 0.57821(7) 0.0237(5) Uani d 1 . .
    H H84 0.471272 0.304333 0.586868 0.028 Uiso calc 1 . .
    C C85 0.45464(8) 0.19402(16) 0.56572(7) 0.0236(5) Uani d 1 . .
    H H85 0.428232 0.198619 0.566248 0.028 Uiso calc 1 . .
    C C86 0.46608(8) 0.12385(17) 0.55240(7) 0.0240(5) Uani d 1 . .
    C C87 0.43570(8) 0.05812(18) 0.53778(8) 0.0276(6) Uani d 1 . .
    H H87 0.423664 0.045815 0.557825 0.033 Uiso calc 1 . .
    C C88 0.40229(10) 0.0867(2) 0.50302(9) 0.0381(7) Uani d 1 . .
    H H88A 0.390739 0.135612 0.509098 0.057 Uiso calc 1 . .
    H H88B 0.381771 0.045628 0.495308 0.057 Uiso calc 1 . .
    H H88C 0.413059 0.096946 0.482494 0.057 Uiso calc 1 . .
    C C89 0.45343(10) -0.01822(18) 0.52862(9) 0.0343(7) Uani d 1 . .
    H H89A 0.463516 -0.008939 0.507572 0.051 Uiso calc 1 . .
    H H89B 0.433008 -0.059559 0.521786 0.051 Uiso calc 1 . .
    H H89C 0.475206 -0.035415 0.550614 0.051 Uiso calc 1 . .
    C C90 0.50519(8) 0.11893(17) 0.55296(8) 0.0266(6) Uani d 1 . .
    H H90 0.514086 0.071591 0.544442 0.032 Uiso calc 1 . .
    C C91 0.53183(8) 0.18147(17) 0.56564(8) 0.0267(6) Uani d 1 . .
    H H91 0.558426 0.175825 0.565802 0.032 Uiso calc 1 . .
    C C92 0.51981(7) 0.25232(16) 0.57812(7) 0.0213(5) Uani d 1 . .
    S S1 0.61984(2) 0.57672(5) 0.84904(2) 0.03152(15) Uani d 1 . .
    F F1 0.58461(9) 0.45029(15) 0.86472(7) 0.0650(7) Uani d 1 . .
    F F2 0.59594(6) 0.44420(13) 0.81201(6) 0.0467(5) Uani d 1 . .
    F F3 0.54882(6) 0.51749(17) 0.81756(9) 0.0735(8) Uani d 1 . .
    O O1 0.65694(7) 0.53792(17) 0.86767(7) 0.0482(6) Uani d 1 . .
    O O2 0.60400(9) 0.62321(16) 0.87305(7) 0.0496(6) Uani d 1 . .
    O O3 0.61747(8) 0.61245(15) 0.81376(7) 0.0419(5) Uani d 1 . .
    C C93 0.58557(10) 0.4933(2) 0.83522(10) 0.0381(7) Uani d 1 . .
    C C1A 0.5809(8) 0.7195(18) 0.5496(8) 0.055(5) Uani d 0.44(4) A 1
    H H 0.592240 0.675369 0.540967 0.066 Uiso calc 0.44(4) A 1
    C C2A 0.6028(5) 0.7596(12) 0.5816(7) 0.044(4) Uani d 0.44(4) A 1
    H HA 0.629203 0.743285 0.594455 0.053 Uiso calc 0.44(4) A 1
    C C3A 0.5872(7) 0.8215(10) 0.5947(4) 0.040(4) Uani d 0.44(4) A 1
    H HB 0.602454 0.849404 0.616461 0.048 Uiso calc 0.44(4) A 1
    C C4A 0.5485(7) 0.8437(13) 0.5761(6) 0.044(4) Uani d 0.44(4) A 1
    H HC 0.536757 0.885164 0.586031 0.053 Uiso calc 0.44(4) A 1
    C C5A 0.5265(5) 0.8064(17) 0.5430(7) 0.048(4) Uani d 0.44(4) A 1
    H HD 0.500559 0.824484 0.529527 0.057 Uiso calc 0.44(4) A 1
    C C6A 0.5427(7) 0.7432(14) 0.5300(5) 0.049(5) Uani d 0.44(4) A 1
    H HE 0.527880 0.715920 0.507874 0.059 Uiso calc 0.44(4) A 1
    C C1B 0.5775(5) 0.7190(13) 0.5405(6) 0.045(3) Uani d 0.56(4) A 2
    H HF 0.582900 0.677977 0.525545 0.054 Uiso calc 0.56(4) A 2
    C C2B 0.6070(4) 0.7469(12) 0.5714(5) 0.050(3) Uani d 0.56(4) A 2
    H HG 0.632948 0.725387 0.577434 0.059 Uiso calc 0.56(4) A 2
    C C3B 0.5994(6) 0.8051(14) 0.5934(4) 0.057(4) Uani d 0.56(4) A 2
    H HH 0.619776 0.823187 0.614991 0.068 Uiso calc 0.56(4) A 2
    C C4B 0.5622(7) 0.8374(11) 0.5842(6) 0.055(4) Uani d 0.56(4) A 2
    H HI 0.557056 0.878750 0.599207 0.066 Uiso calc 0.56(4) A 2
    C C5B 0.5317(5) 0.8104(11) 0.5530(6) 0.049(4) Uani d 0.56(4) A 2
    H HJ 0.505911 0.832613 0.546790 0.059 Uiso calc 0.56(4) A 2
    C C6B 0.5398(5) 0.7511(12) 0.5315(5) 0.051(4) Uani d 0.56(4) A 2
    H HK 0.519421 0.731942 0.510230 0.061 Uiso calc 0.56(4) A 2
    C C1C 0.7594(7) -0.1583(8) 0.5750(4) 0.038(3) Uani d 0.47(3) B 1
    H HL 0.775574 -0.190795 0.565157 0.045 Uiso calc 0.47(3) B 1
    C C2C 0.7767(5) -0.1007(11) 0.6019(5) 0.037(3) Uani d 0.47(3) B 1
    H HM 0.804499 -0.092427 0.609981 0.045 Uiso calc 0.47(3) B 1
    C C3C 0.7526(6) -0.0558(15) 0.6167(7) 0.047(5) Uani d 0.47(3) B 1
    H HN 0.763963 -0.016679 0.635234 0.056 Uiso calc 0.47(3) B 1
    C C4C 0.7119(6) -0.0676(19) 0.6046(9) 0.050(5) Uani d 0.47(3) B 1
    H HO 0.695528 -0.036892 0.615012 0.060 Uiso calc 0.47(3) B 1
    C C5C 0.6950(5) -0.1242(14) 0.5773(5) 0.048(4) Uani d 0.47(3) B 1
    H HP 0.667163 -0.132485 0.569002 0.057 Uiso calc 0.47(3) B 1
    C C6C 0.7188(7) -0.1681(9) 0.5626(3) 0.046(4) Uani d 0.47(3) B 1
    H HQ 0.707246 -0.205813 0.543432 0.055 Uiso calc 0.47(3) B 1
    C C1D 0.7403(7) -0.1632(7) 0.5669(4) 0.048(4) Uani d 0.53(3) B 2
    H HR 0.750053 -0.199903 0.552773 0.058 Uiso calc 0.53(3) B 2
    C C2D 0.7663(5) -0.1123(10) 0.5917(5) 0.041(3) Uani d 0.53(3) B 2
    H HS 0.793671 -0.113221 0.593994 0.049 Uiso calc 0.53(3) B 2
    C C3D 0.7527(4) -0.0601(9) 0.6133(6) 0.035(4) Uani d 0.53(3) B 2
    H HT 0.770535 -0.026161 0.630917 0.042 Uiso calc 0.53(3) B 2
    C C4D 0.7122(4) -0.0581(15) 0.6087(7) 0.036(3) Uani d 0.53(3) B 2
    H HU 0.702446 -0.022450 0.623249 0.043 Uiso calc 0.53(3) B 2
    C C5D 0.6861(4) -0.1082(8) 0.5829(4) 0.035(2) Uani d 0.53(3) B 2
    H HV 0.658466 -0.105816 0.579422 0.042 Uiso calc 0.53(3) B 2
    C C6D 0.7004(7) -0.1614(6) 0.5623(3) 0.043(3) Uani d 0.53(3) B 2
    H HW 0.682790 -0.196538 0.545131 0.051 Uiso calc 0.53(3) B 2
    C C1E 0.5025(5) -0.0079(6) 0.6449(2) 0.063(2) Uani d 0.775(16) C 1
    H HX 0.491102 -0.021372 0.619139 0.075 Uiso calc 0.775(16) C 1
    C C2E 0.5140(2) 0.0696(5) 0.65423(19) 0.063(2) Uani d 0.775(16) C 1
    H HY 0.511363 0.108414 0.635231 0.075 Uiso calc 0.775(16) C 1
    C C3E 0.5298(2) 0.0902(6) 0.6923(2) 0.070(2) Uani d 0.775(16) C 1
    H HZ 0.538141 0.142852 0.699919 0.083 Uiso calc 0.775(16) C 1
    C C4E 0.5326(2) 0.0285(8) 0.71890(15) 0.069(2) Uani d 0.775(16) C 1
    H H1 0.542541 0.041920 0.744764 0.083 Uiso calc 0.775(16) C 1
    C C5E 0.5219(3) -0.0498(7) 0.7096(3) 0.071(3) Uani d 0.775(16) C 1
    H H4 0.524662 -0.089659 0.728147 0.085 Uiso calc 0.775(16) C 1
    C C6E 0.5068(2) -0.0662(6) 0.6714(3) 0.071(2) Uani d 0.775(16) C 1
    H H10 0.499321 -0.119131 0.663415 0.086 Uiso calc 0.775(16) C 1
    C C1F 0.505(2) 0.0065(18) 0.6426(8) 0.065(8) Uani d 0.225(16) C 2
    H H16 0.497772 0.015412 0.616351 0.078 Uiso calc 0.225(16) C 2
    C C2F 0.5131(13) 0.0713(16) 0.6656(10) 0.083(8) Uani d 0.225(16) C 2
    H H22 0.509127 0.123261 0.655284 0.100 Uiso calc 0.225(16) C 2
    C C3F 0.5274(11) 0.0607(17) 0.7048(10) 0.080(7) Uani d 0.225(16) C 2
    H H28 0.537378 0.103174 0.721851 0.095 Uiso calc 0.225(16) C 2
    C C4F 0.5258(11) -0.018(2) 0.7164(7) 0.061(7) Uani d 0.225(16) C 2
    H H29 0.532468 -0.025882 0.742713 0.073 Uiso calc 0.225(16) C 2
    C C5F 0.5155(8) -0.0855(16) 0.6939(9) 0.068(6) Uani d 0.225(16) C 2
    H H32 0.514760 -0.137056 0.703858 0.082 Uiso calc 0.225(16) C 2
    C C6F 0.5061(7) -0.0707(15) 0.6547(8) 0.058(6) Uani d 0.225(16) C 2
    H H38 0.500833 -0.113462 0.637346 0.070 Uiso calc 0.225(16) C 2
    C C1G 0.53337(14) 0.6897(2) 0.64800(11) 0.0506(9) Uani d 1 . .
    H H44 0.526870 0.695496 0.621592 0.061 Uiso calc 1 . .
    C C2G 0.57257(13) 0.6905(2) 0.67037(12) 0.0510(9) Uani d 1 . .
    H H50 0.592927 0.696626 0.659268 0.061 Uiso calc 1 . .
    C C3G 0.58228(13) 0.6825(2) 0.70879(11) 0.0504(9) Uani d 1 . .
    H H56 0.609254 0.683619 0.724098 0.061 Uiso calc 1 . .
    C C4G 0.55277(14) 0.6729(3) 0.72494(11) 0.0577(11) Uani d 1 . .
    H H59 0.559353 0.666929 0.751352 0.069 Uiso calc 1 . .
    C C5G 0.51326(14) 0.6719(3) 0.70229(12) 0.0619(12) Uani d 1 . .
    H H61 0.492866 0.665420 0.713310 0.074 Uiso calc 1 . .
    C C6G 0.50365(13) 0.6804(3) 0.66386(12) 0.0539(10) Uani d 1 . .
    H H62 0.476702 0.679843 0.648456 0.065 Uiso calc 1 . .
    C C1H 0.80209(12) 0.5319(2) 0.58835(10) 0.0441(8) Uani d 1 . .
    H H65 0.809427 0.530752 0.614951 0.053 Uiso calc 1 . .
    C C2H 0.82146(12) 0.5830(2) 0.57055(10) 0.0488(9) Uani d 1 . .
    H H68 0.842135 0.616491 0.585064 0.059 Uiso calc 1 . .
    C C3H 0.81055(12) 0.5846(2) 0.53200(10) 0.0461(8) Uani d 1 . .
    H H70 0.823525 0.619620 0.519880 0.055 Uiso calc 1 . .
    C C4H 0.78057(12) 0.5351(2) 0.51079(10) 0.0445(8) Uani d 1 . .
    H H71 0.773215 0.535864 0.484183 0.053 Uiso calc 1 . .
    C C5H 0.76163(10) 0.4852(2) 0.52822(10) 0.0415(8) Uani d 1 . .
    H H74 0.741026 0.451513 0.513717 0.050 Uiso calc 1 . .
    C C6H 0.77253(10) 0.4838(2) 0.56717(10) 0.0382(7) Uani d 1 . .
    H H77 0.759301 0.448997 0.579162 0.046 Uiso calc 1 . .
loop_
    _atom_site_aniso_label
    _atom_site_aniso_U_11
    _atom_site_aniso_U_22
    _atom_site_aniso_U_33
    _atom_site_aniso_U_12
    _atom_site_aniso_U_13
    _atom_site_aniso_U_23
    Ag1 0.01718(9) 0.02363(10) 0.02077(9) 0.00023(7) 0.00680(7) -0.00063(6)
    Ag2 0.01861(9) 0.01960(9) 0.01870(9) -0.00177(6) 0.00486(6) -0.00239(6)
    Ag3 0.01932(9) 0.02002(9) 0.01916(9) 0.00257(6) 0.00563(7) 0.00374(6)
    P1 0.0172(3) 0.0211(3) 0.0153(3) 0.0005(2) 0.0040(2) -0.0003(2)
    P2 0.0194(3) 0.0194(3) 0.0162(3) 0.0017(2) 0.0042(2) 0.0016(2)
    P3 0.0160(3) 0.0184(3) 0.0160(3) -0.0006(2) 0.0029(2) -0.0009(2)
    P4 0.0142(3) 0.0223(3) 0.0173(3) 0.0006(2) 0.0035(2) 0.0006(2)
    N1 0.0160(10) 0.0226(11) 0.0244(11) 0.0007(8) 0.0074(8) 0.0000(8)
    N2 0.0184(10) 0.0235(11) 0.0177(10) 0.0009(8) 0.0073(8) 0.0001(8)
    N3 0.0159(9) 0.0199(10) 0.0196(10) -0.0012(8) 0.0025(8) -0.0038(8)
    N4 0.0193(10) 0.0196(10) 0.0166(10) 0.0026(8) 0.0029(8) 0.0015(8)
    N5 0.0244(11) 0.0211(10) 0.0178(10) 0.0039(8) 0.0082(8) 0.0046(8)
    N6 0.0183(10) 0.0183(10) 0.0150(9) 0.0004(8) 0.0028(7) 0.0013(7)
    C1 0.0202(11) 0.0217(12) 0.0158(11) 0.0002(10) 0.0051(9) -0.0013(9)
    C2 0.0228(12) 0.0223(12) 0.0190(11) -0.0022(10) 0.0031(9) -0.0007(9)
    C3 0.0220(12) 0.0227(13) 0.0220(12) -0.0028(10) 0.0059(10) 0.0001(10)
    C4 0.0189(11) 0.0197(12) 0.0203(11) 0.0033(9) 0.0052(9) 0.0027(9)
    C5 0.0242(13) 0.0241(14) 0.0365(15) 0.0005(11) 0.0082(11) 0.0056(11)
    C6 0.0364(17) 0.0264(15) 0.0492(19) 0.0021(13) 0.0097(14) 0.0078(13)
    C7 0.0398(17) 0.0261(15) 0.0362(16) -0.0071(13) 0.0074(13) 0.0049(12)
    C8 0.0284(14) 0.0388(17) 0.0300(14) -0.0108(13) 0.0030(11) 0.0063(12)
    C9 0.0236(13) 0.0323(15) 0.0266(13) 0.0017(11) 0.0054(10) 0.0065(11)
    C10 0.0230(12) 0.0227(12) 0.0176(11) -0.0001(10) 0.0043(9) 0.0025(9)
    C11 0.0280(14) 0.0280(14) 0.0188(12) -0.0009(11) 0.0062(10) 0.0004(10)
    C12 0.0297(14) 0.0316(15) 0.0223(12) -0.0075(12) 0.0031(11) 0.0001(11)
    C13 0.0209(13) 0.0329(15) 0.0284(14) -0.0026(11) 0.0038(11) 0.0059(11)
    C14 0.0230(13) 0.0319(15) 0.0316(14) 0.0010(11) 0.0105(11) 0.0006(11)
    C15 0.0243(13) 0.0250(13) 0.0255(13) 0.0009(10) 0.0060(10) -0.0018(10)
    C16 0.0211(12) 0.0208(12) 0.0182(11) 0.0008(10) 0.0035(9) 0.0029(9)
    C17 0.0277(14) 0.0298(14) 0.0245(13) 0.0020(11) 0.0036(11) -0.0007(11)
    C18 0.0318(15) 0.0429(18) 0.0236(14) -0.0027(13) -0.0034(12) 0.0020(12)
    C19 0.0391(17) 0.054(2) 0.0188(13) -0.0151(15) 0.0060(12) -0.0095(13)
    C20 0.0362(16) 0.0448(18) 0.0301(15) -0.0093(14) 0.0138(13) -0.0157(13)
    C21 0.0251(13) 0.0327(15) 0.0246(13) -0.0030(11) 0.0091(10) -0.0069(11)
    C22 0.0244(13) 0.0228(12) 0.0173(11) -0.0040(10) 0.0058(10) -0.0005(9)
    C23 0.0229(13) 0.0255(13) 0.0275(13) 0.0029(10) 0.0089(10) 0.0021(10)
    C24 0.0228(13) 0.0342(15) 0.0323(14) -0.0025(11) 0.0111(11) -0.0005(12)
    C25 0.0197(12) 0.0393(16) 0.0229(13) 0.0065(11) 0.0063(10) -0.0007(11)
    C26 0.0257(14) 0.0304(15) 0.0324(14) 0.0073(11) 0.0078(11) 0.0026(12)
    C27 0.0256(13) 0.0254(14) 0.0323(14) 0.0031(11) 0.0083(11) 0.0043(11)
    C28 0.0205(12) 0.0264(13) 0.0158(11) 0.0021(10) 0.0059(9) -0.0013(9)
    C29 0.0161(11) 0.0221(12) 0.0177(11) 0.0003(9) 0.0050(9) -0.0010(9)
    C30 0.0209(12) 0.0190(12) 0.0212(11) -0.0010(10) 0.0053(9) -0.0003(9)
    C31 0.0201(12) 0.0207(12) 0.0186(11) 0.0044(10) 0.0023(9) 0.0020(9)
    C32 0.0154(11) 0.0204(12) 0.0167(11) 0.0052(9) 0.0029(9) 0.0004(9)
    C33 0.0190(12) 0.0315(14) 0.0213(12) 0.0012(10) 0.0045(9) 0.0007(10)
    C34 0.0210(12) 0.0386(16) 0.0226(13) 0.0001(11) 0.0018(10) 0.0043(11)
    C35 0.0221(13) 0.0384(17) 0.0335(15) 0.0048(12) 0.0015(11) 0.0065(13)
    C36 0.0245(13) 0.0364(16) 0.0364(15) 0.0075(12) 0.0081(12) -0.0022(13)
    C37 0.0211(12) 0.0354(15) 0.0250(13) 0.0040(11) 0.0071(10) -0.0016(11)
    C38 0.0153(11) 0.0256(13) 0.0198(11) -0.0013(10) 0.0034(9) 0.0009(10)
    C39 0.0270(14) 0.0380(16) 0.0253(13) -0.0060(12) 0.0075(11) 0.0019(12)
    C40 0.0307(15) 0.051(2) 0.0306(15) -0.0027(14) 0.0125(12) 0.0083(13)
    C41 0.0245(13) 0.055(2) 0.0229(13) 0.0026(13) 0.0093(11) 0.0034(13)
    C42 0.0304(15) 0.0477(18) 0.0243(13) 0.0007(13) 0.0078(11) -0.0044(13)
    C43 0.0283(14) 0.0374(16) 0.0235(13) 0.0011(12) 0.0068(11) -0.0025(11)
    C44 0.0184(11) 0.0337(14) 0.0193(12) 0.0027(11) 0.0042(9) 0.0027(10)
    C45 0.0274(13) 0.0262(14) 0.0261(13) -0.0041(11) 0.0103(11) -0.0039(11)
    C46 0.0343(15) 0.0330(15) 0.0268(13) -0.0033(12) 0.0126(12) 0.0010(12)
    C47 0.0389(16) 0.0226(14) 0.0357(15) -0.0081(12) 0.0126(13) 0.0017(12)
    C48 0.052(2) 0.0268(15) 0.0319(15) -0.0096(14) 0.0151(14) -0.0066(12)
    C49 0.0367(15) 0.0250(14) 0.0239(13) -0.0064(12) 0.0102(11) -0.0030(10)
    C50 0.0188(11) 0.0207(12) 0.0191(11) -0.0005(9) 0.0025(9) 0.0009(9)
    C51 0.0326(14) 0.0262(14) 0.0242(13) 0.0046(11) 0.0107(11) 0.0014(10)
    C52 0.0288(14) 0.0368(16) 0.0257(13) -0.0016(12) 0.0116(11) -0.0045(11)
    C53 0.0285(14) 0.0508(19) 0.0211(13) -0.0020(13) 0.0082(11) 0.0070(12)
    C54 0.0368(17) 0.060(2) 0.0373(17) 0.0176(16) 0.0173(14) 0.0257(16)
    C55 0.0259(13) 0.0359(16) 0.0285(14) 0.0082(12) 0.0104(11) 0.0102(12)
    C56 0.0181(11) 0.0237(12) 0.0177(11) -0.0008(10) 0.0035(9) -0.0002(9)
    C57 0.0363(15) 0.0366(16) 0.0232(13) 0.0126(13) 0.0102(11) 0.0076(12)
    C58 0.0402(17) 0.0430(18) 0.0286(14) 0.0125(14) 0.0179(13) 0.0047(13)
    C59 0.0321(15) 0.0330(15) 0.0220(13) 0.0032(12) 0.0098(11) 0.0021(11)
    C60 0.0473(19) 0.0414(18) 0.0244(14) 0.0116(14) 0.0164(13) 0.0063(12)
    C61 0.055(2) 0.092(3) 0.0368(19) 0.011(2) 0.0282(18) 0.008(2)
    C62 0.064(2) 0.048(2) 0.0296(16) 0.0103(18) 0.0167(15) -0.0014(14)
    C63 0.0330(14) 0.0279(14) 0.0221(12) 0.0071(12) 0.0070(11) 0.0047(10)
    C64 0.0308(14) 0.0299(14) 0.0219(12) 0.0048(12) 0.0078(11) 0.0011(11)
    C65 0.0251(13) 0.0223(12) 0.0197(12) 0.0020(10) 0.0065(10) 0.0040(9)
    C66 0.0219(12) 0.0295(14) 0.0256(13) 0.0015(11) 0.0090(10) 0.0014(11)
    C67 0.0252(14) 0.0314(15) 0.0428(16) 0.0028(12) 0.0177(12) 0.0025(13)
    C68 0.0186(12) 0.0314(15) 0.0430(16) 0.0009(11) 0.0088(11) 0.0072(12)
    C69 0.0187(13) 0.0465(19) 0.057(2) 0.0037(13) 0.0080(13) 0.0089(16)
    C70 0.0331(18) 0.052(2) 0.080(3) 0.0078(16) 0.0159(19) 0.011(2)
    C71 0.0226(14) 0.0430(19) 0.054(2) -0.0036(13) 0.0129(13) -0.0019(15)
    C72 0.0181(12) 0.0321(15) 0.0332(14) -0.0034(11) 0.0008(11) 0.0026(12)
    C73 0.0209(12) 0.0277(14) 0.0263(13) -0.0004(10) 0.0051(10) -0.0003(11)
    C74 0.0171(11) 0.0222(12) 0.0217(12) 0.0007(9) 0.0037(9) 0.0038(9)
    C75 0.0235(12) 0.0245(13) 0.0203(12) 0.0032(10) 0.0070(10) -0.0009(10)
    C76 0.0253(13) 0.0310(14) 0.0208(12) 0.0034(11) 0.0108(10) 0.0034(10)
    C77 0.0259(13) 0.0272(14) 0.0294(14) 0.0048(11) 0.0127(11) 0.0054(11)
    C78 0.0469(18) 0.0289(15) 0.0407(16) 0.0096(13) 0.0295(14) 0.0102(13)
    C79 0.067(3) 0.064(3) 0.073(3) 0.032(2) 0.040(2) 0.047(2)
    C80 0.113(4) 0.0304(19) 0.070(3) -0.016(2) 0.042(3) 0.0024(19)
    C81 0.0324(14) 0.0217(13) 0.0281(13) 0.0018(11) 0.0121(11) -0.0010(10)
    C82 0.0268(13) 0.0252(13) 0.0190(11) 0.0024(10) 0.0084(10) -0.0004(10)
    C83 0.0150(11) 0.0247(13) 0.0178(11) 0.0018(9) 0.0045(9) 0.0016(9)
    C84 0.0210(12) 0.0267(13) 0.0236(12) -0.0001(10) 0.0074(10) -0.0018(10)
    C85 0.0169(12) 0.0289(14) 0.0248(12) -0.0014(10) 0.0065(10) 0.0009(10)
    C86 0.0241(13) 0.0260(13) 0.0206(12) -0.0047(10) 0.0053(10) -0.0012(10)
    C87 0.0266(13) 0.0304(14) 0.0259(13) -0.0083(11) 0.0084(11) -0.0020(11)
    C88 0.0306(15) 0.0359(17) 0.0388(17) -0.0086(13) -0.0015(13) -0.0015(13)
    C89 0.0351(16) 0.0285(15) 0.0362(16) -0.0078(12) 0.0071(13) -0.0082(12)
    C90 0.0278(13) 0.0241(13) 0.0299(14) -0.0034(11) 0.0121(11) -0.0071(11)
    C91 0.0218(13) 0.0278(14) 0.0313(14) -0.0013(11) 0.0095(11) -0.0032(11)
    C92 0.0180(11) 0.0244(13) 0.0212(11) -0.0010(10) 0.0056(9) 0.0017(10)
    S1 0.0284(3) 0.0401(4) 0.0273(3) -0.0051(3) 0.0106(3) -0.0030(3)
    F1 0.0924(19) 0.0536(14) 0.0709(15) -0.0237(13) 0.0570(15) -0.0081(12)
    F2 0.0484(12) 0.0489(12) 0.0448(11) -0.0060(9) 0.0177(9) -0.0160(9)
    F3 0.0230(10) 0.0780(18) 0.110(2) -0.0047(11) 0.0071(12) -0.0260(16)
    O1 0.0296(11) 0.0619(17) 0.0438(13) -0.0030(11) -0.0015(10) 0.0024(12)
    O2 0.0630(17) 0.0493(15) 0.0467(14) -0.0121(13) 0.0319(13) -0.0150(11)
    O3 0.0492(14) 0.0436(13) 0.0374(12) 0.0022(11) 0.0202(10) 0.0053(10)
    C93 0.0333(16) 0.0444(18) 0.0410(17) -0.0065(14) 0.0180(13) -0.0101(14)
    C1A 0.094(11) 0.031(7) 0.047(11) 0.008(6) 0.032(7) 0.014(6)
    C2A 0.047(6) 0.042(7) 0.047(9) 0.013(5) 0.020(5) 0.020(6)
    C3A 0.044(8) 0.038(6) 0.028(5) 0.004(6) -0.001(6) 0.004(4)
    C4A 0.042(8) 0.057(6) 0.027(6) 0.021(6) 0.002(5) 0.003(4)
    C5A 0.041(6) 0.069(9) 0.030(8) -0.011(5) 0.007(4) -0.001(5)
    C6A 0.087(11) 0.040(8) 0.026(6) -0.014(7) 0.024(6) 0.005(5)
    C1B 0.071(7) 0.030(5) 0.042(8) 0.006(4) 0.030(5) 0.006(5)
    C2B 0.056(5) 0.057(7) 0.043(6) 0.008(4) 0.026(4) 0.021(5)
    C3B 0.064(8) 0.068(10) 0.041(4) 0.000(7) 0.021(5) 0.005(5)
    C4B 0.066(10) 0.063(8) 0.043(9) -0.009(7) 0.026(7) -0.015(7)
    C5B 0.054(7) 0.045(5) 0.049(9) 0.012(5) 0.018(6) 0.000(6)
    C6B 0.053(6) 0.044(7) 0.050(8) -0.005(5) 0.009(5) -0.008(5)
    C1C 0.055(8) 0.038(5) 0.027(5) -0.007(5) 0.021(6) -0.001(4)
    C2C 0.048(6) 0.031(5) 0.031(6) -0.012(5) 0.011(5) 0.001(4)
    C3C 0.052(8) 0.045(10) 0.041(8) -0.001(6) 0.010(6) -0.010(7)
    C4C 0.052(8) 0.047(12) 0.049(9) 0.009(6) 0.011(6) 0.007(6)
    C5C 0.036(6) 0.050(11) 0.048(8) -0.002(6) 0.000(5) 0.014(6)
    C6C 0.057(9) 0.045(6) 0.023(4) -0.012(8) -0.004(7) 0.001(3)
    C1D 0.067(10) 0.047(6) 0.037(7) 0.014(8) 0.026(8) 0.007(4)
    C2D 0.046(6) 0.037(7) 0.046(8) 0.012(5) 0.022(5) 0.020(5)
    C3D 0.033(6) 0.024(6) 0.042(7) -0.002(4) 0.005(5) 0.013(4)
    C4D 0.029(5) 0.027(5) 0.045(6) -0.004(4) 0.003(4) -0.014(4)
    C5D 0.044(5) 0.017(4) 0.036(4) 0.001(4) 0.001(4) -0.006(3)
    C6D 0.064(8) 0.030(4) 0.032(4) 0.007(5) 0.013(5) 0.002(3)
    C1E 0.036(3) 0.108(6) 0.042(3) 0.006(5) 0.008(3) 0.004(3)
    C2E 0.043(3) 0.108(5) 0.035(3) 0.022(3) 0.009(3) 0.004(3)
    C3E 0.056(3) 0.104(5) 0.044(3) 0.034(3) 0.008(3) -0.001(3)
    C4E 0.061(4) 0.114(6) 0.033(3) 0.036(4) 0.016(2) 0.010(3)
    C5E 0.043(4) 0.108(6) 0.063(4) 0.022(4) 0.017(3) 0.007(4)
    C6E 0.033(3) 0.120(5) 0.065(4) 0.007(3) 0.022(3) 0.014(4)
    C1F 0.056(13) 0.072(9) 0.064(10) 0.007(7) 0.014(8) 0.012(6)
    C2F 0.085(12) 0.083(9) 0.083(10) 0.013(8) 0.027(8) -0.002(7)
    C3F 0.085(11) 0.079(9) 0.085(9) 0.015(8) 0.043(8) 0.009(7)
    C4F 0.056(10) 0.073(9) 0.058(9) 0.012(8) 0.024(7) 0.006(6)
    C5F 0.061(10) 0.081(9) 0.066(9) 0.011(7) 0.025(7) 0.009(6)
    C6F 0.042(8) 0.073(8) 0.062(8) 0.001(6) 0.019(7) 0.002(7)
    C1G 0.067(3) 0.046(2) 0.0369(18) -0.0030(18) 0.0136(18) -0.0021(15)
    C2G 0.055(2) 0.050(2) 0.052(2) -0.0103(18) 0.0233(19) -0.0069(17)
    C3G 0.049(2) 0.049(2) 0.046(2) -0.0054(17) 0.0046(17) -0.0041(16)
    C4G 0.067(3) 0.068(3) 0.0358(19) -0.015(2) 0.0129(18) -0.0059(18)
    C5G 0.060(3) 0.084(3) 0.047(2) -0.016(2) 0.024(2) -0.013(2)
    C6G 0.049(2) 0.061(3) 0.047(2) -0.0019(19) 0.0080(17) -0.0078(18)
    C1H 0.053(2) 0.047(2) 0.0344(17) 0.0003(17) 0.0179(15) -0.0063(15)
    C2H 0.052(2) 0.050(2) 0.0421(19) -0.0116(17) 0.0119(16) -0.0152(16)
    C3H 0.058(2) 0.0408(19) 0.0422(18) -0.0105(17) 0.0194(16) -0.0036(15)
    C4H 0.061(2) 0.0339(17) 0.0327(16) -0.0022(16) 0.0065(15) 0.0025(13)
    C5H 0.0375(17) 0.0365(17) 0.0411(18) 0.0000(14) -0.0009(14) 0.0061(14)
    C6H 0.0402(17) 0.0339(16) 0.0430(18) 0.0070(14) 0.0168(14) 0.0049(14)
_geom_special_details
;
 All esds (except the esd in the dihedral angle between two l.s. planes)
 are estimated using the full covariance matrix.  The cell esds are taken
 into account individually in the estimation of esds in distances, angles
 and torsion angles; correlations between esds in cell parameters are only
 used when they are defined by crystal symmetry.  An approximate (isotropic)
 treatment of cell esds is used for estimating esds involving l.s. planes.
;
loop_
    _geom_bond_atom_site_label_1
    _geom_bond_atom_site_label_2
    _geom_bond_site_symmetry_2
    _geom_bond_distance
    _geom_bond_publ_flag
    Ag1 Ag2 . 3.2177(2) y
    Ag2 Ag3 . 2.8753(3) y
    Ag1 Ag3 . 3.3165(2) y
    Ag1 N1 . 2.168(2) y
    Ag1 N2 . 2.173(2) y
    Ag2 N3 . 2.127(2) y
    Ag2 N4 . 2.129(2) y
    Ag3 N5 . 2.136(2) y
    Ag3 N6 . 2.130(2) y
    P1 N2 . 1.610(2) y
    P1 C1 . 1.767(3) ?
    P1 C22 . 1.810(3) ?
    P1 C28 . 1.814(3) ?
    P2 N5 . 1.610(2) y
    P2 C4 . 1.776(3) ?
    P2 C10 . 1.811(3) ?
    P2 C16 . 1.810(3) ?
    P3 N3 . 1.608(2) y
    P3 C29 . 1.771(2) ?
    P3 C50 . 1.800(3) ?
    P3 C56 . 1.814(3) ?
    P4 N1 . 1.610(2) y
    P4 C32 . 1.768(3) ?
    P4 C38 . 1.797(3) ?
    P4 C44 . 1.814(3) ?
    N1 C92 . 1.413(3) y
    N2 C83 . 1.416(3) y
    N3 C74 . 1.425(3) y
    N4 C1 . 1.371(3) ?
    N4 C4 . 1.365(3) ?
    N5 C65 . 1.421(3) y
    N6 C29 . 1.364(3) ?
    N6 C32 . 1.376(3) ?
    C1 C2 . 1.393(4) ?
    C2 H2 . 0.9500 ?
    C2 C3 . 1.405(4) ?
    C3 H3 . 0.9500 ?
    C3 C4 . 1.399(4) ?
    C5 H5 . 0.9500 ?
    C5 C6 . 1.389(4) ?
    C5 C10 . 1.389(4) ?
    C6 H6 . 0.9500 ?
    C6 C7 . 1.380(5) ?
    C7 H7 . 0.9500 ?
    C7 C8 . 1.384(5) ?
    C8 H8 . 0.9500 ?
    C8 C9 . 1.384(4) ?
    C9 H9 . 0.9500 ?
    C9 C10 . 1.396(4) ?
    C11 H11 . 0.9500 ?
    C11 C12 . 1.390(4) ?
    C11 C16 . 1.391(4) ?
    C12 H12 . 0.9500 ?
    C12 C13 . 1.381(4) ?
    C13 H13 . 0.9500 ?
    C13 C14 . 1.390(4) ?
    C14 H14 . 0.9500 ?
    C14 C15 . 1.390(4) ?
    C15 H15 . 0.9500 ?
    C15 C16 . 1.404(4) ?
    C17 H17 . 0.9500 ?
    C17 C18 . 1.389(4) ?
    C17 C22 . 1.397(4) ?
    C18 H18 . 0.9500 ?
    C18 C19 . 1.378(5) ?
    C19 H19 . 0.9500 ?
    C19 C20 . 1.387(5) ?
    C20 H20 . 0.9500 ?
    C20 C21 . 1.394(4) ?
    C21 H21 . 0.9500 ?
    C21 C22 . 1.388(4) ?
    C23 H23 . 0.9500 ?
    C23 C24 . 1.394(4) ?
    C23 C28 . 1.391(4) ?
    C24 H24 . 0.9500 ?
    C24 C25 . 1.382(4) ?
    C25 H25 . 0.9500 ?
    C25 C26 . 1.381(4) ?
    C26 H26 . 0.9500 ?
    C26 C27 . 1.392(4) ?
    C27 H27 . 0.9500 ?
    C27 C28 . 1.399(4) ?
    C29 C30 . 1.397(4) ?
    C30 H30 . 0.9500 ?
    C30 C31 . 1.400(4) ?
    C31 H31 . 0.9500 ?
    C31 C32 . 1.392(4) ?
    C33 H33 . 0.9500 ?
    C33 C34 . 1.391(4) ?
    C33 C38 . 1.399(4) ?
    C34 H34 . 0.9500 ?
    C34 C35 . 1.385(4) ?
    C35 H35 . 0.9500 ?
    C35 C36 . 1.390(4) ?
    C36 H36 . 0.9500 ?
    C36 C37 . 1.390(4) ?
    C37 H37 . 0.9500 ?
    C37 C38 . 1.398(4) ?
    C39 H39 . 0.9500 ?
    C39 C40 . 1.393(4) ?
    C39 C44 . 1.390(4) ?
    C40 H40 . 0.9500 ?
    C40 C41 . 1.380(5) ?
    C41 H41 . 0.9500 ?
    C41 C42 . 1.374(5) ?
    C42 H42 . 0.9500 ?
    C42 C43 . 1.391(4) ?
    C43 H43 . 0.9500 ?
    C43 C44 . 1.398(4) ?
    C45 H45 . 0.9500 ?
    C45 C46 . 1.389(4) ?
    C45 C50 . 1.396(4) ?
    C46 H46 . 0.9500 ?
    C46 C47 . 1.386(4) ?
    C47 H47 . 0.9500 ?
    C47 C48 . 1.380(4) ?
    C48 H48 . 0.9500 ?
    C48 C49 . 1.392(4) ?
    C49 H49 . 0.9500 ?
    C49 C50 . 1.386(4) ?
    C51 H51 . 0.9500 ?
    C51 C52 . 1.392(4) ?
    C51 C56 . 1.396(4) ?
    C52 H52 . 0.9500 ?
    C52 C53 . 1.382(4) ?
    C53 H53 . 0.9500 ?
    C53 C54 . 1.380(5) ?
    C54 H54 . 0.9500 ?
    C54 C55 . 1.395(4) ?
    C55 H55 . 0.9500 ?
    C55 C56 . 1.383(4) ?
    C57 H57 . 0.9500 ?
    C57 C58 . 1.391(4) ?
    C57 C65 . 1.391(4) ?
    C58 H58 . 0.9500 ?
    C58 C59 . 1.388(4) ?
    C59 C60 . 1.523(4) ?
    C59 C63 . 1.389(4) ?
    C60 H60 . 1.0000 ?
    C60 C61 . 1.518(5) ?
    C60 C62 . 1.527(5) ?
    C61 H61A . 0.9800 ?
    C61 H61B . 0.9800 ?
    C61 H61C . 0.9800 ?
    C62 H62A . 0.9800 ?
    C62 H62B . 0.9800 ?
    C62 H62C . 0.9800 ?
    C63 H63 . 0.9500 ?
    C63 C64 . 1.393(4) ?
    C64 H64 . 0.9500 ?
    C64 C65 . 1.401(4) ?
    C66 H66 . 0.9500 ?
    C66 C67 . 1.395(4) ?
    C66 C74 . 1.390(4) ?
    C67 H67 . 0.9500 ?
    C67 C68 . 1.399(5) ?
    C68 C69 . 1.528(4) ?
    C68 C72 . 1.383(4) ?
    C69 H69 . 1.0000 ?
    C69 C70 . 1.500(5) ?
    C69 C71 . 1.525(5) ?
    C70 H70A . 0.9800 ?
    C70 H70B . 0.9800 ?
    C70 H70C . 0.9800 ?
    C71 H71A . 0.9800 ?
    C71 H71B . 0.9800 ?
    C71 H71C . 0.9800 ?
    C72 H72 . 0.9500 ?
    C72 C73 . 1.387(4) ?
    C73 H73 . 0.9500 ?
    C73 C74 . 1.401(4) ?
    C75 H75 . 0.9500 ?
    C75 C76 . 1.390(4) ?
    C75 C83 . 1.408(3) ?
    C76 H76 . 0.9500 ?
    C76 C77 . 1.385(4) ?
    C77 C78 . 1.523(4) ?
    C77 C81 . 1.399(4) ?
    C78 H78 . 1.0000 ?
    C78 C79 . 1.538(5) ?
    C78 C80 . 1.519(6) ?
    C79 H79A . 0.9800 ?
    C79 H79B . 0.9800 ?
    C79 H79C . 0.9800 ?
    C80 H80A . 0.9800 ?
    C80 H80B . 0.9800 ?
    C80 H80C . 0.9800 ?
    C81 H81 . 0.9500 ?
    C81 C82 . 1.389(4) ?
    C82 H82 . 0.9500 ?
    C82 C83 . 1.391(4) ?
    C84 H84 . 0.9500 ?
    C84 C85 . 1.386(4) ?
    C84 C92 . 1.410(4) ?
    C85 H85 . 0.9500 ?
    C85 C86 . 1.393(4) ?
    C86 C87 . 1.523(4) ?
    C86 C90 . 1.389(4) ?
    C87 H87 . 1.0000 ?
    C87 C88 . 1.538(4) ?
    C87 C89 . 1.519(4) ?
    C88 H88A . 0.9800 ?
    C88 H88B . 0.9800 ?
    C88 H88C . 0.9800 ?
    C89 H89A . 0.9800 ?
    C89 H89B . 0.9800 ?
    C89 H89C . 0.9800 ?
    C90 H90 . 0.9500 ?
    C90 C91 . 1.396(4) ?
    C91 H91 . 0.9500 ?
    C91 C92 . 1.398(4) ?
    S1 O1 . 1.440(3) ?
    S1 O2 . 1.439(3) ?
    S1 O3 . 1.434(2) ?
    S1 C93 . 1.824(3) ?
    F1 C93 . 1.334(4) ?
    F2 C93 . 1.337(4) ?
    F3 C93 . 1.329(4) ?
    C1A H . 0.9500 ?
    C1A C2A . 1.383(14) ?
    C1A C6A . 1.384(14) ?
    C2A HA . 0.9500 ?
    C2A C3A . 1.347(14) ?
    C3A HB . 0.9500 ?
    C3A C4A . 1.383(13) ?
    C4A HC . 0.9500 ?
    C4A C5A . 1.391(13) ?
    C5A HD . 0.9500 ?
    C5A C6A . 1.373(14) ?
    C6A HE . 0.9500 ?
    C1B HF . 0.9500 ?
    C1B C2B . 1.377(12) ?
    C1B C6B . 1.383(11) ?
    C2B HG . 0.9500 ?
    C2B C3B . 1.364(13) ?
    C3B HH . 0.9500 ?
    C3B C4B . 1.371(14) ?
    C4B HI . 0.9500 ?
    C4B C5B . 1.396(13) ?
    C5B HJ . 0.9500 ?
    C5B C6B . 1.371(11) ?
    C6B HK . 0.9500 ?
    C1C HL . 0.9500 ?
    C1C C2C . 1.396(11) ?
    C1C C6C . 1.378(14) ?
    C2C HM . 0.9500 ?
    C2C C3C . 1.386(12) ?
    C3C HN . 0.9500 ?
    C3C C4C . 1.388(13) ?
    C4C HO . 0.9500 ?
    C4C C5C . 1.390(13) ?
    C5C HP . 0.9500 ?
    C5C C6C . 1.368(15) ?
    C6C HQ . 0.9500 ?
    C1D HR . 0.9500 ?
    C1D C2D . 1.384(14) ?
    C1D C6D . 1.375(13) ?
    C2D HS . 0.9500 ?
    C2D C3D . 1.385(11) ?
    C3D HT . 0.9500 ?
    C3D C4D . 1.395(10) ?
    C4D HU . 0.9500 ?
    C4D C5D . 1.396(9) ?
    C5D HV . 0.9500 ?
    C5D C6D . 1.382(11) ?
    C6D HW . 0.9500 ?
    C1E HX . 0.9500 ?
    C1E C2E . 1.380(10) ?
    C1E C6E . 1.371(10) ?
    C2E HY . 0.9500 ?
    C2E C3E . 1.404(8) ?
    C3E HZ . 0.9500 ?
    C3E C4E . 1.423(11) ?
    C4E H1 . 0.9500 ?
    C4E C5E . 1.386(13) ?
    C5E H4 . 0.9500 ?
    C5E C6E . 1.394(12) ?
    C6E H10 . 0.9500 ?
    C1F H16 . 0.9500 ?
    C1F C2F . 1.366(18) ?
    C1F C6F . 1.374(18) ?
    C2F H22 . 0.9500 ?
    C2F C3F . 1.407(19) ?
    C3F H28 . 0.9500 ?
    C3F C4F . 1.40(2) ?
    C4F H29 . 0.9500 ?
    C4F C5F . 1.40(2) ?
    C5F H32 . 0.9500 ?
    C5F C6F . 1.42(2) ?
    C6F H38 . 0.9500 ?
    C1G H44 . 0.9500 ?
    C1G C2G . 1.381(6) ?
    C1G C6G . 1.379(6) ?
    C2G H50 . 0.9500 ?
    C2G C3G . 1.380(6) ?
    C3G H56 . 0.9500 ?
    C3G C4G . 1.380(6) ?
    C4G H59 . 0.9500 ?
    C4G C5G . 1.393(6) ?
    C5G H61 . 0.9500 ?
    C5G C6G . 1.382(6) ?
    C6G H62 . 0.9500 ?
    C1H H65 . 0.9500 ?
    C1H C2H . 1.398(6) ?
    C1H C6H . 1.366(5) ?
    C2H H68 . 0.9500 ?
    C2H C3H . 1.376(5) ?
    C3H H70 . 0.9500 ?
    C3H C4H . 1.389(5) ?
    C4H H71 . 0.9500 ?
    C4H C5H . 1.368(5) ?
    C5H H74 . 0.9500 ?
    C5H C6H . 1.390(5) ?
    C6H H77 . 0.9500 ?
loop_
    _geom_angle_atom_site_label_1
    _geom_angle_atom_site_label_2
    _geom_angle_atom_site_label_3
    _geom_angle_site_symmetry_1
    _geom_angle_site_symmetry_3
    _geom_angle
    _geom_angle_publ_flag
    Ag1 Ag2 Ag3 . . 65.677(6) y
    Ag2 Ag1 Ag3 . . 52.186(5) y
    Ag2 Ag3 Ag1 . . 62.138(6) y
    N1 Ag1 N2 . . 173.61(8) y
    N3 Ag2 N4 . . 170.50(8) y
    N5 Ag3 N6 . . 174.27(8) y
    C1 N4 C4 . . 105.6(2) y
    C29 N6 C32 . . 105.3(2) y
    C1 P1 N2 . . 104.88(12) y
    N2 P1 C22 . . 114.55(12) ?
    N2 P1 C28 . . 113.97(12) ?
    C1 P1 C22 . . 108.46(12) ?
    C1 P1 C28 . . 104.60(12) ?
    C22 P1 C28 . . 109.64(12) ?
    C4 P2 N5 . . 111.60(11) y
    N5 P2 C10 . . 114.31(12) ?
    N5 P2 C16 . . 113.43(12) ?
    C4 P2 C10 . . 103.05(12) ?
    C4 P2 C16 . . 104.80(12) ?
    C16 P2 C10 . . 108.74(12) ?
    C29 P3 N3 . . 111.65(11) y
    N3 P3 C50 . . 112.26(12) ?
    N3 P3 C56 . . 115.38(12) ?
    C29 P3 C50 . . 103.33(12) ?
    C29 P3 C56 . . 102.99(12) ?
    C50 P3 C56 . . 110.19(12) ?
    C32 P4 N1 . . 105.67(11) y
    N1 Ag1 Ag2 . . 121.87(6) y
    N1 Ag1 Ag3 . . 69.92(6) y
    N2 Ag1 Ag2 . . 64.04(6) y
    N2 Ag1 Ag3 . . 116.14(6) y
    N3 Ag2 Ag1 . . 120.57(6) y
    N3 Ag2 Ag3 . . 92.63(6) y
    N5 Ag3 Ag1 . . 121.38(6) y
    N5 Ag3 Ag2 . . 95.83(6) y
    N4 Ag2 Ag1 . . 65.22(6) y
    N4 Ag2 Ag3 . . 83.00(6) y
    N6 Ag3 Ag1 . . 61.87(5) y
    N6 Ag3 Ag2 . . 81.53(6) y
    N1 P4 C38 . . 114.85(12) ?
    N1 P4 C44 . . 116.26(13) ?
    C32 P4 C38 . . 106.20(12) ?
    C32 P4 C44 . . 104.41(12) ?
    C38 P4 C44 . . 108.40(12) ?
    P4 N1 Ag1 . . 113.10(12) ?
    C92 N1 Ag1 . . 120.07(17) ?
    C92 N1 P4 . . 124.86(18) ?
    P1 N2 Ag1 . . 111.44(11) ?
    C83 N2 Ag1 . . 119.33(16) ?
    C83 N2 P1 . . 125.50(18) ?
    P3 N3 Ag2 . . 122.03(11) ?
    C74 N3 Ag2 . . 116.07(16) ?
    C74 N3 P3 . . 121.52(17) ?
    C1 N4 Ag2 . . 126.45(17) ?
    C4 N4 Ag2 . . 127.68(17) ?
    P2 N5 Ag3 . . 117.67(11) ?
    C65 N5 Ag3 . . 116.54(16) ?
    C65 N5 P2 . . 123.84(18) ?
    C29 N6 Ag3 . . 128.88(16) ?
    C32 N6 Ag3 . . 125.85(17) ?
    N4 C1 P1 . . 116.64(19) ?
    N4 C1 C2 . . 111.2(2) ?
    C2 C1 P1 . . 131.60(19) ?
    C1 C2 H2 . . 127.0 ?
    C1 C2 C3 . . 106.0(2) ?
    C3 C2 H2 . . 127.0 ?
    C2 C3 H3 . . 126.9 ?
    C4 C3 C2 . . 106.3(2) ?
    C4 C3 H3 . . 126.9 ?
    N4 C4 P2 . . 119.99(19) ?
    N4 C4 C3 . . 110.9(2) ?
    C3 C4 P2 . . 128.8(2) ?
    C6 C5 H5 . . 120.3 ?
    C6 C5 C10 . . 119.4(3) ?
    C10 C5 H5 . . 120.3 ?
    C5 C6 H6 . . 119.9 ?
    C7 C6 C5 . . 120.3(3) ?
    C7 C6 H6 . . 119.9 ?
    C6 C7 H7 . . 119.7 ?
    C6 C7 C8 . . 120.5(3) ?
    C8 C7 H7 . . 119.7 ?
    C7 C8 H8 . . 120.1 ?
    C7 C8 C9 . . 119.8(3) ?
    C9 C8 H8 . . 120.1 ?
    C8 C9 H9 . . 120.1 ?
    C8 C9 C10 . . 119.9(3) ?
    C10 C9 H9 . . 120.1 ?
    C5 C10 P2 . . 121.3(2) ?
    C5 C10 C9 . . 120.1(3) ?
    C9 C10 P2 . . 118.3(2) ?
    C12 C11 H11 . . 120.0 ?
    C12 C11 C16 . . 120.1(3) ?
    C16 C11 H11 . . 120.0 ?
    C11 C12 H12 . . 119.8 ?
    C13 C12 C11 . . 120.5(3) ?
    C13 C12 H12 . . 119.8 ?
    C12 C13 H13 . . 119.9 ?
    C12 C13 C14 . . 120.2(3) ?
    C14 C13 H13 . . 119.9 ?
    C13 C14 H14 . . 120.1 ?
    C15 C14 C13 . . 119.7(3) ?
    C15 C14 H14 . . 120.1 ?
    C14 C15 H15 . . 119.9 ?
    C14 C15 C16 . . 120.3(3) ?
    C16 C15 H15 . . 119.9 ?
    C11 C16 P2 . . 119.9(2) ?
    C11 C16 C15 . . 119.2(2) ?
    C15 C16 P2 . . 120.8(2) ?
    C18 C17 H17 . . 120.1 ?
    C18 C17 C22 . . 119.7(3) ?
    C22 C17 H17 . . 120.1 ?
    C17 C18 H18 . . 119.9 ?
    C19 C18 C17 . . 120.2(3) ?
    C19 C18 H18 . . 119.9 ?
    C18 C19 H19 . . 119.8 ?
    C18 C19 C20 . . 120.4(3) ?
    C20 C19 H19 . . 119.8 ?
    C19 C20 H20 . . 120.1 ?
    C19 C20 C21 . . 119.9(3) ?
    C21 C20 H20 . . 120.1 ?
    C20 C21 H21 . . 120.1 ?
    C22 C21 C20 . . 119.8(3) ?
    C22 C21 H21 . . 120.1 ?
    C17 C22 P1 . . 118.0(2) ?
    C21 C22 P1 . . 122.1(2) ?
    C21 C22 C17 . . 119.9(2) ?
    C24 C23 H23 . . 120.0 ?
    C28 C23 H23 . . 120.0 ?
    C28 C23 C24 . . 119.9(3) ?
    C23 C24 H24 . . 119.8 ?
    C25 C24 C23 . . 120.4(3) ?
    C25 C24 H24 . . 119.8 ?
    C24 C25 H25 . . 120.0 ?
    C26 C25 C24 . . 120.0(3) ?
    C26 C25 H25 . . 120.0 ?
    C25 C26 H26 . . 119.9 ?
    C25 C26 C27 . . 120.2(3) ?
    C27 C26 H26 . . 119.9 ?
    C26 C27 H27 . . 120.0 ?
    C26 C27 C28 . . 120.0(3) ?
    C28 C27 H27 . . 120.0 ?
    C23 C28 P1 . . 121.2(2) ?
    C23 C28 C27 . . 119.4(2) ?
    C27 C28 P1 . . 118.9(2) ?
    N6 C29 P3 . . 121.19(19) ?
    N6 C29 C30 . . 110.9(2) ?
    C30 C29 P3 . . 127.4(2) ?
    C29 C30 H30 . . 126.6 ?
    C29 C30 C31 . . 106.7(2) ?
    C31 C30 H30 . . 126.6 ?
    C30 C31 H31 . . 127.2 ?
    C32 C31 C30 . . 105.6(2) ?
    C32 C31 H31 . . 127.2 ?
    N6 C32 P4 . . 118.35(18) ?
    N6 C32 C31 . . 111.5(2) ?
    C31 C32 P4 . . 129.86(19) ?
    C34 C33 H33 . . 120.2 ?
    C34 C33 C38 . . 119.5(3) ?
    C38 C33 H33 . . 120.2 ?
    C33 C34 H34 . . 120.2 ?
    C35 C34 C33 . . 119.6(3) ?
    C35 C34 H34 . . 120.2 ?
    C34 C35 H35 . . 119.3 ?
    C34 C35 C36 . . 121.5(3) ?
    C36 C35 H35 . . 119.3 ?
    C35 C36 H36 . . 120.4 ?
    C35 C36 C37 . . 119.2(3) ?
    C37 C36 H36 . . 120.4 ?
    C36 C37 H37 . . 120.1 ?
    C36 C37 C38 . . 119.8(3) ?
    C38 C37 H37 . . 120.1 ?
    C33 C38 P4 . . 117.5(2) ?
    C37 C38 P4 . . 122.1(2) ?
    C37 C38 C33 . . 120.3(2) ?
    C40 C39 H39 . . 120.1 ?
    C44 C39 H39 . . 120.1 ?
    C44 C39 C40 . . 119.7(3) ?
    C39 C40 H40 . . 119.8 ?
    C41 C40 C39 . . 120.4(3) ?
    C41 C40 H40 . . 119.8 ?
    C40 C41 H41 . . 119.9 ?
    C42 C41 C40 . . 120.2(3) ?
    C42 C41 H41 . . 119.9 ?
    C41 C42 H42 . . 119.9 ?
    C41 C42 C43 . . 120.2(3) ?
    C43 C42 H42 . . 119.9 ?
    C42 C43 H43 . . 120.0 ?
    C42 C43 C44 . . 120.0(3) ?
    C44 C43 H43 . . 120.0 ?
    C39 C44 P4 . . 122.8(2) ?
    C39 C44 C43 . . 119.4(3) ?
    C43 C44 P4 . . 117.7(2) ?
    C46 C45 H45 . . 119.9 ?
    C46 C45 C50 . . 120.3(3) ?
    C50 C45 H45 . . 119.9 ?
    C45 C46 H46 . . 120.2 ?
    C47 C46 C45 . . 119.6(3) ?
    C47 C46 H46 . . 120.2 ?
    C46 C47 H47 . . 119.9 ?
    C48 C47 C46 . . 120.2(3) ?
    C48 C47 H47 . . 119.9 ?
    C47 C48 H48 . . 119.7 ?
    C47 C48 C49 . . 120.5(3) ?
    C49 C48 H48 . . 119.7 ?
    C48 C49 H49 . . 120.2 ?
    C50 C49 C48 . . 119.6(3) ?
    C50 C49 H49 . . 120.2 ?
    C45 C50 P3 . . 117.0(2) ?
    C49 C50 P3 . . 123.1(2) ?
    C49 C50 C45 . . 119.8(2) ?
    C52 C51 H51 . . 119.9 ?
    C52 C51 C56 . . 120.3(3) ?
    C56 C51 H51 . . 119.9 ?
    C51 C52 H52 . . 120.1 ?
    C53 C52 C51 . . 119.8(3) ?
    C53 C52 H52 . . 120.1 ?
    C52 C53 H53 . . 120.1 ?
    C54 C53 C52 . . 119.9(3) ?
    C54 C53 H53 . . 120.1 ?
    C53 C54 H54 . . 119.6 ?
    C53 C54 C55 . . 120.9(3) ?
    C55 C54 H54 . . 119.6 ?
    C54 C55 H55 . . 120.3 ?
    C56 C55 C54 . . 119.4(3) ?
    C56 C55 H55 . . 120.3 ?
    C51 C56 P3 . . 119.9(2) ?
    C55 C56 P3 . . 119.9(2) ?
    C55 C56 C51 . . 119.7(2) ?
    C58 C57 H57 . . 119.4 ?
    C65 C57 H57 . . 119.4 ?
    C65 C57 C58 . . 121.3(3) ?
    C57 C58 H58 . . 119.3 ?
    C59 C58 C57 . . 121.4(3) ?
    C59 C58 H58 . . 119.3 ?
    C58 C59 C60 . . 121.8(3) ?
    C58 C59 C63 . . 117.4(3) ?
    C63 C59 C60 . . 120.7(3) ?
    C59 C60 H60 . . 107.3 ?
    C59 C60 C62 . . 110.2(3) ?
    C61 C60 C59 . . 113.2(3) ?
    C61 C60 H60 . . 107.3 ?
    C61 C60 C62 . . 111.3(3) ?
    C62 C60 H60 . . 107.3 ?
    C60 C61 H61A . . 109.5 ?
    C60 C61 H61B . . 109.5 ?
    C60 C61 H61C . . 109.5 ?
    H61A C61 H61B . . 109.5 ?
    H61A C61 H61C . . 109.5 ?
    H61B C61 H61C . . 109.5 ?
    C60 C62 H62A . . 109.5 ?
    C60 C62 H62B . . 109.5 ?
    C60 C62 H62C . . 109.5 ?
    H62A C62 H62B . . 109.5 ?
    H62A C62 H62C . . 109.5 ?
    H62B C62 H62C . . 109.5 ?
    C59 C63 H63 . . 119.1 ?
    C59 C63 C64 . . 121.8(3) ?
    C64 C63 H63 . . 119.1 ?
    C63 C64 H64 . . 119.8 ?
    C63 C64 C65 . . 120.4(3) ?
    C65 C64 H64 . . 119.8 ?
    C57 C65 N5 . . 117.8(2) ?
    C57 C65 C64 . . 117.6(2) ?
    C64 C65 N5 . . 124.6(2) ?
    C67 C66 H66 . . 119.6 ?
    C74 C66 H66 . . 119.6 ?
    C74 C66 C67 . . 120.9(3) ?
    C66 C67 H67 . . 119.3 ?
    C66 C67 C68 . . 121.4(3) ?
    C68 C67 H67 . . 119.3 ?
    C67 C68 C69 . . 123.8(3) ?
    C72 C68 C67 . . 117.2(3) ?
    C72 C68 C69 . . 119.0(3) ?
    C68 C69 H69 . . 106.8 ?
    C70 C69 C68 . . 114.3(3) ?
    C70 C69 H69 . . 106.8 ?
    C70 C69 C71 . . 112.1(3) ?
    C71 C69 C68 . . 109.6(3) ?
    C71 C69 H69 . . 106.8 ?
    C69 C70 H70A . . 109.5 ?
    C69 C70 H70B . . 109.5 ?
    C69 C70 H70C . . 109.5 ?
    H70A C70 H70B . . 109.5 ?
    H70A C70 H70C . . 109.5 ?
    H70B C70 H70C . . 109.5 ?
    C69 C71 H71A . . 109.5 ?
    C69 C71 H71B . . 109.5 ?
    C69 C71 H71C . . 109.5 ?
    H71A C71 H71B . . 109.5 ?
    H71A C71 H71C . . 109.5 ?
    H71B C71 H71C . . 109.5 ?
    C68 C72 H72 . . 119.0 ?
    C68 C72 C73 . . 122.1(3) ?
    C73 C72 H72 . . 119.0 ?
    C72 C73 H73 . . 119.6 ?
    C72 C73 C74 . . 120.8(3) ?
    C74 C73 H73 . . 119.6 ?
    C66 C74 N3 . . 118.5(2) ?
    C66 C74 C73 . . 117.7(2) ?
    C73 C74 N3 . . 123.8(2) ?
    C76 C75 H75 . . 119.7 ?
    C76 C75 C83 . . 120.5(2) ?
    C83 C75 H75 . . 119.7 ?
    C75 C76 H76 . . 119.3 ?
    C77 C76 C75 . . 121.4(2) ?
    C77 C76 H76 . . 119.3 ?
    C76 C77 C78 . . 120.0(2) ?
    C76 C77 C81 . . 117.9(3) ?
    C81 C77 C78 . . 122.0(3) ?
    C77 C78 H78 . . 107.6 ?
    C77 C78 C79 . . 109.7(3) ?
    C79 C78 H78 . . 107.6 ?
    C80 C78 C77 . . 112.6(3) ?
    C80 C78 H78 . . 107.6 ?
    C80 C78 C79 . . 111.4(4) ?
    C78 C79 H79A . . 109.5 ?
    C78 C79 H79B . . 109.5 ?
    C78 C79 H79C . . 109.5 ?
    H79A C79 H79B . . 109.5 ?
    H79A C79 H79C . . 109.5 ?
    H79B C79 H79C . . 109.5 ?
    C78 C80 H80A . . 109.5 ?
    C78 C80 H80B . . 109.5 ?
    C78 C80 H80C . . 109.5 ?
    H80A C80 H80B . . 109.5 ?
    H80A C80 H80C . . 109.5 ?
    H80B C80 H80C . . 109.5 ?
    C77 C81 H81 . . 119.4 ?
    C82 C81 C77 . . 121.3(3) ?
    C82 C81 H81 . . 119.4 ?
    C81 C82 H82 . . 119.6 ?
    C81 C82 C83 . . 120.8(2) ?
    C83 C82 H82 . . 119.6 ?
    C75 C83 N2 . . 124.1(2) ?
    C82 C83 N2 . . 117.8(2) ?
    C82 C83 C75 . . 118.0(2) ?
    C85 C84 H84 . . 119.9 ?
    C85 C84 C92 . . 120.3(3) ?
    C92 C84 H84 . . 119.9 ?
    C84 C85 H85 . . 118.7 ?
    C84 C85 C86 . . 122.5(3) ?
    C86 C85 H85 . . 118.7 ?
    C85 C86 C87 . . 119.4(2) ?
    C90 C86 C85 . . 116.8(2) ?
    C90 C86 C87 . . 123.8(3) ?
    C86 C87 H87 . . 107.7 ?
    C86 C87 C88 . . 110.4(2) ?
    C88 C87 H87 . . 107.7 ?
    C89 C87 C86 . . 113.5(2) ?
    C89 C87 H87 . . 107.7 ?
    C89 C87 C88 . . 109.7(2) ?
    C87 C88 H88A . . 109.5 ?
    C87 C88 H88B . . 109.5 ?
    C87 C88 H88C . . 109.5 ?
    H88A C88 H88B . . 109.5 ?
    H88A C88 H88C . . 109.5 ?
    H88B C88 H88C . . 109.5 ?
    C87 C89 H89A . . 109.5 ?
    C87 C89 H89B . . 109.5 ?
    C87 C89 H89C . . 109.5 ?
    H89A C89 H89B . . 109.5 ?
    H89A C89 H89C . . 109.5 ?
    H89B C89 H89C . . 109.5 ?
    C86 C90 H90 . . 119.0 ?
    C86 C90 C91 . . 122.0(3) ?
    C91 C90 H90 . . 119.0 ?
    C90 C91 H91 . . 119.6 ?
    C90 C91 C92 . . 120.8(3) ?
    C92 C91 H91 . . 119.6 ?
    C84 C92 N1 . . 124.2(2) ?
    C91 C92 N1 . . 118.1(2) ?
    C91 C92 C84 . . 117.6(2) ?
    O1 S1 C93 . . 102.49(17) ?
    O2 S1 O1 . . 115.07(17) ?
    O2 S1 C93 . . 103.74(15) ?
    O3 S1 O1 . . 114.51(16) ?
    O3 S1 O2 . . 115.63(16) ?
    O3 S1 C93 . . 102.85(16) ?
    F1 C93 S1 . . 111.9(2) ?
    F1 C93 F2 . . 107.0(3) ?
    F2 C93 S1 . . 111.3(2) ?
    F3 C93 S1 . . 111.7(3) ?
    F3 C93 F1 . . 107.5(3) ?
    F3 C93 F2 . . 107.2(3) ?
    C2A C1A H . . 119.7 ?
    C2A C1A C6A . . 120.6(14) ?
    C6A C1A H . . 119.7 ?
    C1A C2A HA . . 119.6 ?
    C3A C2A C1A . . 120.8(12) ?
    C3A C2A HA . . 119.6 ?
    C2A C3A HB . . 120.5 ?
    C2A C3A C4A . . 119.0(11) ?
    C4A C3A HB . . 120.5 ?
    C3A C4A HC . . 119.4 ?
    C3A C4A C5A . . 121.2(13) ?
    C5A C4A HC . . 119.4 ?
    C4A C5A HD . . 120.5 ?
    C6A C5A C4A . . 119.1(14) ?
    C6A C5A HD . . 120.5 ?
    C1A C6A HE . . 120.4 ?
    C5A C6A C1A . . 119.3(14) ?
    C5A C6A HE . . 120.4 ?
    C2B C1B HF . . 120.2 ?
    C2B C1B C6B . . 119.6(11) ?
    C6B C1B HF . . 120.2 ?
    C1B C2B HG . . 119.7 ?
    C3B C2B C1B . . 120.7(11) ?
    C3B C2B HG . . 119.7 ?
    C2B C3B HH . . 120.2 ?
    C2B C3B C4B . . 119.6(11) ?
    C4B C3B HH . . 120.2 ?
    C3B C4B HI . . 119.5 ?
    C3B C4B C5B . . 120.9(10) ?
    C5B C4B HI . . 119.5 ?
    C4B C5B HJ . . 120.7 ?
    C6B C5B C4B . . 118.6(10) ?
    C6B C5B HJ . . 120.7 ?
    C1B C6B HK . . 119.7 ?
    C5B C6B C1B . . 120.6(11) ?
    C5B C6B HK . . 119.7 ?
    C2C C1C HL . . 120.0 ?
    C6C C1C HL . . 120.0 ?
    C6C C1C C2C . . 120.0(10) ?
    C1C C2C HM . . 120.5 ?
    C3C C2C C1C . . 119.0(11) ?
    C3C C2C HM . . 120.5 ?
    C2C C3C HN . . 119.8 ?
    C2C C3C C4C . . 120.3(13) ?
    C4C C3C HN . . 119.8 ?
    C3C C4C HO . . 120.0 ?
    C3C C4C C5C . . 120.1(14) ?
    C5C C4C HO . . 120.0 ?
    C4C C5C HP . . 120.3 ?
    C6C C5C C4C . . 119.4(11) ?
    C6C C5C HP . . 120.3 ?
    C1C C6C HQ . . 119.5 ?
    C5C C6C C1C . . 121.1(10) ?
    C5C C6C HQ . . 119.5 ?
    C2D C1D HR . . 119.5 ?
    C6D C1D HR . . 119.5 ?
    C6D C1D C2D . . 121.0(9) ?
    C1D C2D HS . . 119.9 ?
    C3D C2D C1D . . 120.2(10) ?
    C3D C2D HS . . 119.9 ?
    C2D C3D HT . . 120.5 ?
    C2D C3D C4D . . 118.9(11) ?
    C4D C3D HT . . 120.5 ?
    C3D C4D HU . . 119.8 ?
    C3D C4D C5D . . 120.4(11) ?
    C5D C4D HU . . 119.8 ?
    C4D C5D HV . . 120.1 ?
    C6D C5D C4D . . 119.8(10) ?
    C6D C5D HV . . 120.1 ?
    C1D C6D C5D . . 119.7(10) ?
    C1D C6D HW . . 120.2 ?
    C5D C6D HW . . 120.2 ?
    C2E C1E HX . . 118.8 ?
    C6E C1E HX . . 118.8 ?
    C6E C1E C2E . . 122.5(7) ?
    C1E C2E HY . . 120.6 ?
    C1E C2E C3E . . 118.9(7) ?
    C3E C2E HY . . 120.6 ?
    C2E C3E HZ . . 121.6 ?
    C2E C3E C4E . . 116.9(8) ?
    C4E C3E HZ . . 121.6 ?
    C3E C4E H1 . . 117.8 ?
    C5E C4E C3E . . 124.4(6) ?
    C5E C4E H1 . . 117.8 ?
    C4E C5E H4 . . 122.1 ?
    C4E C5E C6E . . 115.7(8) ?
    C6E C5E H4 . . 122.1 ?
    C1E C6E C5E . . 121.6(9) ?
    C1E C6E H10 . . 119.2 ?
    C5E C6E H10 . . 119.2 ?
    C2F C1F H16 . . 117.7 ?
    C2F C1F C6F . . 125(2) ?
    C6F C1F H16 . . 117.7 ?
    C1F C2F H22 . . 120.2 ?
    C1F C2F C3F . . 120(2) ?
    C3F C2F H22 . . 120.2 ?
    C2F C3F H28 . . 122.9 ?
    C4F C3F C2F . . 114(2) ?
    C4F C3F H28 . . 122.9 ?
    C3F C4F H29 . . 116.2 ?
    C3F C4F C5F . . 128(2) ?
    C5F C4F H29 . . 116.2 ?
    C4F C5F H32 . . 122.8 ?
    C4F C5F C6F . . 114.5(19) ?
    C6F C5F H32 . . 122.8 ?
    C1F C6F C5F . . 118.7(19) ?
    C1F C6F H38 . . 120.6 ?
    C5F C6F H38 . . 120.6 ?
    C2G C1G H44 . . 119.9 ?
    C6G C1G H44 . . 119.9 ?
    C6G C1G C2G . . 120.3(4) ?
    C1G C2G H50 . . 119.9 ?
    C3G C2G C1G . . 120.3(4) ?
    C3G C2G H50 . . 119.9 ?
    C2G C3G H56 . . 120.0 ?
    C4G C3G C2G . . 120.0(4) ?
    C4G C3G H56 . . 120.0 ?
    C3G C4G H59 . . 120.2 ?
    C3G C4G C5G . . 119.6(4) ?
    C5G C4G H59 . . 120.2 ?
    C4G C5G H61 . . 119.9 ?
    C6G C5G C4G . . 120.3(4) ?
    C6G C5G H61 . . 119.9 ?
    C1G C6G C5G . . 119.6(4) ?
    C1G C6G H62 . . 120.2 ?
    C5G C6G H62 . . 120.2 ?
    C2H C1H H65 . . 120.3 ?
    C6H C1H H65 . . 120.3 ?
    C6H C1H C2H . . 119.5(3) ?
    C1H C2H H68 . . 120.0 ?
    C3H C2H C1H . . 119.9(3) ?
    C3H C2H H68 . . 120.0 ?
    C2H C3H H70 . . 120.0 ?
    C2H C3H C4H . . 120.0(4) ?
    C4H C3H H70 . . 120.0 ?
    C3H C4H H71 . . 120.0 ?
    C5H C4H C3H . . 120.0(3) ?
    C5H C4H H71 . . 120.0 ?
    C4H C5H H74 . . 120.0 ?
    C4H C5H C6H . . 120.0(3) ?
    C6H C5H H74 . . 120.0 ?
    C1H C6H C5H . . 120.6(3) ?
    C1H C6H H77 . . 119.7 ?
    C5H C6H H77 . . 119.7 ?
loop_
    _geom_torsion_atom_site_label_1
    _geom_torsion_atom_site_label_2
    _geom_torsion_atom_site_label_3
    _geom_torsion_atom_site_label_4
    _geom_torsion_site_symmetry_1
    _geom_torsion_site_symmetry_2
    _geom_torsion_site_symmetry_3
    _geom_torsion_site_symmetry_4
    _geom_torsion
    _geom_torsion_publ_flag
    Ag1 N1 C92 C84 . . . . -156.8(2) ?
    Ag1 N1 C92 C91 . . . . 22.7(3) ?
    Ag1 N2 C83 C75 . . . . -133.5(2) ?
    Ag1 N2 C83 C82 . . . . 42.8(3) ?
    Ag2 N3 C74 C66 . . . . 26.8(3) ?
    Ag2 N3 C74 C73 . . . . -153.0(2) ?
    Ag2 N4 C1 P1 . . . . 11.4(3) ?
    Ag2 N4 C1 C2 . . . . -176.13(17) ?
    Ag2 N4 C4 P2 . . . . -10.7(3) ?
    Ag2 N4 C4 C3 . . . . 175.71(17) ?
    Ag3 N5 C65 C57 . . . . 27.7(3) ?
    Ag3 N5 C65 C64 . . . . -152.6(2) ?
    Ag3 N6 C29 P3 . . . . -5.6(3) ?
    Ag3 N6 C29 C30 . . . . -178.02(17) ?
    Ag3 N6 C32 P4 . . . . 4.2(3) ?
    Ag3 N6 C32 C31 . . . . 178.22(16) ?
    P1 N2 C83 C75 . . . . 22.8(4) ?
    P1 N2 C83 C82 . . . . -161.0(2) ?
    P1 C1 C2 C3 . . . . 172.2(2) ?
    P2 N5 C65 C57 . . . . -168.6(2) ?
    P2 N5 C65 C64 . . . . 11.2(4) ?
    P3 N3 C74 C66 . . . . -160.1(2) ?
    P3 N3 C74 C73 . . . . 20.0(4) ?
    P3 C29 C30 C31 . . . . -173.11(19) ?
    P4 N1 C92 C84 . . . . 6.0(4) ?
    P4 N1 C92 C91 . . . . -174.4(2) ?
    N1 P4 C32 N6 . . . . -60.1(2) ?
    N1 P4 C32 C31 . . . . 127.1(2) ?
    N1 P4 C38 C33 . . . . -25.6(3) ?
    N1 P4 C38 C37 . . . . 157.6(2) ?
    N1 P4 C44 C39 . . . . -32.9(3) ?
    N1 P4 C44 C43 . . . . 145.3(2) ?
    N2 P1 C1 N4 . . . . -52.6(2) ?
    N2 P1 C1 C2 . . . . 136.8(3) ?
    N2 P1 C22 C17 . . . . -22.9(3) ?
    N2 P1 C22 C21 . . . . 155.1(2) ?
    N2 P1 C28 C23 . . . . -25.3(3) ?
    N2 P1 C28 C27 . . . . 147.5(2) ?
    N3 P3 C29 N6 . . . . 64.9(2) ?
    N3 P3 C29 C30 . . . . -124.0(2) ?
    N3 P3 C50 C45 . . . . 46.2(2) ?
    N3 P3 C50 C49 . . . . -138.6(2) ?
    N3 P3 C56 C51 . . . . -165.8(2) ?
    N3 P3 C56 C55 . . . . 6.9(3) ?
    N4 C1 C2 C3 . . . . 1.2(3) ?
    N5 P2 C4 N4 . . . . 75.6(2) ?
    N5 P2 C4 C3 . . . . -112.1(2) ?
    N5 P2 C10 C5 . . . . -140.8(2) ?
    N5 P2 C10 C9 . . . . 45.8(2) ?
    N5 P2 C16 C11 . . . . 21.2(3) ?
    N5 P2 C16 C15 . . . . -156.8(2) ?
    N6 C29 C30 C31 . . . . -1.3(3) ?
    C1 P1 N2 Ag1 . . . . -25.66(14) ?
    C1 P1 N2 C83 . . . . 176.5(2) ?
    C1 P1 C22 C17 . . . . 93.9(2) ?
    C1 P1 C22 C21 . . . . -88.2(2) ?
    C1 P1 C28 C23 . . . . -139.2(2) ?
    C1 P1 C28 C27 . . . . 33.6(2) ?
    C1 N4 C4 P2 . . . . 174.73(18) ?
    C1 N4 C4 C3 . . . . 1.1(3) ?
    C1 C2 C3 C4 . . . . -0.5(3) ?
    C2 C3 C4 P2 . . . . -173.3(2) ?
    C2 C3 C4 N4 . . . . -0.4(3) ?
    C4 P2 N5 Ag3 . . . . -38.90(17) ?
    C4 P2 N5 C65 . . . . 157.6(2) ?
    C4 P2 C10 C5 . . . . 97.9(2) ?
    C4 P2 C10 C9 . . . . -75.5(2) ?
    C4 P2 C16 C11 . . . . 143.2(2) ?
    C4 P2 C16 C15 . . . . -34.8(2) ?
    C4 N4 C1 P1 . . . . -173.92(18) ?
    C4 N4 C1 C2 . . . . -1.5(3) ?
    C5 C6 C7 C8 . . . . -0.7(5) ?
    C6 C5 C10 P2 . . . . -171.6(2) ?
    C6 C5 C10 C9 . . . . 1.8(4) ?
    C6 C7 C8 C9 . . . . 0.7(5) ?
    C7 C8 C9 C10 . . . . 0.5(4) ?
    C8 C9 C10 P2 . . . . 171.8(2) ?
    C8 C9 C10 C5 . . . . -1.8(4) ?
    C10 P2 N5 Ag3 . . . . -155.35(12) ?
    C10 P2 N5 C65 . . . . 41.1(3) ?
    C10 P2 C4 N4 . . . . -161.3(2) ?
    C10 P2 C4 C3 . . . . 11.0(3) ?
    C10 P2 C16 C11 . . . . -107.2(2) ?
    C10 P2 C16 C15 . . . . 74.9(2) ?
    C10 C5 C6 C7 . . . . -0.5(5) ?
    C11 C12 C13 C14 . . . . 0.8(4) ?
    C12 C11 C16 P2 . . . . -179.2(2) ?
    C12 C11 C16 C15 . . . . -1.2(4) ?
    C12 C13 C14 C15 . . . . 0.1(4) ?
    C13 C14 C15 C16 . . . . -1.6(4) ?
    C14 C15 C16 P2 . . . . -179.9(2) ?
    C14 C15 C16 C11 . . . . 2.1(4) ?
    C16 P2 N5 Ag3 . . . . 79.20(15) ?
    C16 P2 N5 C65 . . . . -84.3(2) ?
    C16 P2 C4 N4 . . . . -47.6(2) ?
    C16 P2 C4 C3 . . . . 124.8(2) ?
    C16 P2 C10 C5 . . . . -12.9(3) ?
    C16 P2 C10 C9 . . . . 173.6(2) ?
    C16 C11 C12 C13 . . . . -0.2(4) ?
    C17 C18 C19 C20 . . . . 0.5(5) ?
    C18 C17 C22 P1 . . . . 176.5(2) ?
    C18 C17 C22 C21 . . . . -1.4(4) ?
    C18 C19 C20 C21 . . . . -1.2(5) ?
    C19 C20 C21 C22 . . . . 0.6(5) ?
    C20 C21 C22 P1 . . . . -177.1(2) ?
    C20 C21 C22 C17 . . . . 0.8(4) ?
    C22 P1 N2 Ag1 . . . . 93.13(13) ?
    C22 P1 N2 C83 . . . . -64.7(2) ?
    C22 P1 C1 N4 . . . . -175.42(19) ?
    C22 P1 C1 C2 . . . . 14.0(3) ?
    C22 P1 C28 C23 . . . . 104.6(2) ?
    C22 P1 C28 C27 . . . . -82.6(2) ?
    C22 C17 C18 C19 . . . . 0.8(5) ?
    C23 C24 C25 C26 . . . . 1.4(4) ?
    C24 C23 C28 P1 . . . . 171.7(2) ?
    C24 C23 C28 C27 . . . . -1.1(4) ?
    C24 C25 C26 C27 . . . . -1.8(4) ?
    C25 C26 C27 C28 . . . . 0.7(4) ?
    C26 C27 C28 P1 . . . . -172.2(2) ?
    C26 C27 C28 C23 . . . . 0.7(4) ?
    C28 P1 N2 Ag1 . . . . -139.46(11) ?
    C28 P1 N2 C83 . . . . 62.7(2) ?
    C28 P1 C1 N4 . . . . 67.6(2) ?
    C28 P1 C1 C2 . . . . -102.9(3) ?
    C28 P1 C22 C17 . . . . -152.5(2) ?
    C28 P1 C22 C21 . . . . 25.5(3) ?
    C28 C23 C24 C25 . . . . 0.1(4) ?
    C29 P3 N3 Ag2 . . . . -26.78(17) ?
    C29 P3 N3 C74 . . . . 160.54(19) ?
    C29 P3 C50 C45 . . . . -74.3(2) ?
    C29 P3 C50 C49 . . . . 101.0(2) ?
    C29 P3 C56 C51 . . . . -43.9(2) ?
    C29 P3 C56 C55 . . . . 128.8(2) ?
    C29 N6 C32 P4 . . . . -175.52(17) ?
    C29 N6 C32 C31 . . . . -1.5(3) ?
    C29 C30 C31 C32 . . . . 0.3(3) ?
    C30 C31 C32 P4 . . . . 173.9(2) ?
    C30 C31 C32 N6 . . . . 0.7(3) ?
    C32 P4 N1 Ag1 . . . . -12.15(14) ?
    C32 P4 N1 C92 . . . . -176.1(2) ?
    C32 P4 C38 C33 . . . . 90.8(2) ?
    C32 P4 C38 C37 . . . . -86.0(2) ?
    C32 P4 C44 C39 . . . . -148.9(2) ?
    C32 P4 C44 C43 . . . . 29.3(2) ?
    C32 N6 C29 P3 . . . . 174.11(17) ?
    C32 N6 C29 C30 . . . . 1.7(3) ?
    C33 C34 C35 C36 . . . . -1.4(5) ?
    C34 C33 C38 P4 . . . . -176.0(2) ?
    C34 C33 C38 C37 . . . . 0.9(4) ?
    C34 C35 C36 C37 . . . . 1.1(5) ?
    C35 C36 C37 C38 . . . . 0.3(5) ?
    C36 C37 C38 P4 . . . . 175.5(2) ?
    C36 C37 C38 C33 . . . . -1.2(4) ?
    C38 P4 N1 Ag1 . . . . 104.55(13) ?
    C38 P4 N1 C92 . . . . -59.4(2) ?
    C38 P4 C32 N6 . . . . 177.48(19) ?
    C38 P4 C32 C31 . . . . 4.7(3) ?
    C38 P4 C44 C39 . . . . 98.2(3) ?
    C38 P4 C44 C43 . . . . -83.6(2) ?
    C38 C33 C34 C35 . . . . 0.4(4) ?
    C39 C40 C41 C42 . . . . 1.8(5) ?
    C40 C39 C44 P4 . . . . 178.2(2) ?
    C40 C39 C44 C43 . . . . 0.0(4) ?
    C40 C41 C42 C43 . . . . -1.5(5) ?
    C41 C42 C43 C44 . . . . 0.4(5) ?
    C42 C43 C44 P4 . . . . -177.9(2) ?
    C42 C43 C44 C39 . . . . 0.4(4) ?
    C44 P4 N1 Ag1 . . . . -127.40(12) ?
    C44 P4 N1 C92 . . . . 68.7(2) ?
    C44 P4 C32 N6 . . . . 63.0(2) ?
    C44 P4 C32 C31 . . . . -109.7(2) ?
    C44 P4 C38 C33 . . . . -157.5(2) ?
    C44 P4 C38 C37 . . . . 25.7(3) ?
    C44 C39 C40 C41 . . . . -1.1(5) ?
    C45 C46 C47 C48 . . . . 1.8(5) ?
    C46 C45 C50 P3 . . . . 174.0(2) ?
    C46 C45 C50 C49 . . . . -1.5(4) ?
    C46 C47 C48 C49 . . . . -1.3(5) ?
    C47 C48 C49 C50 . . . . -0.5(5) ?
    C48 C49 C50 P3 . . . . -173.3(2) ?
    C48 C49 C50 C45 . . . . 1.9(4) ?
    C50 P3 N3 Ag2 . . . . -142.28(13) ?
    C50 P3 N3 C74 . . . . 45.0(2) ?
    C50 P3 C29 N6 . . . . -174.3(2) ?
    C50 P3 C29 C30 . . . . -3.2(3) ?
    C50 P3 C56 C51 . . . . 65.8(2) ?
    C50 P3 C56 C55 . . . . -121.5(2) ?
    C50 C45 C46 C47 . . . . -0.4(5) ?
    C51 C52 C53 C54 . . . . 0.5(5) ?
    C52 C51 C56 P3 . . . . 175.1(2) ?
    C52 C51 C56 C55 . . . . 2.4(4) ?
    C52 C53 C54 C55 . . . . 0.9(5) ?
    C53 C54 C55 C56 . . . . -0.7(5) ?
    C54 C55 C56 P3 . . . . -173.7(3) ?
    C54 C55 C56 C51 . . . . -1.0(5) ?
    C56 P3 N3 Ag2 . . . . 90.35(15) ?
    C56 P3 N3 C74 . . . . -82.3(2) ?
    C56 P3 C29 N6 . . . . -59.5(2) ?
    C56 P3 C29 C30 . . . . 111.6(2) ?
    C56 P3 C50 C45 . . . . 176.2(2) ?
    C56 P3 C50 C49 . . . . -8.5(3) ?
    C56 C51 C52 C53 . . . . -2.2(5) ?
    C57 C58 C59 C60 . . . . 179.9(3) ?
    C57 C58 C59 C63 . . . . 2.4(5) ?
    C58 C57 C65 N5 . . . . 177.3(3) ?
    C58 C57 C65 C64 . . . . -2.5(5) ?
    C58 C59 C60 C61 . . . . 44.2(5) ?
    C58 C59 C60 C62 . . . . -81.1(4) ?
    C58 C59 C63 C64 . . . . -1.9(5) ?
    C59 C63 C64 C65 . . . . -0.8(5) ?
    C60 C59 C63 C64 . . . . -179.5(3) ?
    C63 C59 C60 C61 . . . . -138.4(4) ?
    C63 C59 C60 C62 . . . . 96.3(4) ?
    C63 C64 C65 N5 . . . . -176.8(3) ?
    C63 C64 C65 C57 . . . . 3.0(4) ?
    C65 C57 C58 C59 . . . . -0.2(5) ?
    C66 C67 C68 C69 . . . . -176.9(3) ?
    C66 C67 C68 C72 . . . . 1.1(4) ?
    C67 C66 C74 N3 . . . . 179.0(3) ?
    C67 C66 C74 C73 . . . . -1.1(4) ?
    C67 C68 C69 C70 . . . . -30.5(5) ?
    C67 C68 C69 C71 . . . . 96.3(4) ?
    C67 C68 C72 C73 . . . . -0.8(4) ?
    C68 C72 C73 C74 . . . . -0.4(4) ?
    C69 C68 C72 C73 . . . . 177.2(3) ?
    C72 C68 C69 C70 . . . . 151.6(3) ?
    C72 C68 C69 C71 . . . . -81.6(4) ?
    C72 C73 C74 N3 . . . . -178.8(3) ?
    C72 C73 C74 C66 . . . . 1.3(4) ?
    C74 C66 C67 C68 . . . . -0.1(4) ?
    C75 C76 C77 C78 . . . . -176.2(3) ?
    C75 C76 C77 C81 . . . . 0.8(4) ?
    C76 C75 C83 N2 . . . . 174.0(2) ?
    C76 C75 C83 C82 . . . . -2.2(4) ?
    C76 C77 C78 C79 . . . . 97.7(4) ?
    C76 C77 C78 C80 . . . . -137.6(3) ?
    C76 C77 C81 C82 . . . . -1.2(4) ?
    C77 C81 C82 C83 . . . . -0.1(4) ?
    C78 C77 C81 C82 . . . . 175.7(3) ?
    C81 C77 C78 C79 . . . . -79.1(4) ?
    C81 C77 C78 C80 . . . . 45.5(4) ?
    C81 C82 C83 N2 . . . . -174.7(2) ?
    C81 C82 C83 C75 . . . . 1.8(4) ?
    C83 C75 C76 C77 . . . . 0.9(4) ?
    C84 C85 C86 C87 . . . . -177.7(2) ?
    C84 C85 C86 C90 . . . . 1.5(4) ?
    C85 C84 C92 N1 . . . . 178.6(2) ?
    C85 C84 C92 C91 . . . . -0.9(4) ?
    C85 C86 C87 C88 . . . . 63.3(3) ?
    C85 C86 C87 C89 . . . . -173.1(3) ?
    C85 C86 C90 C91 . . . . -1.0(4) ?
    C86 C90 C91 C92 . . . . -0.5(4) ?
    C87 C86 C90 C91 . . . . 178.2(3) ?
    C90 C86 C87 C88 . . . . -115.8(3) ?
    C90 C86 C87 C89 . . . . 7.8(4) ?
    C90 C91 C92 N1 . . . . -178.1(3) ?
    C90 C91 C92 C84 . . . . 1.4(4) ?
    C92 C84 C85 C86 . . . . -0.5(4) ?
    O1 S1 C93 F1 . . . . 58.8(3) ?
    O1 S1 C93 F2 . . . . -60.8(3) ?
    O1 S1 C93 F3 . . . . 179.3(3) ?
    O2 S1 C93 F1 . . . . -61.3(3) ?
    O2 S1 C93 F2 . . . . 179.1(3) ?
    O2 S1 C93 F3 . . . . 59.3(3) ?
    O3 S1 C93 F1 . . . . 177.9(2) ?
    O3 S1 C93 F2 . . . . 58.3(3) ?
    O3 S1 C93 F3 . . . . -61.6(3) ?
    C1A C2A C3A C4A . . . . 1(3) ?
    C2A C1A C6A C5A . . . . -1(4) ?
    C2A C3A C4A C5A . . . . -4(3) ?
    C3A C4A C5A C6A . . . . 4(4) ?
    C4A C5A C6A C1A . . . . -2(4) ?
    C6A C1A C2A C3A . . . . 1(4) ?
    C1B C2B C3B C4B . . . . -1(2) ?
    C2B C1B C6B C5B . . . . 0(4) ?
    C2B C3B C4B C5B . . . . 1(2) ?
    C3B C4B C5B C6B . . . . 0(3) ?
    C4B C5B C6B C1B . . . . 0(3) ?
    C6B C1B C2B C3B . . . . 1(3) ?
    C1C C2C C3C C4C . . . . -1(4) ?
    C2C C1C C6C C5C . . . . -3(2) ?
    C2C C3C C4C C5C . . . . 0(5) ?
    C3C C4C C5C C6C . . . . 0(4) ?
    C4C C5C C6C C1C . . . . 2(3) ?
    C6C C1C C2C C3C . . . . 2(3) ?
    C1D C2D C3D C4D . . . . -2(3) ?
    C2D C1D C6D C5D . . . . -0.2(18) ?
    C2D C3D C4D C5D . . . . 0(4) ?
    C3D C4D C5D C6D . . . . 1(4) ?
    C4D C5D C6D C1D . . . . -1(2) ?
    C6D C1D C2D C3D . . . . 2(2) ?
    C1E C2E C3E C4E . . . . -0.2(12) ?
    C2E C1E C6E C5E . . . . 2.4(19) ?
    C2E C3E C4E C5E . . . . 1.7(10) ?
    C3E C4E C5E C6E . . . . -1.2(11) ?
    C4E C5E C6E C1E . . . . -0.9(13) ?
    C6E C1E C2E C3E . . . . -1.8(18) ?
    C1F C2F C3F C4F . . . . -10(6) ?
    C2F C1F C6F C5F . . . . 2(8) ?
    C2F C3F C4F C5F . . . . 7(6) ?
    C3F C4F C5F C6F . . . . 1(6) ?
    C4F C5F C6F C1F . . . . -5(5) ?
    C6F C1F C2F C3F . . . . 6(9) ?
    C1G C2G C3G C4G . . . . 0.6(6) ?
    C2G C1G C6G C5G . . . . 0.0(7) ?
    C2G C3G C4G C5G . . . . -0.5(7) ?
    C3G C4G C5G C6G . . . . 0.1(7) ?
    C4G C5G C6G C1G . . . . 0.1(7) ?
    C6G C1G C2G C3G . . . . -0.3(6) ?
    C1H C2H C3H C4H . . . . -0.6(6) ?
    C2H C1H C6H C5H . . . . 0.0(6) ?
    C2H C3H C4H C5H . . . . 0.6(6) ?
    C3H C4H C5H C6H . . . . -0.3(6) ?
    C4H C5H C6H C1H . . . . 0.0(5) ?
    C6H C1H C2H C3H . . . . 0.3(6) ?
_shelx_space_group_comment
;
The symmetry employed for this shelxl refinement is uniquely defined
by the following loop, which should always be used as a source of
symmetry information in preference to the above space-group names.
They are only intended as comments.
;
_shelx_estimated_absorpt_T_min     0.446
_shelx_estimated_absorpt_T_max     0.682
_shelx_hkl_file
;
 -21  -3  15    2.36    2.48
 -13  -3   7  128.16    4.58
 -21   5  13    7.94    2.38
 -18  -4  13   68.58    4.53
 -16  -4  11  151.25    5.32
 -10  -6  10  274.66    5.97
 -24  -2  19    6.89    2.85
 -17  -5  14   93.42    4.75
 -24   6  19   95.45    5.56
 -27  -1  25    1.50    2.63
 -15  -1   7 1059.99   11.15
 -15   1   6 1140.20   11.25
 -19   7  13   21.35    2.29
 -20  -4  16    1.49    2.30
 -19  -3  13   -1.85    2.11
 -20  -2  13  120.83    5.12
 -27  -1  26    5.42    2.73
 -26  -2  25   37.84    4.21
 -22   6  16   32.26    3.21
 -14  -6  13   11.81    2.49
 -18   6  11   35.62    3.53
 -17  -3  11    7.82    2.45
 -26   4  21  242.48    8.21
 -19   1  10   23.09    2.71
 -17  -1   9    4.31    2.02
 -13  -5  10    0.27    1.93
 -16   6   9  314.67    6.91
 -17   7  11  140.83    4.70
 -17   1   8  285.32    6.89
 -21   7  16  292.59    7.70
 -16  -2   9  366.36    7.04
 -20   8  16  544.34   10.55
 -26  -2  26    5.82    2.84
 -24  -4  25   29.60    3.93
 -23   5  16   72.38    4.50
 -15   7   9  374.92    6.90
 -24   6  20    5.62    2.59
 -27   3  24  175.02    7.35
 -24  -4  26   13.86    3.11
 -17   5   9    4.09    1.96
 -25  -3  25    6.59    3.16
 -18  -4  14   19.82    2.98
 -19   3  10   33.98    2.90
 -11  -5   9   14.57    2.28
 -24  -4  27    6.75    3.11
 -25   3  19  185.38    7.43
 -12  -2   6  992.32   10.02
 -26   4  22   24.03    3.99
 -25  -3  27    1.82    2.78
 -14  -4  10    1.89    1.89
 -27   3  25   12.18    3.44
 -24  -2  21  579.01   11.93
 -24  -2  20  778.31   14.32
 -22  -2  17   43.58    3.98
 -19  -3  14  904.66   12.83
 -20   6  14  476.05    9.32
 -21  -3  17  396.15    9.22
 -18   0  10   84.18    3.82
 -27   3  23   10.72    3.24
 -27   1  25    1.52    2.82
 -24   4  18   34.69    3.74
 -25   5  20  264.07    9.01
 -19  -1  12    3.25    2.14
 -23   3  16  301.39    8.35
 -21   3  13   53.31    3.65
 -14   8  10  115.01    3.70
 -25   3  20  965.33   15.33
 -26   0  24  120.73    6.69
 -20  -2  14  633.12   11.21
 -10   8   7   35.75    1.80
 -25  -1  22   23.16    3.64
 -22   6  17   25.71    2.99
 -22  -4  20   -0.76    2.51
 -16   8  12   12.51    1.88
  -8  -6   9  135.86    4.03
 -19   5  11   39.79    3.21
 -19  -5  17   15.34    3.18
 -23   7  19   86.54    5.03
 -11  -3   6  508.55    7.55
 -15  -3   9  137.86    5.01
 -21   3  12   43.64    3.83
 -12  -4   8  117.09    4.33
 -15   3   6 2271.76   17.24
 -23   3  15   30.98    3.64
 -16  -6  16  288.17    7.74
  -9  -5   8    1.91    1.77
 -15  -1   8   48.80    3.32
 -14   4   6    0.11    1.66
 -23  -3  20   40.70    3.90
 -21  -1  15  435.25    8.85
 -18  -2  12    7.44    2.26
 -15   5   8   21.24    2.45
 -27   1  24   56.03    5.63
 -17  -1  10   67.98    3.90
 -14  -2   8  745.38    9.44
 -18   6  12  182.72    5.59
 -17   5  10  191.75    5.70
 -15   1   7 1008.68   10.87
 -15  -5  12    0.47    1.71
 -24   4  17  404.25   10.72
 -23   5  17   40.79    3.93
 -17  -5  16  545.46    9.82
 -25  -1  23   90.35    5.71
 -21  -3  18   48.97    4.08
 -17   7  12    4.75    1.59
 -24  -2  22   65.70    4.64
 -24   6  22    3.46    2.45
 -25   3  21    9.32    3.29
 -21  -5  23   25.23    3.58
 -18   4  10   12.37    2.42
 -25   5  21    9.05    2.98
 -21   5  14   36.74    3.50
 -14  -6  14  458.70    8.88
 -20  -4  17 1190.11   16.66
 -17  -5  15   91.27    4.71
 -25  -3  26   58.86    5.12
 -23   7  20   -0.24    2.16
 -21  -5  20  227.60    8.06
 -10  -4   7  194.24    4.79
 -22  -4  19  891.60   15.31
 -22   4  14    3.84    2.55
 -16  -4  12   71.48    4.07
 -23  -3  19   22.73    3.48
 -17   3   8 1120.42   13.26
 -20  -2  15   86.16    4.37
 -16   6  10   85.22    3.71
 -23  -3  23   14.64    3.36
 -19   1  11   11.77    2.37
 -19   7  14   84.39    4.06
 -25  -1  24   64.50    5.19
 -26   4  25   28.54    4.19
 -23   3  17  154.34    6.33
 -22  -2  18  633.23   11.99
  -8  -2   4  580.36    6.60
 -22  -4  22    8.41    2.98
 -23   5  19   38.28    3.82
 -27   1  26   -3.07    2.61
 -24  -2  23   39.76    4.06
 -23  -3  21   49.92    4.30
 -25   5  24    3.76    2.68
 -17  -3  12   21.56    2.86
 -23   7  22   20.21    3.15
 -26   4  24   14.25    3.32
  -8   8   6  572.99    5.16
 -12  -6  12  157.65    5.10
 -13  -5  11    7.67    2.29
  -9  -3   5  900.49    9.10
 -24   6  21  129.71    6.32
 -13  -3   8 1895.26   15.43
  -5  -5   6 1478.39    9.61
 -19   5  12  246.66    6.97
 -26   4  23  480.73   12.39
 -20   8  17    0.60    1.85
 -21  -5  21    9.55    2.98
 -15   7  10  176.56    4.80
 -11  -5  10    5.03    1.97
 -25   1  22   20.17    3.74
 -25  -1  25  115.39    6.37
 -18   8  14   23.65    2.50
 -23  -3  22  569.97   12.22
 -17   3   9    1.61    2.12
 -25   3  22  362.12   10.20
 -19  -1  13  133.12    5.03
 -11   5   5   86.97    2.90
 -24  -2  24    8.41    3.01
 -18  -6  18  375.25    9.49
  -8  -4   6   91.01    3.27
  -6  -4   5 1336.72    9.32
 -20   4  12   70.58    4.37
  -4  -4   4  136.03    2.75
 -13   3   5  315.15    6.07
 -20  -4  18   80.97    5.00
 -10  -6  11   34.36    2.73
 -23   7  21   60.72    4.46
 -22   4  15 1005.94   15.23
 -23  -3  24    4.97    2.58
  -9   1   3    5.38    1.68
 -24   4  20   17.33    3.35
  -5  -1   2    3.25    1.20
 -11   3   4   27.25    2.25
 -13   7   8  242.29    4.89
 -11   1   4   23.32    2.23
 -22  -4  24   10.88    2.68
 -25   1  23   72.02    5.72
 -22   4  16    9.11    2.77
 -11  -3   7 1166.86   10.35
 -11   7   7  664.59    7.15
 -18  -4  15 1442.89   16.90
  -7  -5   7  279.42    5.00
 -21   7  17  237.95    7.43
 -21  -5  22   13.30    3.14
 -23   5  18  738.39   13.78
 -25   5  23    2.28    2.67
 -22  -4  21    6.70    3.02
 -23  -3  25   20.84    3.57
 -18  -2  13   31.06    3.04
 -25  -1  27    1.26    2.84
 -14   6   8  484.35    7.11
 -23   7  23   15.42    2.90
 -21   3  14   21.09    2.86
 -20  -2  16   79.12    4.81
 -13  -1   7  900.47    9.43
 -23   5  20   14.24    3.04
 -18  -4  16   24.77    3.21
 -23   3  18  857.48   14.31
 -24   6  24    2.47    2.41
 -24  -2  26   21.63    3.71
 -26   0  26   36.15    4.27
 -16  -2  10  103.51    4.41
   2   4   0  226.45    2.73
 -24   4  19  162.04    7.09
  -3  -1   1 3303.68    9.54
 -19  -3  15  183.70    6.64
 -19   3  11   40.07    3.39
 -12  -6  13  321.12    7.02
 -22   6  18  136.71    6.17
 -16   4   8   52.29    3.27
 -12  -4   9  339.67    6.66
 -21  -5  24  247.29    8.55
 -16  -4  13  144.59    5.20
 -21   5  15   99.01    5.02
 -15   3   7  191.86    5.59
 -17   1   9    2.58    2.07
 -25   1  24   77.56    5.79
  -9  -1   4 1063.70    8.50
 -23  -3  26   26.63    3.96
 -18   6  13  236.09    6.25
 -22  -2  19  475.16   10.50
  -6   0   2   15.46    1.43
 -13  -3   9   21.02    2.54
 -25   5  25    4.98    3.03
 -15  -3  11    2.21    2.19
 -23  -1  20   15.67    3.43
 -12   8   9   27.14    1.91
 -24  -2  27   26.53    4.02
 -10  -2   5  127.04    3.75
 -21  -3  19   28.20    3.58
 -13   5   7  141.40    4.42
 -13   1   6  187.96    3.87
 -17   5  11  180.38    5.40
 -20   8  19   43.56    3.67
  -8  -6  10   19.72    2.05
 -20   8  18  213.45    6.92
 -15  -5  14  522.21    9.57
 -19  -5  18  604.92   11.94
  -5   1   1 1080.29    6.47
 -18   8  15   84.25    4.17
  -4   4   1 1345.75    5.79
 -16  -2  11   11.20    2.28
 -10   0   4 5343.42   17.93
 -20   6  16  238.32    6.86
 -24   0  22    6.64    2.85
 -21  -1  17  681.63   13.85
 -18   4  11   15.21    2.27
 -17   7  13   37.67    2.77
 -21   3  15    3.65    2.38
 -20   6  15   21.74    3.01
 -22   4  17   19.81    3.20
 -14  -6  15   15.05    2.60
 -18  -4  17    4.11    2.29
 -14   8  11  605.03    8.28
 -14  -4  11   21.92    2.64
  -8   6   4   61.03    2.21
 -19   7  15  290.66    7.73
 -19   5  13    6.03    2.28
 -20   4  13  650.11   11.50
   3  -3   2 5126.41   10.65
 -17  -5  17   49.45    3.80
 -15  -3  10  155.31    5.12
 -21   5  16  430.56   10.01
  -4  -2   2    5.29    1.28
 -20  -4  19   26.07    3.35
 -23  -3  29    5.97    2.99
 -23   5  21    2.88    2.77
 -23   3  19   23.07    3.46
 -23  -1  21 1117.21   18.04
 -22  -2  20  191.49    6.93
 -16   6  11  157.64    4.83
   1   7   2  618.86    4.24
 -25   3  25    6.55    3.16
 -14  -2   9    1.02    1.80
 -20  -2  17  797.41   12.76
 -25  -1  28    1.91    2.73
 -25   5  22  222.71    8.41
  -6  -6   9  421.99    5.89
 -17  -3  13   45.08    3.41
  -6  -2   3 1442.00    8.99
 -24  -2  25   50.08    4.86
 -22  -4  23   80.30    5.37
 -22  -4  25  139.17    6.85
 -22   6  19   95.56    5.35
   2  -2   1 1043.39    3.88
  -7   1   2 1408.38    8.81
 -19  -5  19    4.44    2.60
 -14  -6  16   -0.83    2.03
 -15  -5  13   81.18    4.17
 -25   3  23   47.01    4.82
 -22  -4  27   61.99    4.94
 -19  -3  16    1.37    2.03
  -5   3   1   50.64    1.69
 -10   6   5  350.52    5.35
 -16  -6  18   14.02    2.53
 -13   7   9   77.76    3.08
 -18   8  16  556.16   10.24
 -17   3  10  140.31    5.15
 -16  -4  14   10.56    2.38
 -15  -1   9 1308.95   14.01
 -14   4   7  999.49    9.95
 -15   7  11    6.47    1.52
 -20  -4  20    0.23    2.26
 -24   0  24  298.51   10.61
 -12   6   7  126.81    3.73
 -14   6   9   37.72    2.53
 -24   4  21  621.65   13.56
 -16   8  13  171.36    5.32
 -10  -4   8   53.44    3.00
 -16  -6  17  107.48    5.09
  -9  -3   6  121.02    3.63
   0   4   0   15.35    0.65
 -21   7  19  225.15    7.46
 -10  -6  12  149.87    4.57
 -23  -3  27    2.94    2.83
 -25   1  28    2.29    2.94
 -23  -1  22   91.96    5.62
 -22  -2  21   80.77    5.20
 -10  -2   6   47.92    2.41
  -5  -3   4  205.91    3.32
  -7  -1   3 1110.89    7.74
 -22   4  18   11.81    2.80
 -11  -1   6 1385.02   11.87
 -25   3  27    1.60    2.80
 -23   1  20   23.20    3.57
 -23   3  20   44.53    4.04
  -9   7   6   24.33    1.45
 -19   3  12  198.49    6.42
 -25   1  25  132.65    7.20
  -9  -5   9   40.69    2.66
 -25   3  24  304.92   10.22
 -22  -4  28   49.96    4.62
 -24   6  23  171.50    7.23
 -25  -1  26   44.68    4.72
 -19  -5  20  103.57    5.43
 -23  -3  28   29.66    3.96
 -20  -4  21  252.90    8.26
  -7   3   2  527.00    5.70
 -15   5   9  221.17    5.26
  -8  -6  11  556.15    7.12
 -11  -3   8    0.79    1.91
 -18   6  14   61.18    3.57
 -23  -1  23   15.15    3.02
 -15  -3  12    0.28    1.93
 -24   0  26    2.81    2.82
 -15  -5  15   51.38    3.60
  -5   5   2 1095.60    5.93
 -25   1  26   58.49    5.27
 -22   6  20   39.25    3.75
 -24   6  25   39.53    4.08
 -24   4  22    5.33    3.32
 -21  -3  20  580.24   12.26
 -20   4  14   39.95    3.57
 -19   5  14  875.68   13.13
 -19  -5  21   18.80    3.10
 -23   7  24    2.87    2.31
 -24  -2  28   39.37    4.50
 -19  -3  17    6.63    2.59
 -13  -5  12    6.77    2.08
 -16   4   9 1206.08   13.17
 -13   3   6  273.13    5.75
 -17  -3  14  227.89    6.68
 -25   1  27    5.53    3.27
 -21   3  16  987.04   13.93
 -16  -2  12    2.03    1.98
 -20   6  17  173.35    6.01
 -18   4  12   18.14    2.47
 -23   1  21  858.13   17.59
 -23  -1  24    0.54    2.49
 -17   1  11  369.48    7.13
 -20   4  15    0.98    1.95
 -12  -4  10    6.45    2.24
  -2  -4   4    5.84    1.01
 -12  -2   7   15.32    2.28
 -21   5  17   96.91    5.25
  -7  -3   5  164.47    3.79
 -14  -6  17  210.95    6.76
 -13  -5  13   77.62    3.88
 -11  -5  11    3.23    1.91
  -9   5   4  340.25    4.97
 -19   7  16   78.78    4.42
 -21   7  20  126.22    5.87
 -22  -2  22   66.54    4.68
 -13  -1   8  408.19    6.80
 -23   3  21   49.97    4.37
 -17  -3  15   51.33    3.75
 -22  -2  23  338.70    9.22
 -18  -2  15  581.43   10.12
 -12  -2   8  383.67    6.27
 -24   4  25   33.92    4.26
 -24   0  28    4.48    3.13
 -14  -2  10    2.20    1.95
 -10   8   8  211.52    4.00
 -20  -4  24  100.58    5.31
  -3  -3   3  562.55    4.38
 -19  -5  22  283.81    8.74
 -20   8  20  210.48    7.09
 -15   3   8  212.33    5.55
 -17  -5  19  103.91    5.22
 -24   4  23  222.56    8.64
 -23   5  22  223.58    8.34
  -7  -5   8  426.81    6.01
 -21  -3  21  144.51    6.54
 -22  -2  24    3.31    3.03
 -23   1  22  103.08    6.24
  -8  -2   5   82.14    2.72
 -23  -1  26    0.30    2.71
 -23   5  24   23.67    3.68
 -13   1   7  883.91    8.97
 -15   1   9 1917.30   13.75
 -15   5  10  280.18    5.80
 -11   5   6 1138.02    9.27
 -16   6  12    8.05    1.78
 -25   3  26   64.85    5.38
 -22   6  21   51.56    4.35
 -19  -5  23  235.18    8.14
 -20  -4  23  178.15    7.30
 -16  -4  15   12.49    2.50
  -8  -4   7   56.00    2.69
 -21   5  18   31.01    3.53
 -11   1   5  274.15    5.22
 -19   3  13   -2.65    2.08
 -12  -6  14    9.36    2.17
 -14  -4  12   74.01    3.80
 -22  -2  25   58.65    4.42
 -24   4  24    3.82    2.85
 -16  -4  16    1.89    2.33
 -17  -5  21   21.34    3.09
 -17   3  11   16.98    2.43
 -10  -4   9 1347.58   11.00
 -19  -1  16  117.12    5.90
 -21  -3  25   42.70    4.40
 -24   4  27    8.02    3.15
 -11   3   5   50.76    2.61
 -20  -2  18  868.80   13.10
 -23   1  23   16.13    3.45
 -21  -1  19  865.60   14.97
 -13   5   8  201.46    4.68
 -23  -1  28    1.44    2.59
  -7   7   5   76.18    2.00
 -12  -6  15  556.30    9.24
 -21  -3  22   42.68    4.10
 -17   5  12   82.53    4.13
 -19  -5  24  614.07   12.82
 -20  -4  22  107.32    5.77
 -13  -3  10   -0.12    1.79
 -23   5  23    4.41    2.91
 -16   8  14    4.38    1.74
 -21   7  21  218.66    7.56
 -19   7  17  830.87   13.15
 -18   8  17   -0.76    1.73
 -17  -5  20   52.59    4.01
 -15  -5  16  242.55    6.80
  -5  -5   7  516.18    5.72
 -20  -4  29    8.44    3.10
 -21   1  17  693.39   13.69
 -20  -4  26  110.70    5.38
 -12   8  10  533.74    7.60
 -24   4  26   20.73    3.81
 -22  -2  27    1.47    2.59
  -7   5   3  239.83    3.33
 -21  -3  27  262.12    8.63
 -23   1  24   -0.89    2.65
 -18  -2  16  604.22   10.34
  -9  -1   5  179.03    3.78
 -14   4   8  190.76    4.67
 -11   7   8   37.70    1.73
 -17   7  14  101.96    4.53
 -10  -6  13  657.96    9.12
  -6  -4   6  497.54    5.83
 -20   8  21   18.82    2.84
 -22   6  22   46.77    4.24
 -22   4  19  922.10   15.38
 -23  -1  25    4.12    2.99
 -21  -3  23   68.34    5.10
 -17  -5  18    6.31    2.33
  -4  -4   5  184.70    3.15
 -14  -4  13   27.84    2.88
 -18  -4  18   56.31    3.98
 -20  -4  25    1.84    2.65
 -20   6  18  274.18    8.11
 -23   3  23   17.79    3.78
 -20  -2  19  113.36    5.46
 -23   5  26   -1.46    2.66
 -22  -2  29  116.80    6.28
 -21  -3  29  296.96    9.18
 -21  -3  30  235.52    8.29
 -22  -2  30    3.41    2.64
 -21  -1  20  253.79    8.95
 -14   6  10    8.28    1.67
 -16  -2  13   26.73    2.73
 -13   7  10   50.38    2.66
 -23   3  22  587.46   13.30
 -23  -1  27   31.82    4.40
  -6  -6  10  207.21    4.32
 -21   7  22  103.07    5.48
 -22   0  22  303.75    9.93
 -22   4  21    2.85    2.67
 -23   3  24    1.77    2.97
 -10   6   6    3.08    1.31
 -23   5  25   26.72    3.94
 -19  -1  17  149.89    6.27
 -23   1  26   -0.93    2.56
 -19  -3  18  606.74   11.64
 -16   4  10   45.41    3.35
 -12  -4  11  662.79    9.29
 -14   8  12   18.93    2.18
 -20  -4  27  715.28   14.35
 -22   6  23  286.47    9.12
 -20   8  22  536.70   11.32
 -22  -2  26  109.66    6.36
 -11  -5  12  385.55    7.06
   4  -4   3   70.30    1.66
 -21  -3  24    3.45    2.62
 -21  -3  26  316.95    9.95
 -20  -4  28   58.33    4.87
 -22   4  20   -0.75    2.58
 -13  -5  14 1289.75   13.88
 -23   5  27   -0.30    2.57
 -21  -1  21   61.65    4.63
 -11  -1   7  689.51    7.44
 -24   2  27   25.06    4.14
  -8   4   3  467.01    5.39
 -19   3  14 1011.37   13.89
 -15   7  12  103.28    4.12
 -18   6  15  448.82    9.33
 -15  -3  13   40.93    3.23
 -18  -4  19  480.50   10.44
 -20   4  16    4.66    2.46
 -17  -3  16  293.24    7.64
 -18   8  18  135.85    5.49
  -9   1   4  948.17    8.30
 -21   3  19   24.47    3.51
 -21   1  19  620.65   14.25
 -17  -5  23   16.45    3.01
 -22   4  22    9.63    3.02
 -17   3  12   24.15    2.95
 -23  -1  29   22.47    3.46
 -22   0  24    3.43    2.61
 -21  -1  22   20.18    3.17
 -20   6  20   39.31    3.76
   0   6   1  797.31    3.47
 -22  -2  28  114.37    6.65
  -3  -5   6  682.54    5.31
 -21  -3  28   21.87    3.82
 -15   3   9  148.60    4.75
 -19   5  16    6.59    2.30
 -17   5  13  381.62    8.27
 -21   7  23   47.98    4.12
 -22   6  24   41.56    4.16
  -6   4   2  250.25    3.38
 -18   4  13   81.37    4.18
 -20  -2  21  253.88    7.68
 -20  -2  20   19.38    2.80
 -22   6  27    9.05    3.01
 -22   6  26   60.63    4.94
 -16   4  11  164.83    4.81
 -16  -2  14   54.06    3.40
 -23   3  27   -1.88    3.06
 -11   1   6 1436.26   11.03
  -8   8   7  169.79    3.26
 -18   4  14   21.86    3.00
 -19   5  15  165.06    6.08
 -24   2  28   44.16    4.89
 -19  -3  19  276.37    8.09
 -21   5  20  231.13    7.94
 -13   3   7  129.59    4.16
 -23   1  25    3.03    2.80
 -20   6  19    3.35    2.28
 -17   7  15  517.08    9.80
  -2  -2   2 2147.70    6.71
 -10  -6  14  227.71    5.64
 -18  -4  20   32.57    3.53
  -8  -6  12   18.64    2.15
 -13  -5  15  204.11    5.88
 -22   6  25    3.03    2.88
 -17  -5  22   56.37    4.31
 -16   8  15  165.34    5.53
 -21   1  20  253.76    8.71
 -13   1   8  353.03    6.11
 -21  -1  23    9.80    2.57
 -22   0  26    5.08    3.15
 -21   5  22    7.19    2.80
 -17   1  13   31.64    2.77
  -8   6   5   99.00    2.61
  -9  -5  11  285.95    5.65
 -21   7  26   27.36    3.69
 -15  -1  11   40.83    2.74
 -13   5   9    7.45    1.75
 -10  -2   7  463.02    6.59
 -13  -3  11  322.55    6.91
 -23   3  25   18.40    3.85
 -19  -3  20   31.53    3.60
  -6  -2   4   25.40    1.86
 -20   4  17 1227.67   16.60
 -14  -4  15   21.34    2.67
 -16  -4  17  127.21    5.34
 -22   2  24    0.87    2.69
 -23   3  26   27.39    4.29
 -20  -2  23   58.74    4.16
 -14   6  11  391.36    6.74
 -21  -1  25    4.73    2.77
 -21   1  21   69.44    4.81
 -11   5   7   97.71    3.08
 -19   7  19  186.81    6.69
 -19   3  15  197.85    6.61
 -15  -5  17   51.41    3.65
 -21   5  21    8.95    2.92
 -23   1  28   -1.28    2.78
  -8  -4   8  398.79    5.92
 -18  -4  21  158.04    6.46
 -16   6  13   30.79    2.82
   3   1  -1 3189.36    9.11
 -21   7  25  109.71    5.93
 -15   5  11   83.04    3.80
 -15  -3  14  183.90    5.79
 -19  -3  21   21.84    3.32
 -12  -4  12  349.65    6.90
 -22   0  30   30.20    4.19
 -12   6   8  160.46    4.05
 -18  -2  17  103.58    4.70
 -17  -5  24    7.74    2.80
 -19   1  17  163.20    6.42
 -19   5  17   15.07    2.75
 -19  -3  22    1.88    2.51
 -23   1  29   18.11    3.66
 -12   4   7   10.60    1.92
   1   5   0  976.10    5.28
 -11  -5  13   15.10    2.29
 -18  -4  22   36.90    3.71
 -14  -2  11    1.99    1.89
 -22   4  23   84.95    5.60
 -22   2  23  336.47   10.35
 -14   8  13   20.39    2.18
  -7  -3   6   41.41    2.30
 -21   7  24  120.09    5.98
 -11  -3   9   26.69    2.79
 -17   5  14   92.74    4.41
  -9  -3   7  105.63    3.42
 -15   7  13  375.76    7.69
 -10  -4  10   16.12    2.17
 -15  -5  18   89.93    4.58
 -18   6  16  149.77    5.66
 -16   8  16  829.05   12.07
 -19   7  20    1.11    2.00
 -18  -4  23   74.86    4.96
 -19  -1  18   14.62    2.62
 -17  -1  15   17.06    2.50
 -16  -2  15   58.38    3.53
 -21   1  22   20.15    3.35
 -19  -3  25  153.34    6.38
 -19   7  21    6.20    2.38
  -9   7   7   80.59    2.50
 -18  -4  28   24.29    3.70
 -15  -3  15   -0.61    1.93
 -20   4  19   17.37    3.04
 -20   2  19  118.47    5.59
 -12  -6  16  237.24    6.28
 -20   4  18   80.00    4.91
  -9   5   5  131.89    3.33
 -21  -1  24  107.07    6.02
  -7  -5   9    8.21    1.77
   3   3  -1  144.90    2.39
 -22   4  24   10.21    3.35
 -18   8  20  105.45    5.14
 -20   6  21  272.78    8.62
 -22   0  28  107.58    6.51
 -15   3  10  159.25    5.04
 -19  -3  23   62.32    4.61
 -14  -4  14   36.72    3.03
 -13  -3  12    9.89    2.36
 -18  -4  25  969.26   15.84
 -21   5  23   25.13    3.56
 -23   1  27   27.43    4.02
 -17  -3  17   86.12    4.58
 -18   6  17    7.16    2.24
 -19   5  18  625.73   11.80
 -21  -1  28    3.89    2.79
 -20  -2  25  109.54    5.35
 -20   0  20 1212.04   17.10
 -21  -1  29  202.20    7.77
 -22   2  27   -1.55    2.90
 -21  -1  30   32.67    4.30
 -11  -3  10   -1.10    1.74
 -15   1  11   49.57    3.15
 -15   5  12    2.56    1.67
 -13  -1  10    0.20    1.75
 -16   4  12   65.07    3.63
 -18  -2  18   39.12    3.17
 -19  -3  31   64.63    4.87
 -15  -5  20    9.97    2.60
  -6   6   4   26.68    1.46
  -3   7   3  295.44    1.83
 -14   4   9  218.68    5.52
 -22   4  25  149.56    7.35
 -20  -2  24  299.65    9.41
 -22   2  25   61.68    5.14
 -21  -1  26  124.80    6.65
  -7   1   3 1098.30    7.80
 -15  -5  19   30.61    3.22
 -14  -2  12   46.76    3.10
 -12   8  11   44.44    2.68
 -17   3  13   49.60    3.52
 -19  -3  30    2.29    2.87
 -19  -3  28  200.62    7.18
 -19  -1  19  673.95   12.33
 -20  -2  28  218.09    7.97
 -20  -2  30  387.27   10.27
 -20  -2  29   92.46    5.50
 -19   3  16    2.90    2.40
 -17  -1  16   77.01    4.10
 -19   7  22   34.59    3.64
  -5   1   2    3.47    1.14
  -5  -1   3   52.94    1.93
 -18  -4  27  150.91    6.94
 -18  -4  24  163.02    6.79
 -21  -1  27   78.36    5.75
 -22   4  26   10.69    3.45
  -5  -5   8  130.72    3.11
 -22   2  26  123.97    6.87
 -13   3   8 1975.42   14.79
 -11   3   6  506.42    6.87
 -19  -3  29   14.42    3.12
 -11  -1   8   19.67    2.04
 -15  -5  21    1.59    2.40
 -21   1  25    2.58    2.99
 -21  -1  31   12.14    3.43
 -10   6   7   71.88    2.62
  -9   1   5  117.43    3.75
 -20   6  22   21.20    3.40
 -16  -4  18   64.08    4.00
 -12  -2   9  496.92    7.48
 -16   6  14  323.22    7.53
 -18   4  15 1413.20   16.31
 -20  -2  26    4.65    2.92
  -9  -3   8  340.81    5.69
 -21   5  24  268.93    9.17
 -13   1   9  118.80    3.74
 -16  -2  16   21.23    3.01
 -19  -1  20   57.92    4.05
 -20   0  22   95.72    5.27
  -3  -1   2    7.01    0.87
 -18   2  16  581.36    9.89
 -18   4  16   17.92    2.92
 -16  -4  20    3.53    2.16
 -20  -2  22  101.91    5.62
 -18   8  21   26.79    3.12
  -6  -4   7  376.72    5.11
 -19  -3  26  149.61    6.90
 -17   7  16   29.18    2.98
  -4  -2   3  202.36    2.99
 -21   1  23    6.21    2.93
 -17   7  17  124.77    5.28
 -12   6   9  237.62    5.21
 -22   4  28   49.97    4.82
 -20  -2  27  270.55    9.32
 -11  -5  14  545.09    8.61
 -17   5  15   93.98    4.54
 -22   2  29  119.24    6.91
 -17  -3  18  158.96    6.02
 -20  -2  31   75.47    5.51
 -20   2  21  275.41    8.18
 -19   1  18   13.24    2.68
 -20   2  20   13.54    2.97
 -20   4  21  241.92    7.94
 -11   1   7  602.78    7.27
  -9  -1   6   87.64    2.83
 -14   4  10    3.36    1.98
 -17   1  15   13.58    2.40
 -21   1  28    0.93    3.02
 -21   1  31    8.99    3.34
 -11   7   9  232.52    4.74
  -8  -2   6  150.79    3.67
 -21   1  24  109.73    6.31
 -12  -2  10  166.83    4.61
  -5  -3   5    3.19    1.40
 -20   6  23  143.65    6.71
 -12  -4  13   68.90    3.40
  -7  -1   4   82.22    2.60
 -15   7  14  185.82    5.66
 -16  -4  19   77.05    4.53
 -22   4  29  141.77    7.23
 -20   4  20    1.41    2.53
 -18  -4  26   17.84    3.44
 -20   0  24    0.49    2.67
 -21   5  28    1.18    2.61
  -8   4   4  215.64    3.80
 -19  -1  22    0.47    2.31
 -14   8  14  323.37    7.05
 -22   4  27   74.05    5.54
 -16   8  17  177.61    5.96
 -10  -2   8  479.80    6.75
 -10   8   9  137.14    3.72
 -18   8  22  200.82    7.04
 -19  -3  24  581.62   12.55
  -8  -6  13  757.92    9.10
 -21   5  26  140.28    7.02
 -18  -2  19   66.43    4.30
 -13  -5  16    8.43    2.09
 -20   6  24   49.44    4.35
 -17  -3  19   69.66    4.32
  -9  -5  12  357.05    6.30
 -18   6  18  386.96    9.19
 -21   1  26  135.72    7.04
 -19   5  19    4.56    2.66
 -15  -5  22   25.87    3.18
 -19   7  23  387.67    9.99
  -7  -5  10  234.47    4.62
 -22   2  30    0.97    3.02
 -19   1  19  693.91   13.00
 -19  -1  21  156.41    6.30
 -13  -1  11   42.17    2.90
 -12   8  12  581.05    7.87
 -15  -1  13    1.79    1.95
 -21   1  27   87.37    5.98
 -19   5  20  100.69    5.34
 -14   6  12   36.44    2.73
 -18   8  23   19.36    2.93
 -22   2  28  121.82    6.96
  -1  -1   1  368.06    1.93
 -16   6  15   83.56    4.20
 -20   6  25  485.11   11.71
 -18  -2  20  181.09    6.74
 -16   8  18   10.31    2.20
 -21   1  29  197.84    8.46
 -17   5  16  521.81   10.02
  -3  -5   7  463.15    4.63
 -15  -5  24  637.12   12.27
 -17  -3  20   37.11    3.52
 -18   6  19  275.97    8.02
 -16  -4  21   13.43    2.60
 -19   7  24    4.76    2.55
 -15  -1  14   43.15    3.00
 -12   4   8  114.17    3.64
 -15   1  12  174.88    4.68
 -19  -1  24  144.02    6.72
 -18   6  20   12.75    2.59
 -13   5  10    2.82    1.64
 -13  -3  13  254.20    6.17
 -16   4  13  148.04    5.16
 -17   7  18    5.25    2.02
  -6   8   6   63.16    1.86
 -12  -4  14   67.20    3.52
 -10  -6  15   15.48    2.36
 -13  -5  17  145.09    5.29
 -20   2  22  104.66    5.79
 -20   4  22  102.98    5.81
 -18   8  24   63.82    4.43
 -15   5  13   92.92    4.13
 -10  -4  11  258.89    5.52
  -5   3   2  111.81    2.28
 -18  -2  21   25.46    3.47
 -16  -4  22   39.49    3.74
 -17  -3  21  189.64    6.89
 -20   6  27  243.77    8.79
 -13   7  12   11.41    1.92
 -19   7  25   93.24    5.42
 -14  -4  16  109.92    4.63
 -10   4   6   31.85    2.16
 -14  -2  14  510.43    7.97
 -19   5  22  238.69    8.27
  -9   3   5  777.89    8.16
 -17  -1  17  220.66    6.62
 -16  -4  26   56.17    4.22
 -21   5  25   32.96    4.16
 -19   5  21   31.39    3.56
 -15   7  15   65.84    3.71
 -21   5  27   41.55    4.56
 -16  -4  23  133.40    5.99
 -20   0  26   72.99    5.35
 -20   2  23   57.38    4.79
 -17   7  19  354.96    8.77
 -14   8  15  132.94    4.88
 -18  -2  22   89.43    5.26
 -20   4  23  204.22    7.90
  -6  -2   5   36.50    1.99
 -18  -2  24   26.11    3.57
 -14  -4  17  315.93    6.78
 -16  -4  28   26.69    3.48
 -10   6   8    3.31    1.38
 -20   2  25   98.63    5.98
 -19   1  21  164.71    6.38
 -11  -1   9  306.30    5.26
 -20   4  25    2.51    2.84
 -10   8  10  435.34    6.58
 -18   4  17    3.65    2.06
 -19   1  20   53.30    4.07
  -7   7   6   34.26    1.60
 -16   4  14    9.57    2.36
 -14   6  13   13.95    2.22
 -19  -1  30    5.08    3.09
  -7   5   4  591.73    5.73
 -17  -3  22  182.63    6.85
  -3  -3   4  358.32    3.56
 -12  -2  11   86.05    3.71
  -3   3   1  159.24    1.88
 -16  -4  24   16.30    3.08
  -7  -3   7  125.45    3.33
 -20   0  28  375.77   11.19
 -20   0  30  497.32   12.85
 -21   1  30   34.26    4.43
 -16   8  19   88.96    4.54
 -15  -3  16   62.22    3.72
 -18   8  26  442.77   10.63
 -13  -3  14  529.57    8.69
 -13   3   9   23.19    2.63
  -8  -4   9  283.66    5.09
 -20   6  28  328.82   10.01
 -17   5  17   45.91    3.68
  -8   6   6   81.33    2.64
 -13  -5  19  277.15    7.13
 -19  -1  26  183.72    6.65
 -18  -2  31   35.91    4.28
 -16  -4  27  519.10   10.71
 -13   5  11    5.61    1.92
  -9  -1   7    5.57    1.72
 -17  -3  29    4.31    2.68
 -17  -3  28  292.87    8.80
 -18  -2  27   15.67    3.05
  -4   6   3  677.42    4.34
 -20   2  24  303.02    9.68
 -19  -1  25  189.18    7.90
  -9  -3   9   12.58    1.95
 -14  -2  13    5.09    2.05
 -20   4  24   93.31    5.90
  -9   5   6   30.00    2.03
 -11   3   7 1157.65   10.38
 -17  -3  24  160.43    6.68
 -10  -4  12   80.70    3.48
 -20   6  26   75.32    5.21
 -18   4  18   55.74    4.05
 -19  -1  31  294.93    9.89
  -6   4   3  573.45    5.08
 -18  -2  32  135.98    6.95
 -15  -1  15    2.47    1.89
 -17   1  17  219.79    6.90
 -17  -1  18   39.83    3.41
 -19   7  26   10.23    2.96
 -18  -2  30   75.55    4.94
  -9   7   8    2.11    1.17
 -14   4  11   23.75    2.38
 -19   5  24  653.88   13.47
 -18   6  22   15.74    3.02
 -19  -1  27  226.24    8.58
 -11   7  10 1075.09   10.65
 -17  -3  31   45.98    4.44
 -17   7  20    5.90    2.39
 -18   6  21   41.92    4.03
 -19  -1  29  668.32   14.46
  -1  -5   6  125.85    1.94
 -20   2  26    0.58    2.98
 -10  -2   9   64.30    2.99
 -19   5  23  237.01    8.24
  -8   8   8   49.47    2.16
 -17   7  21   57.99    4.01
 -11   1   8   19.13    2.03
 -20   4  29   13.34    3.43
 -16  -2  18    8.12    2.40
 -17   5  18    0.97    2.25
 -18   0  20    9.08    2.60
 -13  -5  21    1.03    1.97
 -17  -3  26  790.88   14.50
 -16  -4  25   43.13    4.07
  -7  -1   5  247.12    4.00
 -20   4  26   94.30    6.06
 -18  -2  26  157.46    7.09
 -16  -2  17    5.60    2.26
 -20   2  27  304.41   10.11
 -16   8  20    1.83    1.84
 -15  -3  17    1.80    2.15
   5  -3   1  660.23    5.11
  -8  -2   7 1217.20    9.33
 -15   5  14  531.51    9.30
 -20   2  29   87.11    5.95
 -19   7  27   31.76    3.84
 -19  -1  23  263.26    8.63
 -15   7  16   33.91    3.00
 -18  -2  29  427.07   11.49
 -16   2  15   53.55    3.65
 -20   4  30   14.72    3.40
 -19   1  25  223.82    7.54
 -16   4  15   14.00    2.49
 -19   1  22   -1.46    2.36
 -17  -3  27  257.55    7.81
 -18   4  19  490.41   10.58
   4  -2   0  574.53    4.23
 -20   4  28   48.96    4.91
 -18  -2  23   24.32    3.39
 -19  -1  28   56.34    5.01
 -13  -5  18  850.33   12.07
  -5  -5   9   24.61    1.86
 -14  -4  18   53.79    3.69
 -18   8  25   63.08    4.46
  -7  -5  11    5.07    1.74
 -19   1  23  254.90    8.67
 -14   8  16    7.71    2.01
 -13  -5  20  109.17    4.88
  -7   1   4   76.19    2.49
  -9  -5  13   65.75    3.13
  -6  -4   8  253.91    4.32
  -8  -4  10   91.75    3.22
 -17  -3  25   88.05    5.30
 -16   6  17  112.09    5.00
 -13   7  13   45.41    3.09
 -14  -2  15  118.60    4.66
 -11  -3  12 1027.20   10.80
 -11  -3  11    8.30    1.84
 -11  -5  15  104.37    4.16
 -11   5   8  182.25    4.26
 -17  -1  19   85.69    4.46
   2   6   0    2.79    0.87
 -15  -1  16    8.33    2.25
 -12   6  11   14.91    2.05
 -19   1  27  243.08    9.02
 -19   5  30   22.92    3.93
 -19  -1  32   22.45    3.87
 -18   6  24  227.12    8.12
 -16   8  22    8.37    2.26
 -16  -2  19   19.18    2.90
 -17  -1  20    5.05    2.66
 -14   2  12   46.18    2.97
 -19   5  25   29.33    3.87
 -12   8  13  132.39    4.43
 -16   8  21   45.72    3.67
 -15  -3  18   17.87    2.91
 -12  -2  12  513.81    7.98
  -4   4   2   10.11    1.01
 -20   4  27  765.55   15.42
 -17  -3  23   56.07    4.29
 -14  -4  20    1.26    2.07
 -14   4  12   76.40    3.49
 -18   2  21   26.46    3.47
 -19   1  32   28.56    4.32
 -18   6  25  409.17   10.67
 -19   5  28  676.16   14.42
 -18   4  21  166.37    6.51
 -17   1  19   83.09    4.51
   2   4  -1  107.85    1.82
 -18   6  23  119.94    5.98
 -14  -4  19    1.73    1.92
 -19   5  26    4.70    2.89
 -11  -1  10   -0.09    1.69
 -14  -4  21   15.82    2.67
 -16   8  23   10.45    2.58
 -16   2  16   17.50    2.69
 -15  -3  20   35.91    3.20
 -13  -1  13  137.69    4.49
 -16   4  16   -1.18    2.06
 -11   3   8    4.09    1.77
  -9   1   6   90.11    3.10
 -18  -2  25  491.89   11.58
 -20   2  31   89.62    6.15
  -4  -4   6   38.52    1.81
  -2  -4   5 1821.59    7.32
 -20   2  30  384.77   11.52
 -17   7  22   41.85    3.79
 -12   6  10   14.42    2.05
 -19   1  26  130.16    6.79
 -13  -5  22   77.61    4.47
 -18   4  20   34.87    3.62
 -19   1  31  306.79   10.40
 -19   5  27   82.53    5.57
 -11   5   9   16.85    2.04
 -17   5  19  106.51    5.17
 -13   9  17  306.80    7.22
 -13  -3  15  109.16    4.37
 -12   4   9  340.13    6.19
 -18   0  22    0.46    2.44
 -13  -5  23   42.47    3.78
 -20   2  28  215.35    8.77
 -14   6  14  439.37    8.27
 -19   1  28   65.90    5.40
 -11   7  11    7.11    1.75
 -18   6  27   64.63    5.05
 -18   0  24   79.07    4.81
 -13   5  12    3.31    1.64
 -10   4   7  176.05    4.16
 -18   0  28  291.27    9.66
 -15   1  15    2.09    2.06
 -14  -4  24    6.85    2.66
 -13   9  18  101.48    4.45
 -19   5  29    0.59    2.95
 -19   1  29  702.14   15.02
 -13  -5  24  521.63   10.81
 -16   6  16  272.92    7.20
 -15   5  15   51.22    3.47
 -15  -3  19   53.88    3.78
  -4   8   5    1.40    0.67
 -17   7  23  117.08    5.69
 -15   7  17 1377.33   15.77
  -5   5   3  700.84    5.07
 -11  -5  16  939.33   11.52
  -9  -3  10  419.76    6.33
   1   3  -1   10.95    0.65
 -16  -2  20   52.18    3.90
 -11   9  14   79.69    3.51
 -17   1  18   43.41    3.57
 -18   6  29  488.07   12.13
 -19   1  30    3.10    3.04
 -18   2  23   20.39    3.34
 -14  -4  28  135.25    6.10
 -14  -4  26   37.09    3.44
 -18   4  31   27.35    4.08
 -17   5  21   19.81    3.09
  -8   4   5 1206.87    8.21
 -12  -4  15 1148.19   12.61
 -17   7  24   23.15    3.25
 -17  -1  22   84.05    5.01
 -14  -4  22    4.33    2.39
 -18   2  22   92.57    5.49
 -10  -2  10  830.53    9.08
 -18   0  26 1753.70   22.12
 -13   7  14   62.10    3.45
 -18   0  30  938.44   17.32
 -17   5  20   60.86    4.38
 -18   4  22   44.06    4.13
 -10   8  11  440.10    6.89
 -15  -3  21   11.25    2.63
 -16   8  24  485.51   10.90
 -14  -4  23  314.79    8.58
 -15   7  18  130.07    5.31
 -17  -1  32   80.63    5.68
 -17   7  25  126.11    6.05
 -17  -1  21   75.85    4.23
  -9   3   6  124.15    3.09
 -17  -1  30  333.66   10.40
 -10  -4  14   12.15    2.20
 -11   1   9  377.14    5.64
 -14   2  13    5.96    2.08
 -14  -4  27  549.98   11.04
  -6   6   5  277.24    3.58
 -16   6  18   13.54    2.49
 -16   6  19   -0.20    2.02
 -10  -4  13  542.86    7.95
  -5  -1   4   89.21    2.22
 -12   8  14  497.08    8.41
 -14   8  17    1.01    1.71
 -11  -5  17  252.75    6.58
  -7  -5  12  502.66    6.93
 -14  -4  25  665.67   12.56
  -9   5   7   44.77    2.31
 -16  -2  22    1.05    2.39
  -5  -3   6   88.60    2.50
 -15  -3  22  106.70    5.22
 -17   7  26  112.78    5.99
 -16   8  25   21.71    3.19
 -17  -1  31  371.59   11.06
 -18   0  32   83.67    5.92
 -14   8  18   68.87    3.96
 -18   4  23   82.09    5.29
  -8  -4  11  934.27    9.23
 -12   2  10  150.40    4.05
 -17  -1  26  558.42   11.07
 -16  -2  30   95.11    5.56
 -15  -3  26  211.63    7.09
 -15  -3  28  689.02   12.80
 -16   6  20    6.42    2.24
 -17   5  22   55.63    4.21
 -16   0  18   58.69    3.88
 -16  -2  26    4.15    2.53
  -8   6   7   23.70    1.64
 -12   4  10   11.37    1.91
 -17  -1  24  108.96    5.89
  -7  -3   8  877.04    7.78
 -15   5  16  250.59    6.76
 -16  -2  21   22.14    3.07
 -18   2  32  142.69    7.36
 -14   6  15   11.51    2.23
 -17  -1  25    1.24    2.56
 -17   7  28    0.27    2.50
 -16   8  26   38.34    3.95
  -4  -2   4   33.68    1.55
 -18   2  24   20.71    3.70
 -16  -2  31   17.10    3.78
 -18   6  28  151.74    7.16
  -7   5   5  360.11    4.23
 -13   5  13   65.80    3.43
 -15  -1  17  106.09    4.33
  -8  -2   8  323.82    4.77
 -16   2  18    8.31    2.45
 -15   1  16   12.63    2.53
 -11  -5  19  170.02    5.14
 -15  -3  24  427.32   10.20
 -12  -4  16   18.51    2.61
 -16  -2  24  609.04   12.32
 -16   8  27   86.13    5.19
 -18   4  24  165.77    7.19
 -17  -1  29  218.34    8.46
 -17   1  21   73.60    4.75
 -16   4  17  137.34    5.40
 -17  -1  27  920.92   16.15
 -15  -3  23  110.20    5.55
 -18   2  25  532.66   12.52
 -14   4  13   29.42    2.81
 -11  -5  18   44.92    3.19
 -18   2  30   76.28    5.88
 -18   6  26  184.97    7.61
 -15   7  19   83.04    4.46
 -16   6  21   -1.08    2.00
 -11  -1  11  144.33    3.93
 -15  -3  25  125.66    5.50
 -17   1  20    4.37    2.45
 -14   6  16    0.48    1.64
  -5   7   5  566.21    4.51
 -17   5  24    4.79    2.89
 -13  -1  14  116.82    4.07
  -9   1   7    8.45    1.60
 -18   4  25 1041.15   17.30
 -16  -2  29  112.59    6.46
 -18   2  26  156.63    7.46
 -18   2  29  443.92   12.09
 -13   9  19   -0.90    1.50
 -12   6  12  156.43    4.66
 -17  -1  28  121.42    6.52
 -18   2  27   17.23    3.65
 -18   2  28   34.53    4.45
 -16  -2  27  779.42   14.66
 -18   4  26   11.09    3.63
 -14  -2  16   51.32    3.49
 -10   6   9  240.40    4.92
  -5  -5  10  176.95    3.72
 -17   7  27  623.81   13.11
 -18   4  27  153.17    7.34
 -18   4  28   23.69    3.88
 -13  -3  16  189.51    5.60
 -17   1  22   83.47    5.14
  -8   8   9    7.84    1.38
 -14   8  19    0.56    1.71
  -1  -3   3  534.63    2.98
  -9  -1   8    2.91    1.57
 -15  -3  32   17.18    3.21
 -15  -3  27   39.56    3.89
 -14   2  14  527.60    8.41
 -17   5  25   27.45    3.78
 -16   6  22    2.72    2.46
 -16  -2  25  752.73   12.90
 -12  -4  18  145.21    5.23
 -11   9  15  147.29    4.77
  -6  -4   9    3.23    1.48
  -4  -4   7    1.75    1.23
 -13   7  15 1040.43   12.71
 -17   5  23   11.89    3.00
 -12  -4  17   22.66    2.71
 -15   5  17   48.29    3.62
 -17  -1  23  257.24    8.25
 -16  -2  23  418.20   10.27
 -11  -3  14 1292.13   12.81
   4  -4   2 1061.63    5.13
 -11  -3  13   54.53    3.12
 -18   4  30    2.13    3.13
  -9   9  12  190.08    4.60
 -18   2  31   45.49    4.88
 -12  -2  14  518.18    8.38
 -17   1  25    5.32    2.72
 -15   7  21  259.71    7.48
 -13   1  13  120.58    4.55
 -17   5  27   45.89    4.47
 -17   1  27  929.07   16.62
 -12   8  15    1.58    1.70
 -15   7  20   33.36    3.33
  -9  -3  11  330.08    5.79
 -17   1  32   72.42    5.63
 -17   1  23  248.43    8.30
  -5   1   3   54.73    1.79
 -13   9  20   19.10    2.55
 -16   4  18   59.20    4.08
  -6   8   7   27.87    1.55
 -11  -5  20   83.58    4.23
 -15  -3  29  178.91    7.52
  -9  -5  14  935.89   10.41
 -11   7  12  123.03    4.10
 -16   0  20   70.58    4.27
 -16   6  23  137.47    6.73
  -8  -4  12   -0.36    1.62
 -15   1  17   99.82    4.66
 -13  -3  18  670.10   10.71
 -14   0  16  138.46    4.98
 -11   1  10    1.23    1.80
 -12   6  13  254.91    6.17
 -10   4   8   49.46    2.43
 -14  -2  17  220.79    6.32
 -17   1  24  109.01    5.94
   3  -3   1 2840.49    7.08
 -13  -3  17  112.28    4.63
 -14   8  20  188.43    6.46
 -17   1  31  379.06   11.39
 -17   3  32  104.11    6.51
  -7   7   7    8.53    1.33
 -10  -2  11  489.19    7.04
 -15  -1  18   77.17    4.28
 -16  -2  32   94.72    5.98
 -14   4  14   35.20    2.94
 -11  -5  21   49.44    3.52
 -17   1  30  335.61   10.72
 -16   4  20    1.04    2.42
 -16   4  19   84.34    4.72
 -15  -1  20   16.58    2.80
 -12  -4  20  296.03    7.42
 -14   8  22  283.77    7.85
 -14   2  15  111.32    4.43
  -9   5   8    3.08    1.52
  -3   5   2  498.85    3.27
  -7  -5  13   58.54    2.85
 -18   4  29  400.57   11.49
 -17   5  26 1376.95   19.64
 -15  -3  31   90.84    5.70
 -11  -5  22  436.13    9.22
 -17   1  29  219.17    8.68
 -17   1  26  495.48   12.00
 -17   5  29   19.53    3.74
  -2   8   4  242.70    2.01
 -11  -5  23   98.95    4.84
 -13   9  21  247.90    7.20
 -17   1  28  112.73    6.52
 -13  -1  15  347.04    7.27
  -9  -1   9  100.77    3.20
 -11   5  11    0.74    1.58
 -14   4  15   18.49    2.63
 -15   1  18   79.63    4.15
 -11   5  10    6.87    1.85
 -15  -1  31   64.79    4.85
 -16   4  21   15.76    2.89
   3   1  -2    7.14    0.87
 -12  -2  13  211.30    5.58
 -16   0  32  125.80    6.92
 -13   7  16    0.16    1.68
 -15  -1  19    4.84    2.18
 -14  -2  18  167.85    5.69
 -14   8  21   41.23    3.48
 -11   9  16  229.81    6.04
 -12  -4  19  580.23   10.01
  -6  -2   6  324.67    4.39
 -16   2  20   62.27    4.40
 -14   6  17  234.67    6.66
 -13   5  14 1267.57   13.66
 -17   5  30  175.80    7.77
 -15   7  22   48.02    3.96
 -10   6  10  258.06    5.29
 -16   6  24  407.98   10.53
 -12   8  16  877.11   11.87
   0  -4   4  222.38    1.78
 -12   2  11   90.17    3.41
 -12  -4  22    1.68    2.11
 -13  -3  20   60.35    3.55
 -15   7  24   27.09    3.40
 -12  -4  27  436.33    9.95
 -13   1  14  114.56    4.36
  -9   9  13  196.15    4.84
 -12  -4  25  250.48    7.33
 -12  -4  26  413.31    9.42
 -15  -1  30    7.79    3.23
  -2   6   2  897.49    3.66
 -12   4  11  699.40    9.17
 -12  -2  15  558.21    8.95
 -16   2  19   12.67    2.91
  -9  -5  15  427.77    7.42
 -16   6  25   21.15    3.60
 -16   6  30   18.18    3.41
 -16   0  30  183.17    7.98
  -7  -3   9   48.46    2.34
 -14  -2  19  238.10    6.81
   1   7   1  969.25    3.73
 -13  -3  19   50.72    3.52
 -15   5  19   37.70    3.44
 -15   7  23   15.92    2.95
 -16   6  26  116.36    6.19
  -3  -5   8    6.28    1.14
  -5   3   3   71.45    1.96
 -16   6  27  214.52    8.10
 -16   6  28  696.41   14.21
 -12  -4  21  123.17    5.25
 -15  -1  21  242.64    7.51
   1   1  -1  350.28    1.85
  -9   7   9   30.57    2.11
 -16   0  28 1428.37   20.59
 -16   0  26  298.12    9.44
 -16   6  29  136.84    6.92
 -14   8  24   44.91    3.95
 -13  -3  21    0.18    2.04
 -15  -1  29  663.05   13.02
 -15   7  26    4.10    2.54
 -16   2  21   24.22    3.28
 -12   0  12  909.32   13.60
 -13  -3  22    0.58    2.16
 -14   8  25   -0.24    2.01
 -15  -1  28    8.36    2.99
 -10   8  13    3.84    1.58
 -17   5  28  153.22    7.28
 -16   4  31  116.67    6.73
 -16   2  32   98.21    6.30
 -16   0  22   36.66    3.81
 -14  -2  20  215.76    6.69
 -14   8  23    9.19    2.51
 -12  -4  24  149.09    6.08
 -12  -4  23  160.80    6.16
  -9  -3  12 1617.02   12.69
  -8  -2   9  141.19    3.73
 -16   2  22    1.59    2.52
  -9   3   7  106.17    3.18
  -7   1   5  247.85    3.93
 -13   7  17  106.08    4.61
   3   3  -2  256.55    2.83
 -14   6  18  181.37    6.12
 -11   7  13 1244.38   12.64
 -15  -1  27   13.49    3.08
 -14   8  27    8.40    2.71
  -8   4   6   87.27    2.63
  -6  -4  10   27.17    2.02
 -15  -1  33   21.18    3.82
 -13  -3  27  512.79   10.82
 -10   0  10   25.68    3.13
 -13  -3  25    2.88    2.53
 -16   2  29  113.79    6.12
 -16   4  29   22.15    3.92
 -12   2  12  603.55    7.70
 -16   2  28  716.95   14.92
  -8   6   8   13.75    1.67
 -15  -1  23   48.39    4.11
 -15   7  25  473.01   11.26
 -10  -2  12  201.05    4.89
 -11   9  17  624.45   10.04
 -16   4  22   41.56    3.95
 -15   5  18   88.93    4.63
 -14  -2  21    6.06    2.42
 -14  -2  30  325.12   10.11
 -15  -1  22  152.39    6.30
  -9  -5  16   51.16    3.11
  -5  -5  11 1422.29   10.31
  -9   7  10 1513.12   12.04
  -7  -1   6  276.87    4.23
 -16   0  24  905.40   15.18
 -15   1  19    4.47    2.23
 -15   7  28   60.24    4.84
  -3  -3   5   25.79    1.43
 -15   7  29  263.79    8.87
 -15   7  27   -0.26    2.45
  -7   5   6  453.39    5.47
 -15   5  21    2.14    2.30
  -9   1   8    5.41    1.74
  -8   8  10   54.27    2.53
 -15  -1  26  175.46    6.66
 -12   4  12  352.98    6.53
  -7  -1   7    3.80    1.58
 -15   1  33   26.02    4.17
 -14  -2  22   95.07    4.97
 -15  -1  25  939.26   15.45
 -12   8  17    4.25    1.88
 -16   2  30   82.20    5.89
  -5  -3   7  209.03    3.59
 -13   5  15  209.73    6.03
 -13  -3  23  103.65    5.24
 -13  -3  28   85.75    5.42
 -14  -2  29   92.77    5.71
 -14  -2  23  340.51    8.91
 -14   8  26  222.23    7.78
 -13   1  15  330.05    7.34
 -11  -1  13 2038.08   14.21
 -14   6  19   19.35    2.71
  -7   3   5  148.35    3.45
 -15   5  22   30.14    3.10
 -11   1  11  107.42    4.03
 -16   4  23  135.97    6.31
 -13  -3  24  338.01    8.94
  -8  -4  13  778.09    9.00
 -16   2  24  602.55   12.97
 -14   0  18  105.59    4.93
 -12   6  14    9.16    2.17
 -15   5  20   12.64    2.69
 -14  -2  33   21.15    3.75
 -16   2  25  792.28   14.95
 -14   4  16  115.14    4.71
 -15  -1  24  170.38    6.89
 -15   1  20   19.66    3.32
 -10  -4  15  976.82   11.18
 -14  -2  25  177.71    6.93
  -6   4   4  584.92    5.36
 -14  -2  27   72.33    5.02
  -5   5   4   11.09    1.30
 -16   2  26    5.65    3.11
 -16   2  27  798.80   15.42
 -16   2  23  454.70   10.93
 -16   4  28   28.78    4.10
 -14   8  28   68.34    4.77
 -15   5  31    1.51    2.65
 -11   9  18   71.27    4.00
 -10  -4  16    3.56    2.06
 -15   1  30    8.99    3.18
 -14  -2  31    7.22    2.86
 -16   4  25   36.46    4.08
 -14  -2  26  243.39    8.18
 -11  -1  12  416.80    6.94
  -9  -5  17  205.08    5.55
 -16   4  27  562.95   13.13
 -13  -3  32   79.68    5.53
 -13   7  18   65.08    3.92
 -15   1  32   58.56    5.20
 -15   5  30  751.55   15.25
 -15  -1  32   68.09    5.34
 -16   2  31   10.88    3.46
 -10   2   9   59.32    2.82
 -14  -2  32    5.58    3.01
 -16   4  30    2.11    3.06
 -15   3  32   16.34    3.67
 -13   7  19    6.54    2.26
  -9  -5  19   68.17    3.46
 -14  -2  24   -0.22    2.43
 -15   1  29  655.01   13.36
  -5  -1   5   12.37    1.35
 -12  -4  28    8.03    2.86
 -10   6  11   31.36    2.42
 -15   1  28   10.69    3.22
  -6  -2   7  940.11    7.48
 -15   1  31   62.65    5.29
 -11  -3  15   48.90    3.16
  -9  -5  18  303.06    6.84
  -3  -1   3   77.61    1.61
 -13  -3  31   83.41    5.55
 -13  -1  16   67.18    3.87
 -14   2  17  228.83    6.65
  -3  -5   9  109.91    2.64
  -9  -3  13    9.56    2.15
 -10   4   9 1368.60   11.34
 -15   1  21  233.35    7.49
 -14   6  30  122.95    6.62
 -13  -3  26  206.56    7.54
 -14   6  20  192.26    6.62
 -15   1  27   12.61    2.94
 -12   8  27   24.97    3.39
 -12   2  13  191.19    5.08
 -13   7  28    3.81    2.89
 -14   2  33   25.16    4.08
 -12   0  14  324.78    6.69
 -13  -3  29   22.74    3.61
 -15   1  25 1016.22   14.95
  -6   6   6  595.54    5.55
  -7   9  11    0.73    1.22
 -14   4  17  278.16    7.25
 -13   5  16    8.39    2.42
 -15   3  31  104.86    6.39
 -12   8  18  191.64    6.10
  -2  -2   3  412.54    3.06
 -11   7  14   20.81    2.48
 -11   9  25   36.05    3.54
 -15   5  23    2.35    2.47
 -10  -2  13 1657.71   13.54
  -2   4   1  119.64    1.35
 -14   0  32  261.05    9.48
  -9   5   9   39.92    2.41
  -9   9  14   84.03    3.60
  -4  -4   8  377.68    4.63
 -15   3  30  161.13    7.68
  -1  -5   7   12.28    1.05
   5  -3   0   13.30    1.27
  -7  -3  10  837.56    8.16
  -5  -5  12  280.20    4.68
 -13   7  20   13.60    2.56
 -14   0  30  535.70   13.13
 -11   1  12  434.02    6.95
  -9  -5  21  488.34    9.32
 -14   2  32    4.09    2.95
 -13   7  29   80.44    5.40
 -11   9  19  186.68    6.04
 -15   1  24  184.85    7.26
 -12   8  28   44.85    4.21
 -12   6  15  575.51    9.42
 -15   5  24  698.85   13.60
  -9  -5  20   21.22    2.65
 -12  -2  16  347.24    7.30
 -15   1  23   56.86    4.51
 -15   3  27   36.55    4.42
 -13   1  16   64.54    3.43
 -14   6  23  161.15    6.45
 -13   7  21  334.20    8.16
 -14   0  28    4.10    2.83
 -14   0  20  292.77    7.92
 -15   5  29    9.00    3.45
 -10   8  14  509.37    8.33
  -4  -2   5   56.32    1.83
 -11  -3  16 2843.85   19.86
 -13  -1  17  205.82    6.10
 -14   6  21   10.74    2.70
 -15   1  26  158.95    7.24
 -10  -4  17  467.54    8.28
 -14   2  18  183.46    6.25
 -15   5  25  104.51    5.98
 -12   8  19   25.74    2.83
  -7   7   8  367.54    5.28
  -9  -5  22  120.58    5.12
 -15   5  28  283.86    9.54
 -15   5  26  359.31   10.36
 -15   5  27  325.87   10.10
 -15   3  29  169.11    7.86
 -14   2  31    8.33    3.39
 -11   7  15   20.73    2.40
 -11  -3  18  191.65    5.31
  -4   6   4  632.27    4.37
 -11   9  21    1.58    1.93
 -12  -2  33   10.12    3.26
 -13  -1  29   22.55    3.45
 -10  -4  23   14.95    2.63
 -10  -4  25  763.07   12.26
 -11   5  12  378.73    7.01
 -14   4  18   53.45    3.92
  -6   8   8  122.82    3.03
 -12   4  13   76.31    3.62
  -2  -4   6  260.74    3.10
 -14   6  22  193.84    6.99
 -13  -1  18   53.99    3.74
 -10  -4  18  157.94    5.24
  -5   9   9  339.01    4.90
 -13   5  17  157.03    5.51
 -11   9  20   17.51    2.48
 -12  -2  17   80.88    3.99
  -7   1   6  288.65    4.33
  -9  -1  10   11.06    2.00
 -11  -3  17   72.03    3.83
  -8  -2  10  187.26    4.15
 -14   2  19  230.80    7.11
 -15   3  26  222.85    8.41
  -6  -4  11 2044.77   12.72
 -10  -4  24  165.28    5.98
 -10  -4  22  129.96    4.76
  -9   1   9  120.47    3.24
 -14   6  29    8.26    2.94
 -13   1  17  208.86    5.94
 -10  -4  19    2.88    2.13
 -13  -1  28    1.06    2.54
 -12   8  20    7.56    2.17
  -9   7  11  486.33    7.27
  -9  -3  14 2136.95   15.56
 -13  -1  30   39.95    4.37
 -13  -1  19   99.75    4.68
 -14   4  19    3.02    2.34
 -15   1  22  162.73    6.60
  -8   8  11  129.46    3.78
 -14   0  24   19.25    3.39
 -12  -2  18  334.40    7.55
 -13  -1  21  268.00    7.60
 -14   0  26 1445.24   19.55
 -14   6  24   20.03    3.36
 -10  -4  20   63.32    3.80
 -14   6  28   31.10    3.91
 -12   6  16  250.30    6.59
 -12   8  22    9.35    2.40
 -13   1  32    3.74    3.09
  -9  -1  11 2459.55   14.44
 -12   4  14   75.24    3.65
 -11  -3  20   41.38    3.18
 -11   9  23   17.30    2.44
 -12  -2  20    4.60    2.44
 -10   4  10   16.67    2.14
 -13  -1  32    8.44    3.52
 -13  -1  25   18.22    3.30
 -11  -3  26   16.80    3.07
 -12  -2  27   14.00    3.09
 -14   4  21   20.42    3.10
 -11  -3  25   -1.30    2.06
 -13   7  26  199.21    7.61
  -5   7   6   28.74    1.51
 -13   1  33  166.09    7.84
 -13  -1  33  180.32    8.05
  -7  -5  14  320.79    5.98
 -13  -1  20   31.34    3.29
 -14   6  25   93.69    5.61
 -14   6  27  145.83    6.91
 -14   2  20  207.69    7.00
 -10   2  10  871.85    9.25
 -11   5  13   15.03    2.47
  -9   9  15 1127.93   12.57
 -10  -4  21  328.24    7.88
  -8   2   7 1088.10    8.81
 -14   6  26  281.50    9.14
 -12   8  21   57.26    3.99
 -13   7  22   18.71    3.05
 -14   2  30  321.16   10.40
 -10   6  12  154.34    4.56
 -12   2  14  548.88    8.83
 -12  -2  19   90.77    4.47
 -13   5  18  890.30   12.91
 -11  -3  19  187.52    5.84
 -11   9  22   29.22    3.14
 -10   8  15  118.27    4.42
 -13   5  30   22.59    3.86
 -11  -3  31    5.51    2.81
 -10   0  12    0.47    1.60
 -12   8  24  477.13   10.83
 -12  -2  28  197.92    7.16
 -12   8  26    7.50    2.59
 -10  -2  14 1498.60   13.38
 -11  -1  15  797.66   10.36
   4  -2  -1  466.01    3.74
 -13   7  23 1248.24   17.18
 -13  -1  23  113.94    5.57
 -14   2  29  102.43    6.33
 -13  -1  27  314.96    9.52
 -11  -1  14  373.99    7.21
 -14   4  20   -0.60    2.37
  -8   4   7   48.59    2.32
 -13   7  24    2.37    2.37
 -12  -2  32    4.39    3.07
 -13   7  27   94.15    5.57
 -11  -3  21  128.38    5.31
 -11   9  24  186.29    6.77
  -7   5   7  269.39    4.45
 -13   5  29  137.08    6.94
 -13  -1  31    6.18    2.91
 -12   0  16 1085.96   12.35
 -12  -2  31  401.94   10.51
 -12   6  30    6.16    3.19
 -12  -2  26    0.94    2.36
 -12   2  15  618.47    8.94
 -13   1  30   34.98    4.22
 -11  -3  23    5.84    2.36
 -12  -2  21  134.20    5.42
 -11  -3  22  216.96    6.98
 -14   2  28   55.06    4.79
  -8   6   9  145.72    3.75
 -13   7  25   24.95    3.57
 -11  -3  24  314.92    8.43
  -7  -3  11   94.69    3.12
 -11  -3  30   -0.50    2.44
  -3   1   2    7.92    0.76
 -14   2  21   15.06    3.03
 -11   1  13 2008.31   15.22
 -12   6  29  145.07    6.59
 -12   2  33    9.56    3.35
 -13   5  31   15.45    3.62
  -8  -4  14   -1.56    1.49
 -13   1  29   23.50    3.80
 -13   1  20   28.63    3.36
 -14   2  22   94.45    5.23
 -14   0  22  654.83   12.11
 -12   8  23  160.84    6.37
 -12  -2  22   15.21    2.77
 -12  -2  23   41.19    3.68
 -13   1  18   66.17    4.09
  -5  -5  13   32.85    2.33
 -10  -2  15  500.88    8.38
  -5   1   4   84.68    2.16
 -12  -2  25  275.73    8.39
 -12   6  17   35.60    3.08
 -14   2  27   74.52    5.52
  -7  -5  15  216.49    5.19
 -13   1  31    9.46    3.23
 -13   5  19  303.88    8.00
 -12   8  25   10.87    2.70
 -11   7  29    0.28    2.69
 -10   8  28    0.54    2.35
  -8   8  12 2201.80   13.68
 -12   6  28   20.72    3.40
 -11  -3  29    3.11    2.82
 -13   1  28    4.62    2.77
 -11   1  14  392.78    6.91
 -13   3  29   17.53    3.77
  -3   7   4  709.47    4.45
 -11   7  16  590.78    9.71
 -14   4  22    3.10    2.63
 -14   2  26  257.05    8.83
  -9   5  10  521.30    7.21
  -8  -2  11  441.43    6.32
 -14   2  24    0.24    2.57
 -14   2  25  185.42    7.35
 -13  -1  22  119.69    5.46
 -14   4  23  329.97    9.37
 -12   0  32   27.99    4.44
 -13   5  21    0.62    2.27
 -10   8  27   15.20    3.08
  -9  -1  12  106.54    3.51
 -12   0  30   19.23    3.48
 -13   1  27  333.21    9.31
  -9   1  10   10.18    1.87
 -11   7  27    0.27    2.46
 -11  -3  28   23.64    3.59
 -10   8  26    4.82    2.51
 -10  -4  26   30.95    3.16
  -9   9  16   43.24    3.21
 -12  -2  24   58.86    4.32
 -14   4  24    8.99    3.13
 -13   1  19  103.64    4.92
  -9   7  12   29.49    2.47
 -10   8  16   70.37    3.67
  -6  -4  12  101.67    3.32
 -13  -1  26  166.03    6.98
 -11   5  14  558.01    8.89
  -3  -5  10  200.29    3.69
 -13  -1  24   63.45    4.48
 -13   5  20  124.31    5.52
  -7   9  12   41.34    2.51
 -12   4  15 1183.94   13.35
  -7  -5  16  113.37    4.02
 -10  -4  28   50.39    4.29
  -9   9  26  157.76    6.60
 -12   6  18  114.58    4.98
 -13   3  30   -2.10    2.62
 -12  -2  30   62.65    5.08
 -13   3  32   87.95    6.42
 -14   2  23  356.00    9.59
  -9   9  25    5.93    2.54
 -10  -2  33  394.54   10.37
 -11   5  15  107.34    4.05
 -13   5  25  292.64    8.43
  -7  -5  19   19.88    2.47
   3   5  -2  450.95    3.44
 -11   7  17  307.63    7.40
  -4  -4   9  610.09    6.10
 -13   1  21  247.84    7.78
  -9   9  24   78.14    4.80
 -10  -4  27    2.07    2.48
 -11   7  28   42.14    4.18
  -7   7   9  565.83    6.91
 -13   1  22  118.18    5.64
  -9   9  17   46.27    3.17
 -11  -1  17 1437.89   14.83
  -7  -5  17   17.30    2.20
 -12   2  32    1.26    3.23
 -12  -2  29   27.27    3.84
 -10   4  11  293.75    5.84
  -9   9  18   10.58    2.06
 -12   0  28   24.29    3.44
 -11   3  33    2.87    3.17
  -9   7  13   17.38    2.20
  -5  -1   6    1.41    1.34
 -13   5  22   79.78    4.90
 -10   8  17   92.73    4.26
 -13   1  26  169.53    7.23
 -13   5  28  207.49    8.24
 -13   1  24   61.67    4.53
 -11  -1  16  317.38    6.99
 -12   0  18  115.02    4.87
 -12   4  16   12.07    2.71
 -12   2  16  359.29    7.68
  -7  -5  18  287.38    6.50
 -11  -1  33   41.45    4.58
 -13   5  23   48.87    4.13
  -8  -4  15 1443.94   13.04
 -13   5  27  312.34    9.87
 -10   8  25   -0.73    2.22
  -6   8   9  150.60    3.59
 -11   1  33   43.17    4.85
  -8  -4  16   15.85    2.37
 -12   0  20   15.70    2.88
 -13   3  25    3.50    2.99
 -11  -1  32  249.69    9.35
 -12   0  26   80.16    4.89
  -7  -3  12 1367.46   11.20
 -13   3  28   98.52    5.98
 -11   7  18    2.59    1.93
 -13   5  24  559.27   11.98
 -13   5  26  267.22    8.92
  -7  -5  21   34.25    3.13
 -12   2  31  395.11   11.50
  -3  -3   6 3076.46   10.77
 -11  -3  27   72.83    4.95
  -8   2   8  309.82    5.02
 -12   6  20  133.87    5.56
 -13   3  27  538.59   12.79
 -10   8  18  361.47    8.19
 -13   3  26  218.81    8.16
  -7  -5  20   36.94    3.02
  -6  -4  13  488.49    6.95
 -12   2  17   82.03    4.36
  -5  -5  14  351.08    6.03
  -8   6  10   16.87    1.96
 -10   6  14  215.24    5.63
 -12   6  27    2.16    2.88
 -12   0  24   18.46    3.16
 -10   0  14 3179.75   18.78
 -13   1  25   22.55    3.15
 -12   6  23  100.21    4.91
  -9  -3  15  380.40    7.06
  -5  -3   8  876.55    7.23
 -13   3  23  105.06    5.65
  -6  -2   8  756.29    7.02
 -12   4  17   21.76    2.74
 -12   2  30   55.52    5.16
 -10  -2  32   74.93    5.56
  -4   4   3 2449.46    8.92
 -11   7  19  173.33    6.06
 -11   1  32  259.90    9.69
  -6   6   7   68.72    2.49
  -8   4   8  387.46    5.63
  -7  -1   9 1718.79   11.21
 -12   0  22    7.40    2.53
  -9  -3  31   64.06    5.00
 -12   6  22  137.45    6.10
 -11  -1  28   87.18    5.57
  -8   8  13    0.47    1.47
 -10  -2  19    2.62    2.29
 -11  -1  31  102.01    5.97
 -10   4  12   82.94    3.54
  -9   1  11 2416.90   15.28
 -11   1  15  804.79    9.96
  -7   1   7    1.18    1.39
  -8   0  10  415.12    6.51
  -8  -4  20    4.31    1.99
 -11  -1  20    1.19    1.98
  -9   9  21   13.16    2.37
 -10   2  12  215.84    5.20
   2  -2   0   95.99    1.13
 -11  -1  18  178.28    5.71
 -12   6  19  185.35    6.35
  -8  -4  17  679.72    9.67
 -11   5  16 1001.99   12.71
 -11   7  30  182.43    7.86
 -12   2  18  368.74    8.38
 -11   3  32  303.59   10.38
  -9  -1  13  406.05    6.89
  -8  -4  24  140.94    5.85
 -10   6  31   70.91    5.46
  -5  -3   9   15.58    1.82
 -12   6  26   34.02    4.03
 -12   2  29   39.07    4.49
  -7  -1   8  113.69    3.08
  -8  -4  23  326.87    8.25
 -10  -2  16  344.56    7.16
 -12   6  25  199.12    7.61
 -12   6  24  775.59   14.04
  -8  -2  12 1918.61   13.50
 -13   1  23  117.36    5.71
 -12   6  21  306.08    8.33
  -4  -2   6  568.84    5.12
 -11   5  30    7.19    3.12
 -10   0  32  337.71    9.28
 -11   7  20  132.89    5.53
 -11   3  31    1.85    3.20
 -10   6  30   16.65    3.65
 -10   2  33  369.59   11.43
 -11  -1  21   16.98    2.80
 -11   7  26   -3.86    2.31
 -11  -1  24   12.41    2.92
 -11  -1  27   -1.25    2.36
 -12   2  20    6.20    2.66
  -9  -3  24    3.83    2.41
  -9   9  23   17.54    2.67
 -11   7  24    0.44    2.23
 -10  -2  21   39.10    3.19
  -9  -3  23  141.49    5.23
  -5   3   4  224.11    3.09
  -9   9  19  331.20    7.91
 -12   4  18  130.85    5.23
  -9  -3  16  178.29    5.14
  -7   5   8  396.99    5.59
  -9   9  20   56.54    3.69
 -11   1  31  114.56    6.65
 -13   3  24  339.41    9.63
  -8  -4  18   55.87    3.38
 -11  -1  19  589.37   10.23
  -3  -5  11   37.09    2.03
  -1  -5   8    0.04    0.95
 -12   2  19  108.70    5.06
 -12   2  28  190.52    7.90
  -5   5   5   27.44    1.57
 -11   7  21  427.45    9.75
  -6  -2   9    7.85    1.73
  -8  -4  21  227.39    6.56
 -11  -1  26   51.68    4.31
  -3   9   8   96.55    2.63
  -8  -4  19  119.81    4.67
  -7  -3  13   52.78    2.72
 -10  -2  17 1073.80   12.49
 -10  -2  30    1.38    2.85
 -11   5  28   20.25    3.70
 -10   8  24   -1.17    2.10
 -10   6  29  104.61    5.80
 -11   3  30   18.94    4.01
 -10  -2  22    1.84    2.20
 -11   1  30  112.86    6.00
 -10  -2  23   21.30    3.16
  -9   7  29    4.03    2.68
  -9  -3  30  248.60    8.69
  -9  -3  17   50.40    3.36
 -10   2  11  505.18    7.41
 -10  -2  20  201.45    6.23
 -11  -1  25  246.03    8.00
  -9  -3  25  233.89    7.54
 -11   5  29   16.00    3.70
 -10   8  20   30.60    3.08
  -8  -2  13 1298.02   11.65
  -9   7  30   42.22    4.55
 -10  -2  26    0.23    2.58
 -12   4  19  597.82   10.85
 -11   1  29   34.77    4.34
 -11  -1  29   29.77    3.53
 -11   7  22   10.99    2.62
 -12   2  27    7.75    3.19
 -11  -1  22  181.53    6.49
 -10   6  15   10.83    2.18
  -9   5  11  287.90    5.65
 -11  -1  23   60.52    4.23
  -9   9  22  393.30    9.26
 -10   8  21  134.65    5.61
 -11   7  25  289.43    8.91
 -11   7  23  148.40    6.26
 -11   5  17  219.27    6.34
 -10  -2  25   52.78    4.26
 -11  -1  30  124.22    6.69
 -10  -2  18  415.00    8.17
  -9  -3  18  884.77   11.59
  -9   1  33  406.69   10.71
 -12   2  26   -0.26    2.64
  -9   7  28   17.91    3.57
  -7   9  25    1.22    2.26
 -11   3  29    5.68    3.04
 -10   0  30   55.16    4.89
  -8   8  27    1.87    2.61
  -7   1   8  114.56    3.08
  -9   1  12   95.92    3.63
   2   6  -1  850.68    3.43
  -8  -4  22   18.02    2.76
  -9  -3  22   85.04    4.51
  -7   9  27  212.16    7.72
 -10   8  22  288.20    8.24
 -10  -2  24  142.21    6.06
  -7   9  14   97.87    3.79
 -12   2  21  128.42    5.64
 -11   1  16  319.45    7.20
  -9   3  33   27.55    4.31
  -8  -4  26    2.40    2.46
 -11   1  27    4.13    2.56
 -11   3  28   18.74    3.66
 -10  -2  28    5.37    2.73
 -10   2  31   52.60    4.73
  -5   1   5   10.59    1.43
  -9  -1  32    3.38    2.78
 -11   1  28   98.17    5.36
 -10   8  23  165.16    6.49
  -9  -3  19   47.07    3.25
  -9  -3  21   34.88    3.25
 -12   2  25  259.03    8.53
  -8  -2  33   42.93    4.63
  -9   5  12  374.08    6.74
  -1  -3   4  893.87    4.27
  -9  -3  29   63.75    4.83
  -8   8  14   19.78    2.19
  -9  -1  33  380.60   11.25
  -8   8  28   22.03    3.51
 -10   2  32   70.23    5.67
 -11   5  27  307.05    9.77
  -7   9  26  148.12    6.49
 -10   4  13  560.26    8.54
  -5   7   7   40.26    1.90
  -3   3   2  276.35    2.65
  -6   8  10  565.96    7.13
  -9   5  31    1.23    2.98
  -6   2   6  312.84    4.04
 -10   4  14   15.04    2.42
  -8  -4  27   56.69    4.42
  -8   2   9  143.18    3.79
 -11   5  18   51.11    3.66
 -10  -2  29   47.65    4.41
 -10   6  28  178.91    7.95
 -11   1  17 1517.92   15.65
 -10   6  16   11.78    2.23
  -7  -3  14  751.76    9.04
  -7   7  10    8.52    1.58
  -9  -3  20   18.86    2.59
  -9  -3  28  185.85    7.36
  -3   5   3   70.15    1.68
  -9   7  15  755.58   10.53
  -7  -1  10   19.71    2.13
 -10   6  27    3.25    2.95
  -4   8   7    0.34    0.99
  -8   4   9  281.94    5.09
  -7   9  24   75.07    4.69
  -8  -2  32   96.98    6.01
 -11   1  18  190.40    6.05
 -11   1  21   20.19    3.08
   2   4  -2   40.61    1.15
  -2   8   5    4.15    0.81
 -11   5  19  177.85    6.20
 -12   2  24   59.32    4.57
  -9   7  27    0.81    2.72
  -7   9  15   23.70    2.33
 -10   2  14 1523.59   14.10
  -8   8  26  450.40   11.11
 -12   2  22   14.24    2.99
  -9  -3  27   44.06    4.19
  -3  -1   4  678.49    4.54
  -7   9  22   60.79    4.13
  -9   1  32    1.25    3.06
 -11   1  19  612.76   10.73
  -8   8  15   10.58    2.02
  -8  -4  25  176.08    6.57
 -10   2  13 1730.65   14.36
 -10   6  17 1144.83   13.91
 -11   5  20   75.66    4.51
 -11   3  26   16.93    3.61
  -9  -1  31   32.13    4.35
 -11   1  26   47.69    4.09
  -7   7  11   -0.10    1.42
  -8   2  33   36.49    4.65
  -9   7  26  119.46    6.23
 -12   4  20  276.13    7.84
 -11   1  20   -1.44    2.26
 -10  -2  27   47.24    4.26
 -10   2  30    3.87    3.12
   5  -3  -1   54.66    1.70
 -11   1  22  168.66    6.48
  -9   3  32    9.79    3.43
   3   1  -3   81.34    1.66
  -6  -2  10 2257.27   12.89
 -11   5  26  113.90    6.16
  -9   7  25  186.66    7.44
  -8   8  24   37.41    3.86
  -9  -3  26  226.22    7.65
  -9   7  16  125.81    4.75
  -9   5  13   67.88    3.51
  -5  -5  15  388.22    6.59
  -4   6   5  183.92    3.03
 -10   0  26  113.18    5.39
  -6  -2  33   16.46    3.64
  -7   7  30   23.80    3.91
  -4  -4  10    1.33    1.35
 -10   2  29   29.57    4.06
  -8   0  32   19.54    3.58
 -11   1  24   13.38    2.80
 -11   3  23    6.85    2.76
   3   7  -1 2282.89    6.74
  -8   8  25  118.26    5.95
 -11   3  27   70.77    5.30
 -11   5  25  107.13    5.86
  -8  -2  31  469.74   12.07
 -10   0  16  645.69    9.65
 -10   0  28  177.49    7.48
 -11   5  22  449.67   10.30
  -8   6  11  575.92    7.77
 -11   5  24  198.60    7.42
   3   3  -3  579.40    4.13
  -7   5   9    8.51    1.82
  -7   9  16   27.31    2.62
 -10   6  18   83.15    4.38
  -9   5  30  403.30   11.62
 -12   2  23   35.83    3.78
  -9   1  31   29.51    4.47
  -6   4   6  499.82    5.49
  -7   9  23  221.84    7.38
 -10   6  26   65.10    4.66
  -9   5  29    8.76    3.28
  -9  -1  30   17.08    3.51
  -9   1  30   18.23    3.78
  -5   5   6 1559.76    9.27
  -8   0  12 2103.84   13.89
  -5   9  27    0.49    2.49
  -9  -1  26   68.57    4.61
 -10   0  20    9.76    2.73
  -7  -3  29   32.87    3.90
  -7  -3  30  210.97    8.16
  -5  -5  20  772.00   11.02
  -5  -5  16  623.98    8.59
  -8   8  16  910.71   11.96
  -8   6  12   17.16    2.25
  -2  -2   4  954.27    4.91
  -4   4   4  133.31    2.51
 -11   3  20   40.14    3.74
 -11   5  23   90.87    5.29
  -3   9   9  193.90    3.95
  -5  -5  19   72.00    3.70
 -10   4  15 1028.95   12.15
  -5  -5  17  252.28    5.98
  -9   3  31   63.54    5.49
  -8   6  30   59.52    5.21
  -9   7  17  332.96    7.69
  -5  -5  18   64.40    3.39
   4  -4   1  853.08    4.10
  -8   2  10  197.62    4.53
 -10   0  22    3.67    2.34
 -11   1  25  240.62    7.63
  -7   7  29   28.58    4.01
  -8   6  29    8.79    3.23
  -7   1  33  112.91    5.99
 -10   4  16    0.87    2.00
 -10   6  23    4.29    2.72
  -7  -3  17    2.50    1.93
  -9   1  14   30.86    2.74
  -6   0   8  510.47    6.30
 -10   6  22  108.13    5.43
  -9  -1  25   48.02    3.73
 -10   6  19   68.64    4.03
 -11   3  21  135.30    5.95
  -6   8  11  158.93    4.21
 -10   2  15  595.03    9.32
  -7  -1  33   94.22    6.19
  -3  -3   7  206.26    3.22
 -11   3  25    0.73    2.73
  -9  -1  15 4538.75   23.65
 -10   2  28    4.13    2.84
  -7   9  17  591.73    9.90
  -8  -2  30   28.05    3.90
 -10   0  18  146.39    5.39
 -11   5  21   53.18    4.04
   1  -5   6  635.77    3.65
 -10   6  20    3.26    2.28
  -7  -1  11  253.25    4.96
 -10   0  24   11.05    2.82
  -9   5  14  997.77   11.68
  -3  -5  13   43.07    2.41
  -8   8  17  355.04    7.89
  -5  -3  10 1946.47   11.71
  -9  -1  29   13.40    3.40
  -9   5  28  170.46    7.07
  -8  -2  25    8.45    2.73
  -7   7  12  418.00    6.95
  -7  -1  32   79.85    5.34
  -9  -1  17    7.96    2.34
 -10   6  25  354.56    9.96
  -8   4  10  102.02    3.47
  -6  -4  14  123.62    3.98
  -9   7  18  154.41    5.51
 -10   6  21  279.86    8.03
  -8   2  32  100.66    6.41
 -10   6  24   19.70    3.42
  -9   3  30  229.40    9.01
  -8  -2  14  177.76    4.77
 -10   2  16  360.65    7.74
  -3  -5  12  399.91    5.66
  -7   9  18  154.06    5.45
  -9  -1  14   30.55    2.61
  -9  -1  16    1.26    2.17
  -6   8  28  196.17    7.94
  -1  -5   9   36.76    1.70
   0   8   3   15.31    0.68
  -9  -1  27   38.73    4.04
  -6  -4  21  749.82   11.42
  -8   8  18    1.37    1.95
  -9   7  19   18.50    2.73
  -6  -2  32   43.92    4.38
 -10   2  27   54.22    4.73
  -9   1  29   16.68    3.59
  -6  -4  15 1837.80   14.32
  -7   3  33   52.56    5.30
  -8  -2  29   98.82    5.91
 -11   3  24  332.82    9.44
  -8  -2  15  355.34    6.74
  -9  -1  23   25.27    3.28
  -8   0  30   12.94    3.22
  -9  -1  21   24.76    3.00
  -7   1   9 1691.42   11.30
  -9  -1  28    2.67    2.64
  -7  -3  23   86.09    4.00
  -8   2  31  502.75   11.71
  -2  -4   8   12.76    1.27
  -3   7   5  627.41    4.85
  -7   9  19  170.77    5.87
  -5  -3  11  845.52    8.18
 -11   1  23   61.32    4.46
  -8   6  13  750.00    9.73
  -9  -1  24   88.07    5.04
 -10   2  17 1118.24   13.55
 -10   4  17  484.10    9.02
  -6  -2  11  552.09    6.82
  -9   7  24   25.72    3.48
  -5   7   8  213.05    4.04
  -4  -2   7  855.97    6.51
  -8   8  19   47.97    3.49
  -7   9  20  115.24    5.04
  -8   6  28   43.62    4.73
  -7  -3  28   21.84    3.56
  -9   5  27  134.90    6.89
  -7   7  28   19.29    3.57
  -6  -4  16    3.63    1.86
  -9   3  29   69.87    4.97
  -7  -3  22    6.49    2.30
  -8  -2  28   12.24    3.31
  -6  -2  31   -2.59    2.65
  -7   3  32  268.07    9.21
  -7  -3  21   12.23    2.24
  -7  -3  27   48.23    4.14
  -7   9  21    2.24    1.87
  -9   7  21  281.60    8.00
  -9   7  23  539.48   11.50
 -10   2  25   60.48    4.71
  -8  -2  24    2.24    2.39
  -5   9  12   35.07    2.36
  -9   7  22   11.83    2.77
  -6  -4  19  689.07   10.10
  -9  -1  22    8.17    2.48
 -10   2  18  464.35    9.13
  -7  -3  19   38.75    3.17
  -6   8  27   70.60    5.13
  -9  -1  18  205.26    5.89
  -5   9  26   47.00    4.08
  -4  -4  12   66.05    2.73
  -6  -4  17    3.42    1.80
  -6  -4  18   97.22    4.10
  -8   8  20   29.40    3.11
 -11   3  22  215.35    7.36
  -8  -2  20    3.00    2.29
  -6   2  33   13.44    3.59
  -9   1  28    1.89    2.70
  -8  -2  21  215.92    6.09
  -9   1  13  431.52    6.80
   3  -1  -2    6.28    0.81
  -5  -1  33   15.78    3.69
  -6  -4  25  554.28    9.56
  -7   1  32   73.03    5.68
  -8   8  23    6.82    2.66
  -8   8  22   11.44    2.61
  -9  -1  20   23.25    2.98
  -8   2  11  445.99    6.82
  -8  -2  23  258.54    7.48
 -10   2  19   -0.68    2.24
  -7  -3  16  622.93    9.05
  -5   9  25   50.97    4.32
  -7  -3  15    6.50    2.09
  -7   5  10  249.56    4.94
  -6   8  12   47.82    2.68
  -8   8  21  352.79    8.84
  -7   5  31   16.42    3.73
  -6  -4  26  152.88    6.35
  -8   6  26  247.29    8.25
  -7   7  26    1.58    3.01
  -5   9  13   10.19    1.65
  -7   1  31  160.59    6.90
  -7   1  10   18.58    2.00
   0  -4   5    8.88    0.75
  -8  -2  22  265.73    7.40
 -10   2  23   19.45    3.18
 -10   2  20  215.16    6.76
  -1   5   1  252.65    1.70
  -9  -1  19  368.21    7.94
  -5  -1   7  118.53    2.86
  -8   6  27  112.51    6.29
 -10   2  22    2.83    2.41
  -6  -4  20   -0.45    1.97
 -10   2  21   35.31    3.44
  -4   8   8   39.59    1.96
  -8  -2  17    5.55    2.20
  -9   3  28  165.33    7.53
  -7  -1  12   18.60    2.21
  -9   7  20  142.76    5.64
  -6   6   9  443.91    6.13
  -9   1  27   35.83    4.15
  -7  -1  31  133.06    7.00
  -5   1   6    2.50    1.36
  -6  -2  30   15.58    3.38
  -4  -2  32    2.95    3.08
  -6   8  26   19.25    3.42
  -6  -4  22  111.33    4.90
  -8  -2  18    5.66    2.03
  -7  -3  20    9.37    2.27
 -10   2  26    4.26    2.95
  -6   2   7  988.39    7.78
  -9   5  16   46.83    3.30
  -8   2  30   20.18    3.79
  -8  -2  19  195.23    5.84
  -8   6  14    3.15    1.91
  -7   7  27  620.84   13.42
  -8   4  11  955.12    9.96
  -5  -3  30    1.07    2.78
  -9   3  27   46.61    4.15
  -5   1  33   28.45    3.76
  -5  -3  29    0.26    2.60
  -8   4  12    0.31    1.83
  -8   2  29  104.91    5.61
  -2   6   3  269.25    2.84
  -8  -2  27   11.88    2.95
  -7   7  13 1825.55   15.02
  -9   5  26  355.41   10.30
  -6   0  32  426.48   12.08
  -5   9  23   66.95    4.62
  -7   5  30   95.66    6.16
  -6   4   7  385.55    5.15
  -7  -3  26   82.26    5.06
  -8  -2  16 1781.86   14.95
  -5  -3  12  551.66    6.93
  -9   5  17  228.33    6.43
  -9   1  15 4642.35   25.03
  -6  -2  12  257.32    4.97
  -4  -4  13 1029.33    9.60
  -7   3  31    4.63    3.30
  -8   6  25   55.97    4.72
  -6   6  30   46.08    4.78
  -6   8  13    5.56    1.75
  -6  -4  24  131.69    5.67
  -9   1  17    6.97    2.29
  -9   5  20   27.07    3.20
  -9   1  20   20.52    3.04
  -8   6  16  255.09    6.32
  -7  -1  29   13.67    3.41
  -4  -4  14    4.43    1.65
  -8   0  28   56.03    5.39
  -5  -1   8  278.70    4.26
  -9   1  25   41.46    4.04
  -8  -2  26  126.57    6.06
  -9   3  26  240.93    8.41
  -7  -3  18  383.10    7.61
  -7  -1  30  106.20    6.32
  -6   8  25    3.55    2.79
 -10   2  24  157.58    6.48
  -5   9  21  224.58    7.20
  -8   6  15  251.71    6.23
  -6   8  24  943.88   15.37
  -3   1   3   79.63    1.65
  -9   5  25  144.31    6.72
  -9   5  18  325.66    7.76
  -6   6  29   76.54    5.11
  -5   1  32   -2.81    3.03
  -4   8  28    3.45    2.54
  -1   7   3 1226.11    5.29
  -9   1  16    3.86    2.53
  -7  -3  25  223.27    7.49
  -7  -1  13 2526.12   15.87
  -9   1  24   83.82    5.08
  -6   2  32   36.15    4.54
  -9   1  26   72.67    5.03
  -7   5  29   34.03    4.37
  -6  -4  23  116.37    5.18
  -7   7  24  113.61    5.88
  -9   5  24   96.12    5.55
  -5  -1  32    3.95    3.03
  -9   5  19   71.21    4.13
  -9   1  23   24.81    3.43
  -5   7  29   -0.30    2.63
  -8   0  26  206.17    7.73
  -8   2  28    9.30    3.19
  -5   9  14   45.83    2.85
  -5   9  24  464.25   10.82
  -5   7   9   10.70    1.53
  -9   1  18  232.01    6.45
  -9   1  22   11.30    2.90
  -6   8  22   11.37    2.74
  -9   1  19  391.94    8.49
  -7   3  30  208.97    8.48
  -7   1  11  259.51    4.84
  -6   0  30   45.09    4.33
  -6   2  31   -2.85    2.44
  -5   7  28   24.46    3.86
  -9   3  20   18.94    2.80
  -8   2  27    7.55    2.91
  -5  -1  31   23.65    3.90
  -7   1  30   90.35    5.91
  -4   6   6  135.85    2.92
  -7  -3  24  445.46    9.92
  -9   5  22  127.65    5.84
  -9   3  24    1.14    2.74
  -9   1  21   22.74    3.03
  -3  -3   8  160.58    3.08
  -6  -2  29   80.26    5.44
  -5   5   7  502.37    5.75
  -7  -1  25    9.92    3.47
  -7  -1  28   -0.52    2.62
  -6   2   8  654.77    6.97
  -6  -2  28   12.77    3.19
  -3   9  26   64.43    4.25
  -6   8  15   44.15    2.79
  -7   5  27   13.28    3.48
  -3   9  25   17.69    3.21
  -6   8  14  336.53    6.86
   3  -3   0   61.35    1.15
  -5  -3  13  136.08    3.86
  -2   8   6   33.15    1.59
  -6   6  10  214.34    4.66
  -6  -2  13  353.61    6.03
  -8   2  13 1367.28   12.43
  -4  -2   8  343.09    4.50
  -7   7  25   71.76    5.20
  -7   5  28  126.22    6.74
  -9   3  23  142.69    6.26
  -7   1  29   23.40    3.71
  -5  -3  28  140.49    6.50
  -7   7  15    6.17    2.08
  -9   3  18  847.61   12.21
  -9   3  25  242.39    8.18
  -8   6  20    6.78    2.29
  -5   1  31   28.06    3.90
  -7  -1  24   67.74    4.17
  -5   5  30   26.82    4.00
  -6   0  10 1373.59   11.00
  -7   1  28    3.01    2.57
  -1  -1   2  280.39    1.86
  -4  -2  31    1.73    2.80
  -9   3  22   84.42    4.74
  -4   8   9    5.18    1.35
  -8   6  17  320.39    7.37
  -8   0  14  300.81    6.24
  -9   5  23   15.29    3.01
  -3  -5  19    5.13    2.06
  -5   9  15  296.94    6.64
  -9   3  19   43.80    3.62
  -8   0  24   58.04    4.29
  -9   3  21   44.60    3.77
  -6   6  28  328.30   10.16
  -7   3  29   27.97    3.93
  -8   6  24  200.65    7.51
  -8   4  13  839.48   10.11
  -8   2  12 1957.09   14.43
  -4   8  27   37.22    4.08
  -4   0  32  137.59    7.14
  -4  -4  15   84.02    3.35
  -8   6  18   10.48    2.31
  -2  -4   9  149.65    3.05
  -1   9   7   23.25    1.48
  -8   6  23  403.89    9.90
  -5  -1   9    8.70    1.65
  -4   6  30    1.22    3.01
  -7   1  12   17.27    2.23
  -5  -1  30   24.01    3.81
  -4   2  32   -2.05    2.51
  -8   4  14    2.18    2.10
  -5   9  19    1.48    1.77
  -3  -5  18  221.65    5.62
  -7   5  12  502.90    7.58
  -7   7  16    0.44    1.74
  -8   6  19    4.61    2.31
  -5   9  16    2.72    1.69
  -8   0  22  415.17    9.31
  -3  -1   5  878.81    5.56
  -8   6  21   60.81    4.22
  -5  -3  27   10.89    3.07
  -6   2  30    8.02    3.27
  -3  -5  17   64.38    3.28
  -4  -4  16   73.95    3.37
  -3  -5  14   12.77    1.85
  -6   4   8  271.50    4.64
  -5   7  27   -0.28    2.71
  -6   8  23   32.06    3.55
  -9   5  21  502.62   10.42
  -8   0  16  907.21   11.21
  -8   0  20  202.07    6.47
  -8   2  25    9.84    2.98
  -3  -5  16   19.39    2.14
  -4   4  32   82.15    5.94
  -3  -5  15  173.01    4.46
  -6   8  16   -1.05    1.63
  -7   7  17  261.59    6.78
  -5   9  17  122.33    4.87
  -3   3   3  570.82    4.14
  -7  -1  22   -0.36    2.12
  -3  -3  29   -0.26    2.36
  -6   0  28    9.82    2.95
  -5   1   7  119.17    2.80
  -5  -3  26  199.70    7.22
  -5   1  30   33.82    4.30
  -7   3  28   24.06    3.90
  -4  -2  30   84.16    5.69
  -4  -4  17  549.56    8.33
  -7  -1  27   76.28    5.12
  -8   0  18  124.53    5.06
  -5   3  31   34.95    4.49
  -7   1  27   82.19    5.44
  -7  -1  23 1116.70   15.27
  -5   9  22  119.55    5.52
  -6  -2  27  203.96    7.57
  -7   7  23  264.60    8.23
  -3  -1  32    1.22    2.69
  -5   9  18   21.13    2.58
  -7   7  22   51.04    4.12
  -7   7  18  469.92    9.24
  -3   7  29    8.05    3.27
  -7  -1  26   19.90    3.22
  -4   0   6   81.84    2.33
  -6   2  29   85.48    5.24
   3   5  -3   61.24    1.40
  -5  -3  21  536.67    9.11
  -6  -2  26   19.74    3.19
  -3   1  32    0.31    2.83
  -3  -3   9    4.58    1.46
  -8   2  16 2141.69   17.32
  -2  -2  31   36.55    4.16
  -8   6  22  268.59    8.02
  -5   9  20   45.89    3.56
  -6  -2  23  118.00    5.24
  -6   8  17  151.87    5.32
  -5   7  10   16.20    1.77
  -2   4   2   39.00    1.18
  -8   2  26  141.66    6.52
  -5  -3  22  330.94    8.03
  -6   6  26    5.27    3.41
  -5   7  26  213.97    8.14
  -6   6  11   36.36    2.45
  -7   7  21   62.80    4.19
  -8   4  15 1442.50   14.21
  -7   7  19   21.94    2.78
  -7   5  25  280.17    8.91
  -6   6  27  169.45    7.59
  -7   7  20   17.22    2.55
  -3   9  10  168.08    4.04
  -4   8  25    5.96    3.00
  -6   8  18  134.50    5.24
  -4  -4  20   45.89    3.21
  -4  -2  29    5.92    2.85
  -7  -1  19    6.82    2.28
  -8   2  17    5.57    2.37
  -8   2  18    7.67    2.53
  -7   3  27   56.67    4.51
  -5   3  30    3.91    2.81
  -8   2  20    3.64    2.34
  -4   0  30   -0.29    2.98
  -5  -1  29    7.96    3.22
  -3   3  32   48.99    4.55
  -6   2   9    0.28    1.58
  -4   2  31    1.54    2.92
  -8   2  23  267.76    7.99
  -7  -1  14    6.91    2.10
  -7  -1  21   46.09    3.48
  -1  -3   5   18.28    1.06
  -6   8  20   85.90    4.62
  -6  -2  22    3.19    2.09
  -6   8  19  139.55    5.49
  -3   9  23  883.63   14.58
  -7   5  26  369.52   10.36
  -7   5  11    4.08    1.84
  -8   2  15  363.94    7.28
  -3   7   6  127.74    2.81
  -8   2  14  175.81    5.09
  -8   2  22  245.18    7.44
  -7  -1  20   23.34    2.89
  -4   8  10  116.78    3.51
  -4  -4  19  559.08    9.10
  -6   6  25 1149.98   17.40
  -6  -2  21   21.56    2.72
  -7   1  26   23.03    3.51
  -5   7  24   20.70    3.43
  -6   4   9    3.15    1.69
  -6  -2  19   35.65    2.74
  -5   1  29    2.82    2.95
  -4   6  29   52.28    4.81
  -7  -1  15   67.91    3.41
  -4   4  31    1.87    3.14
  -7   3  26   73.64    5.24
  -8   2  21  202.95    6.59
  -4  -4  24  119.31    5.31
  -4   8  26  289.43    9.20
  -7   1  13 2570.99   16.54
  -3   9  22    2.48    2.34
  -8   2  19  194.21    6.27
  -5   5  29  172.13    7.91
  -7  -1  16  660.47    9.62
  -2  -2   5  417.28    3.63
  -4  -4  18   32.06    2.72
  -7   1  25    7.10    3.00
  -2   0  32  177.53    8.13
  -6   8  21   30.38    3.29
  -7  -1  18  441.90    8.22
  -5  -3  25  696.70   12.63
  -6   2  28   18.00    3.49
  -5  -3  20   68.22    3.78
  -5   5   8  132.22    3.36
  -3  -1  31  152.07    7.34
  -4   4  30   16.09    3.60
  -5   3  29    1.16    2.89
  -4  -2  28    3.08    2.75
  -7   5  15  222.25    5.40
  -4   8  22  401.76    9.80
  -5  -1  28   10.99    3.14
  -6  -2  20  606.89   10.03
  -2  -4  10  168.53    3.43
  -1   9  26   75.41    5.00
  -3  -3  28   38.53    4.13
  -7   5  14  332.66    6.69
  -3   5   4  270.17    3.30
  -7  -1  17  586.42    9.18
   1  -5   7  529.45    4.02
  -6  -2  14 2402.46   15.66
  -7   5  13   61.89    3.18
  -6   0  26   21.20    3.69
  -5   5  28  416.92   11.55
  -2  -2  30    2.82    2.79
  -6  -2  24  778.12   12.95
  -2   2  32   23.58    3.70
  -4  -4  22    5.47    2.30
  -5   1  28    9.16    2.88
  -3   9  21  201.15    6.94
  -6  -2  25  360.15    9.37
  -4   8  23    1.41    2.45
  -5  -3  19   -1.12    1.90
  -7   1  24   40.52    3.96
  -8   2  24    1.99    2.66
  -4  -4  23  944.00   13.47
  -5  -3  14  160.64    4.36
  -5  -1  10  384.54    5.43
  -5   7  11  464.66    6.97
  -2   8  27   26.53    3.68
  -4   6  28    2.32    2.96
  -6  -2  15    2.66    1.82
  -3   9  24   19.78    3.24
  -3   9  11    0.60    1.28
  -6  -2  18   74.67    3.82
  -3   9  20   73.73    4.31
  -5  -3  18  340.56    6.98
  -7   1  22    0.19    2.15
  -3   3  31    2.17    3.10
  -5   1   8  280.88    4.13
   0  -4   6    3.38    0.86
  -5  -3  24  259.65    7.66
  -1  -1  32   29.50    4.21
  -6  -2  16  381.19    7.02
  -6  -2  17  563.34    8.73
  -5  -3  15  854.41    9.68
  -4  -2   9  542.33    5.82
  -7   3  24  463.05   10.68
  -3   1  31  148.71    7.42
  -1   9   8  453.32    5.79
  -5  -3  17  287.34    6.26
  -7   1  23 1110.28   15.53
  -5  -3  16   39.53    2.69
  -4   0  28   -1.33    2.40
  -2   6  30   13.21    3.49
  -7   1  19    4.68    2.25
  -3   9  19  545.08   10.37
  -3   5  30  122.32    7.06
  -7   5  23   84.85    4.95
  -1  -5  13   63.80    2.67
  -5   7  25 1497.42   20.04
  -7   5  24  597.29   12.37
  -4   2  30   82.17    5.81
  -3   7  27  460.66   11.85
  -3  -3  27   89.45    5.33
  -5   7  22  176.12    6.66
  -4   2   5   55.80    1.94
  -6   0  12  692.27    8.20
  -3  -1  30   49.80    4.75
  -4   8  21    0.42    2.01
  -6   6  13  513.39    8.04
  -7   5  16  108.06    4.41
  -3   7  28   89.81    6.05
  -1  -1  31   38.14    4.46
  -4   8  24   10.90    3.02
  -6   2  25  374.86    9.98
  -2   6  29   38.58    4.44
  -7   3  21    8.39    2.50
  -2   2  31   33.46    4.43
  -3  -3  26  138.14    5.74
  -7   3  23   55.08    4.29
  -7   5  22  692.85   12.43
  -6   2  26   20.92    3.55
  -6   2  27  192.02    7.69
  -6   0  24 1759.93   19.69
  -3  -3  10 2274.07   12.18
   0  -2  31   69.53    5.29
  -7   1  21   55.25    3.94
  -4  -2  10  494.73    5.87
  -6   2  10 2291.83   13.82
  -7   3  25  225.69    8.05
  -7   5  21   36.24    3.47
  -7   5  17   19.41    2.75
  -2  -4  11  149.99    3.44
  -4  -4  21  640.75   10.48
  -1  -5  14   97.99    3.26
  -4   4   5  192.12    3.16
  -3   9  12   42.49    2.53
  -6   6  12    1.78    1.62
  -7   1  20   18.52    2.92
  -7   5  20   38.07    3.45
  -4  -2  27  295.32    9.11
  -7   3  22    4.57    2.46
  -7   5  18  293.57    7.29
  -5  -1  27   48.42    4.26
  -1   9  24    5.34    2.64
   3   3  -4  358.53    3.32
  -3  -1  29   19.90    3.62
  -1  -3  28    3.05    2.55
  -4   2  29    6.59    2.99
  -1   9  23   53.75    4.34
  -3   3  30    4.21    2.93
  -5  -1  23  138.59    6.12
  -3   1  30   51.83    5.03
  -6   4  10   28.09    2.33
  -6   6  24  410.27   10.48
  -7   5  19   18.71    2.67
  -5   1  27   47.39    4.40
  -5  -1  11 1888.65   12.14
  -6   6  23  324.30    9.10
  -1  -5  15   52.82    2.65
  -6   6  14  829.85   10.47
  -5   5   9   21.26    2.05
   3   1  -4  665.57    4.46
  -7   1  14    7.98    2.24
  -5   3  28  141.62    6.97
  -4   8  12  615.77    8.47
  -2  -2  29   42.61    4.49
  -7   1  15   67.67    3.54
  -4   6  26   81.77    5.59
  -5   5  27   -0.82    2.66
  -2   8  25   46.37    4.44
  -2   4  31  222.06    9.02
  -4   4  29  102.56    6.26
  -7   1  17  596.15    9.48
  -2   0  30   75.08    5.46
  -3   5  29   15.22    3.54
  -2   4  30   15.64    3.78
  -4   8  13   20.19    2.25
  -1   1  32   29.77    4.23
  -5   3  26  197.11    7.53
  -7   3  17    1.72    2.16
  -1  -5  12   12.88    1.61
  -7   3  20    8.39    2.55
  -6   6  22   10.38    2.80
  -6   0  22   35.12    3.56
  -3   7   7   38.05    1.91
  -4   6  27  180.06    7.82
  -3  -1   6  194.71    2.98
  -5   5  25   20.53    3.60
   0   0  32  301.08   10.30
  -7   3  16  600.07    9.55
  -5   7  13  200.89    5.23
  -3   9  13  110.77    3.94
  -6   6  15  224.41    5.91
  -7   3  19   31.79    3.17
  -5  -1  26  115.12    6.00
  -3   1   4  687.03    4.65
  -4  -2  26  210.10    7.52
  -1   9   9  205.96    4.31
  -6   2  24  756.68   13.41
  -6   6  18  149.41    5.44
  -2  -2  28    6.24    2.95
  -3   1  29   20.53    3.73
  -4   4  28   15.82    3.55
  -5   1   9    6.60    1.54
  -5  -1  22  444.15    8.66
  -5   1  25  871.86   14.57
  -5   1  26  104.88    5.81
  -7   3  18  402.53    8.35
  -2  -4  12  563.78    6.66
  -6   6  21   73.76    4.63
  -6   2  11  611.57    7.58
  -1   1  31   56.73    5.15
  -7   1  16  743.88   10.11
  -4   2  28    2.75    3.08
   0  -2  30  229.38    8.63
  -5   7  12  213.64    5.09
  -7   1  18  438.03    8.42
  -4  -2  11   65.96    2.73
  -2   8  26   76.89    5.40
  -6   4  11 2125.68   14.23
  -4  -2  25  140.68    5.69
  -3   7  24   95.53    5.70
  -3   9  16   16.86    2.19
  -2   2  30    2.71    3.13
  -2   6   4   -1.14    0.90
  -5  -1  12  257.07    4.94
   1   3  -2  152.37    1.37
  -4   6   8   35.38    2.12
  -2  -4  24   29.39    3.31
  -3   5  28   14.74    3.52
  -6   6  20    8.79    2.35
  -3  -3  25   -0.43    2.23
  -5   5  26  720.20   14.29
  -5   7  23   83.28    4.97
  -3   3  29    0.88    2.92
  -6   6  17  433.22    8.62
  -6   6  19  739.43   11.81
  -3   9  14   11.93    1.90
  -6   2  23  110.26    5.49
  -5   7  14   63.72    3.35
  -1   9  22  164.26    6.61
  -2   8   7  269.69    4.23
  -4   4  27   76.54    5.32
  -3  -3  11 1040.08    8.70
  -1  -1  30    0.29    2.98
  -5   7  21  404.97    9.47
  -5   3  27   10.83    2.98
  -3   7  26   16.37    3.56
  -4   8  15  126.49    4.26
  -5   7  17   21.98    2.39
   0  10  16   18.47    2.29
  -6   2  21   23.39    3.08
   0   6   1  797.31    3.47
  -4  -2  22  907.03   13.18
  -5  -1  25  871.99   14.39
  -3   9  15   22.97    2.37
  -3  -1  28   36.45    4.08
   0  10  18  218.30    6.63
  -4   0  26  997.69   16.15
  -4   8  14    4.02    1.63
   1   9  25   41.57    4.00
  -3   9  18   79.06    4.11
  -5   7  15  286.21    6.56
  -5   7  20  226.32    7.02
  -1   9  25  455.68   11.16
  -4   6  24  314.62    9.18
  -4   8  20   18.85    2.73
  -1   3  31  172.85    8.04
  -5  -1  21 1254.85   15.11
  -3   9  17   29.61    2.83
  -6   2  12  259.79    5.31
   1  -1  31  869.90   16.63
  -1  -3  27   82.61    5.19
   1  -5   8 1163.46    6.71
  -2   8  23    0.24    2.37
  -5   5  10  174.69    4.22
  -6   2  22    2.51    2.44
  -5   3  25  675.07   13.27
   0  -2  29  128.18    6.08
  -5  -1  24  156.68    5.92
  -2  -2   6    8.56    1.21
  -2   8  22  185.48    7.08
  -2  -2  27   13.39    3.12
  -2   0  28   25.21    3.73
  -4  -2  24  135.72    5.61
  -1   7  27   89.55    5.76
  -6   0  20   66.63    4.03
  -5   5  23  385.51    9.69
  -1  -5  17  135.71    4.40
  -6   4  12  106.20    3.81
  -5   7  19  164.92    5.94
  -3  -3  12  634.31    7.18
  -2  -4  23   39.05    3.40
  -3   1  28   48.74    4.65
  -4  -2  12  921.23    8.86
  -5   7  16  274.75    6.66
  -4  -2  21   34.43    3.34
  -1   9  21  175.98    6.62
   0   8  26  102.70    6.04
  -4   8  19  169.20    6.12
  -1   7  28   40.17    4.31
  -5   7  18  114.89    4.87
  -3  -3  24  759.84   12.78
  -1   1  30   -0.60    2.62
  -5   1  24  149.92    6.30
   0   2  31   66.99    5.42
   0  10  17   22.43    2.56
   0   8  25   30.18    3.93
  -4   0   8 1771.36   10.00
  -3  -3  23  215.57    6.26
   0   8   4 1304.74    6.84
  -4   8  18  359.62    8.28
  -6   0  14 1562.30   13.13
  -4   8  16  337.96    7.47
   0   6  29   96.66    6.17
  -4   8  17    1.46    1.66
  -2  -4  19  104.28    4.26
  -1  -3   6  379.28    3.63
  -5  -1  20  175.31    5.68
  -1  -5  16    4.74    1.68
  -6   0  16  482.13    8.56
  -3   7  23  301.29    8.96
  -6   0  18  224.71    6.17
  -4   6  23  385.92    9.84
   0   0  30  705.37   14.95
  -6   2  13  349.14    6.33
  -3  -3  20 1677.63   16.30
  -2   2  29   52.01    4.91
  -5   3  24  266.61    8.35
  -2   6  26   36.87    4.26
  -3  -3  19   23.14    2.61
   0   8  27    5.44    2.91
  -4  -2  23  337.85    7.67
  -1   9  20   15.60    2.64
   2  -2  30  204.21    8.28
  -6   2  20  598.88   10.56
  -4  -2  20  141.40    5.24
  -3   7  25  106.80    6.02
   1   9  24   70.63    4.84
  -3  -1  27  305.32    9.26
  -2   6  28   -2.94    2.63
  -1  -1  29   95.56    5.88
  -4   2  26  219.57    7.96
   1   1  31  874.61   16.95
  -2  -4  22   12.06    2.58
  -5   1  10  385.47    5.65
  -5   1  23  130.05    5.62
  -3   1  27  297.05    9.30
  -4   6  22  389.40    9.57
  -3   5  26    1.59    2.93
  -4   2  27  315.79    9.57
  -4   6  25    6.89    2.97
  -3   7  22    1.34    2.29
  -4   4   6   37.23    1.95
   1   9  23  454.90   10.98
  -2   2  28    8.63    3.06
  -1   3  29   16.59    3.61
  -2   8  20  418.44    9.08
   4  -4   0    2.40    0.68
  -2  -4  18  280.10    6.33
  -1   3  30   17.15    3.78
   0   4  30   10.86    3.34
  -2   8  21   13.75    2.65
  -4   6   9   34.37    2.21
  -3   7   8   80.78    2.75
  -2   4  29   49.96    4.86
  -6   2  18   74.10    3.91
  -5   5  11 1409.55   11.88
  -5  -1  18   98.53    4.26
  -5   3  23  127.24    5.87
   3  -1  -3   72.85    1.60
  -4   0  24    6.37    2.89
  -3   3  27   89.88    5.74
   1  -1  30   52.07    4.87
  -6   2  17  585.29    9.49
  -3   3  28   39.26    4.31
  -1   9  19   73.45    4.28
  -1   1  29   96.45    5.99
  -4   4  26   -1.80    2.56
  -1  -1  28   27.46    3.75
  -5  -1  13   12.36    2.05
   2  -2  29  131.41    5.94
  -1  -3  25  268.68    7.68
   1   7  27    5.27    2.90
  -5   5  24  281.71    8.62
  -1   9  18   27.35    2.85
   2   4  -3  301.82    2.44
  -5   1  22  408.48    9.35
  -6   2  19   36.11    3.14
  -6   2  15   61.63    4.26
  -3   5  27    6.10    3.26
  -2   6  27  107.24    6.17
  -4   2  25  155.79    6.66
  -2  -4  17  534.76    8.27
   0  -2  28   90.47    5.60
  -2  -2  26   68.51    4.76
  -5   5  22  537.24   11.08
  -3   7  21   49.89    3.96
  -2   8   8  674.77    7.08
  -2   8  19    5.41    2.08
  -3   3  26  146.88    6.94
  -4   2  24  149.56    6.31
   0  -4   7   65.14    1.76
  -2  -4  21 1489.47   15.87
   1   3  31  118.13    6.88
  -2   8  24  262.82    8.67
  -3  -1  26   22.55    3.47
  -3  -3  18    1.42    2.03
  -4  -2  18  385.57    7.53
  -3  -3  22    3.86    2.30
  -1   7  25   91.73    5.76
  -5  -1  16  167.37    4.92
  -3   5  25   29.31    3.94
   1  -5   9   46.16    1.71
  -3   1  26   22.86    3.57
  -5   3  22  324.86    8.56
   2   2  31  306.92   10.44
   0   8  24  220.22    8.05
  -5  -1  15 1111.71   11.27
   0   2  30  235.06    9.14
  -5   5  12  282.61    5.64
   1  -3  27   23.67    3.72
   1   9  22    0.73    2.15
  -1   7  24   96.97    6.10
   2  10  19   16.39    2.57
   0   2  29  128.05    6.84
   3  -1  30  115.47    5.80
   0   8  23    7.81    2.69
  -5  -1  14  134.42    4.13
  -6   2  16  396.70    7.60
   1   1  30   59.94    5.23
  -2  -4  16   21.39    2.23
  -5   5  21  386.48    9.03
  -4   2   6  579.90    5.43
  -2   4  28   94.97    6.03
   1   1  -2  275.65    1.85
  -4  -2  19  342.78    7.50
   1   7  28   28.62    3.96
   2   8  26  106.48    6.24
   2   0  30    8.30    3.43
  -5   1  21 1259.12   15.46
  -3  -3  17   26.93    2.53
   1   3  30  481.36   12.72
  -4   6  10    6.54    1.69
  -5  -1  19  252.24    6.52
  -2  -4  20  229.48    6.25
  -5   1  20  182.70    5.98
  -1   1  28   31.12    3.99
  -6   4  13  483.71    7.67
  -5   3  21  567.89   10.66
   0   0  28   14.71    3.35
   3   9  24    7.22    2.44
   0  -2  27   87.62    4.93
  -2  -4  13   19.12    1.84
  -3   1   5  861.40    5.55
  -4   4   7    1.23    1.34
  -2   4  26    9.45    3.00
  -5   1  13   14.91    2.06
   1   9  21   27.72    3.46
   1   7  26  229.98    8.56
  -1  -1  27   30.03    3.77
  -3   5   6  693.32    6.16
  -1   7   4  590.85    4.61
  -1  -3  24   71.35    4.07
   1  -5  10    1.90    1.11
  -2  -4  15    7.17    1.75
  -2   0  26  104.53    5.73
   0   6  27   38.87    4.48
  -4   0  22 1477.02   17.14
  -5   5  13   27.88    2.60
  -3   5  24 1299.55   18.17
  -3  -3  21    6.69    2.29
  -2   2  27   11.16    3.36
  -5   1  12  253.99    5.27
   1  -1  29   70.99    5.36
  -3   7   9 1579.01   11.49
  -4  -2  17  233.75    5.69
  -4  -2  16  741.96    9.43
  -2  -2  25  756.87   13.45
   2   8  25   74.84    5.23
  -3   5  23  122.95    5.94
   1  -3  26   49.12    3.83
  -3  -1   7    2.90    1.29
  -5   3  19    0.16    2.13
  -3  -1  25   97.80    5.39
  -3   1  25   95.94    5.29
  -3  -3  16  140.94    4.38
  -2  -4  14    9.93    1.77
  -5   1  19  276.52    7.07
  -5   5  19   65.02    3.96
  -2   4   3  295.53    3.01
  -2   6  24   96.89    5.68
  -1   7  26  366.18   10.54
  -5  -1  17  168.55    5.15
  -4  -2  15   67.26    3.14
  -5   3  20   64.27    4.04
  -4   2   7  866.87    7.03
  -3   3  25    3.37    2.67
  -4   6  21  126.78    5.71
  -4   2  23  305.96    8.41
   0   6  28   69.47    5.39
  -2   8   9  164.49    3.94
  -4  -2  14  285.92    5.64
   1   3  29  148.76    7.43
  -2   6  23    1.88    2.68
  -1   3  27   76.77    5.43
  -4   0  10    9.45    1.79
   3   9  23    2.61    2.42
   3   7  27   93.08    5.75
  -4   6  19  472.78    9.17
   1  -5  11    3.26    1.14
  -4  -2  13    6.99    1.72
   0  -4  23  583.06   10.84
  -3  -3  15   89.43    3.48
  -5   5  15  366.01    7.16
   2   2  30  194.58    8.45
  -5   5  17  263.40    6.68
   2  10  18   36.40    3.23
   0   4  29  310.66   10.19
  -4   6  11   95.90    3.45
  -5   1  18   89.02    4.24
  -2  -2   7   58.75    1.97
   1   1  29   61.83    5.26
   0   4  28    2.64    3.10
  -3  -3  14  609.67    7.75
  -1   7  23  417.76   10.64
  -5   1  17  178.45    5.49
  -1   9  10  129.63    3.71
   2  -2  28   16.61    3.52
  -1  -3   7  179.15    2.85
  -3  -1  22   -1.54    2.20
   1   7  25  150.63    7.10
   2  10  16    9.83    2.06
  -1   7  22  190.99    6.67
   2   8  24   17.27    3.30
  -4   6  20   29.60    3.18
  -1   1  27   24.89    3.59
  -3  -3  13   17.68    1.97
   0   8  22  695.50   13.18
  -2   2  26   64.81    4.86
   0   6  26  166.60    7.48
  -3   1  24  257.89    8.09
  -5   5  16  618.16    9.67
  -3  -1  24  275.59    8.17
  -3  -1   8 3127.93   12.87
   3   1  30   80.10    5.96
  -6   2  14 2570.72   17.31
  -4   2  22  901.28   13.77
  -1   3  28    6.00    3.02
   4   0  30 1281.35   20.54
  -3   7  10   90.13    3.20
  -5   3  18  375.61    8.03
   1   9  20   58.42    4.16
   0   2  28   92.02    5.82
  -3   3  24  744.08   13.47
  -3  -1  21  980.68   13.36
   0   4  27  189.51    8.00
   2   2  29  110.72    6.58
  -2   0   4  136.63    2.11
   2   6  27  230.89    8.83
  -4   4   8  393.00    5.36
  -1   9  12   11.89    1.79
   1   9   6   65.17    2.06
   3   3  30   22.23    3.99
   1  -1  28   42.30    4.45
   0  -4   8  342.07    3.95
  -3   7  20  477.07   10.03
  -4   6  12 1339.84   12.04
  -3   5  22  246.18    7.83
   2   4  29    6.17    3.34
  -2   6  25  531.28   12.34
   0  -2  26  106.43    5.71
  -5   1  15 1113.52   11.71
   3  -1  29  632.75   14.16
  -2   8  10  381.46    6.21
   0  -4  22   83.79    4.47
  -2  -2  23  101.54    4.65
  -1   1  26  169.43    7.22
  -3   5  21   32.75    3.24
  -2   8  18  134.12    4.99
  -2  -2  20   18.03    2.66
   2  10  14    1.37    1.49
   2  -2  27  185.75    8.06
   4   2  30  574.43   14.01
  -2   4  24   22.38    3.31
   2   6  28    2.12    2.88
  -1   9  14  173.69    5.15
   2   0  28  677.77   12.68
  -2   6   5 1455.26    8.21
  -1  -3  23  412.45    9.37
  -5   5  14  321.89    6.58
  -1   9  11   15.25    1.80
  -4   6  18  426.92    8.81
  -1  -1  26  169.63    7.00
  -5   3  16   36.41    2.95
  -4   2  21   36.07    3.44
  -2   6  22  100.48    5.43
   1  -5  12  699.32    7.22
  -5   3  14  164.76    4.91
  -4   6  13  362.32    6.79
  -3   1  23 1981.85   20.85
  -3   7  19  291.46    7.70
  -1   9  17    5.23    1.90
  -2   0  24  951.20   14.94
  -3   7  12   -0.54    1.42
   2  10  17   10.30    2.14
   3   7  26   18.01    3.59
  -3   7  17   72.96    3.72
   3   1  29  609.05   14.21
   4   8  25   36.19    4.15
   1   7  24   14.06    3.41
   1  -1  27   11.62    3.21
   3   3  29  148.68    7.38
   2   4  28    4.50    2.76
   1   9  18   -0.39    1.67
  -2   8  12   15.03    1.87
   3  -3  26   -1.21    2.11
  -1   5   2 1896.89    6.12
   0   8  21    9.57    2.65
   1  -5  13  102.50    3.18
  -4   6  17  235.74    6.48
  -2   2  25  732.43   13.58
  -3  -1  23 2002.98   20.49
  -3   7  11    0.10    1.37
   1   1  28   43.96    4.48
   0   6  25  761.40   14.76
   1  -3  25  118.09    5.71
  -3   3  23  200.91    7.15
  -4   6  16  347.81    7.42
  -1   9  16    9.74    2.13
  -4   6  15  173.80    5.20
   1   3  28   17.26    3.69
  -1   3  26  487.53   11.80
  -3   7  18   50.45    3.51
  -2   8  11   36.45    2.44
  -1   9  15  194.18    5.64
  -1   9  13   61.43    3.15
   1   9   7    5.64    1.24
  -4   2  20  140.70    5.49
  -4   0  20  746.18   11.42
  -1   7  21  460.18   10.43
   4  -2  28   90.77    5.80
  -1  -1   3 3574.56    7.86
   0   2  27   69.13    5.09
   0   8  20   53.37    3.99
  -4   6  14  102.59    4.05
  -2   8  17  181.18    5.87
  -4   0  12 1109.80   10.04
  -2   6  21  578.71   11.47
  -3  -1  19   71.52    3.90
   0   0  26  273.94    8.82
  -3   1  22    4.20    2.54
   0  -4  21    0.82    1.95
   1   9  19  172.00    6.43
  -1  -3  22  547.80   10.34
  -2  -2   8   28.53    1.79
  -4   2   8  337.02    4.81
   0  -2  25   14.58    3.01
  -3  -1  20  692.04   10.87
  -3   7  16  257.53    6.53
  -2   8  16  196.72    5.89
   5  -1  29   38.56    4.59
   0  -4   9  445.06    4.89
  -1  -1  25  333.83    8.28
  -3   3  22    7.45    2.36
   3   9  22  129.48    6.23
   4  10  19   69.24    4.29
  -1  -3  19   34.91    3.06
  -3   5   7  439.53    5.39
  -1  -3   8  298.13    3.91
  -3   7  15    9.56    2.00
  -3   7  14    2.43    1.78
  -2   8  15   15.52    2.22
   4   4  29  223.32    9.01
   0   4  26    1.88    2.75
   0   6  24  126.39    5.88
  -2  -2  19    4.50    2.04
   3  -1  28  143.49    6.55
  -2   8  14   28.41    2.52
  -2  -2  22  969.70   12.46
  -1   1  25  316.15    9.17
  -4   4   9  611.62    6.97
  -3   1   6  199.25    3.10
   1   9  17   29.94    2.96
   2  -2  -1  572.90    2.76
   2   6  26    0.29    2.84
  -2   2  24  293.08    8.73
  -5   1  16  169.26    5.10
   0   8  19    9.31    2.46
  -1   3   1   11.33    0.63
  -4   2   9  536.79    6.34
   1  -3  24  557.76   11.30
   0   8   5  111.67    2.53
  -2   8  13    4.93    1.69
  -5   1  14  148.21    4.55
  -4   0  18   49.79    3.30
   2  -2  26   62.75    4.84
  -1  -3  21   42.70    3.24
  -5   3  15  810.73   10.34
  -4   4  10    1.29    1.76
  -1  -3  18  404.83    7.63
  -3  -1   9  622.81    6.28
   4  -2  27  194.77    7.90
   0  -4  17  204.32    5.35
  -3  -1  18  193.39    5.63
  -1  -1  24   52.80    4.19
   1  -1  26   69.72    4.97
  -2  -2  21  289.14    7.53
  -4   0  14 1546.26   13.21
  -3   7  13  630.56    8.87
  -4   2  19  354.78    7.92
  -3   5  20 1414.79   16.85
   3  -3  25  100.75    5.49
  -2   6   6    1.83    1.30
  -4   4  11   73.66    3.21
   0   8   6   21.23    1.54
  -4   0  16  101.05    4.06
   2  -4  22    3.65    2.09
  -1  -3  20    0.31    1.85
   0  -4  19  425.00    8.02
   2  10  15   20.94    2.40
   1  -5  14  184.17    4.33
   3  -3  -1  155.96    1.74
   0  -2  23  435.29    9.82
   0  -4  18   99.63    4.04
   2  10  13   79.37    3.65
  -1   7   6   55.84    2.08
   3  -1 -22    1.13    2.38
   3   1 -21  944.17   14.07
  -3   7  -8   44.01    3.03
 -10   8 -21   13.99    3.76
  -3  -1 -29  549.17   13.56
   4   0 -12  916.52    9.95
  -6   8  -6  577.10    8.39
   2   2  -6    7.68    1.55
   3   1  -8 3013.32   13.76
  -9   7 -23   60.74    5.73
  -5   7  -3   64.88    2.53
   1  -1 -25  286.14    8.85
   0  -2 -26  100.01    5.68
   1   3  -5   12.48    1.72
  -7   7 -22    4.05    3.62
  -8   8  -2    6.17    1.32
   4  -2 -13   10.39    1.99
  -1   1 -27    4.85    3.22
  -8   6 -25   73.52    6.34
   2   2 -20   17.30    3.23
  -6   2 -29    5.96    3.70
 -13   9 -17   21.76    3.54
 -12   8 -20   29.33    4.32
  -7   7 -21  329.57   10.88
 -11   9 -16    0.60    2.60
  -5  -1 -29   32.06    4.10
   2  -2 -23   86.25    4.96
  -3   7  -9  426.16    7.88
  -2   6  -6   84.12    3.25
   0   0 -26  253.32    8.82
  -9   9  -7  408.17    7.88
  -1   5  -5   24.20    2.15
  -1  -1 -27   10.86    3.17
   4  -2 -12  901.26    8.43
  -3   7 -10   51.70    3.33
   4  -2 -16  722.71    9.24
 -11   9 -17  723.28   15.41
   2   4 -16   23.80    2.95
   3   3 -15   79.87    4.10
  -9   9  -8  120.99    4.78
  -6   8  -7  127.55    4.38
   3   1 -19   69.92    4.23
  -6   6 -24   19.58    4.31
   0   2 -25    8.70    3.12
   2   2 -22  937.83   13.46
 -10   8 -20  500.23   13.54
   4  -2 -14  285.16    5.46
  -8   8 -19   16.22    3.74
   3  -3 -20 1560.98   15.38
   3   3 -14  597.84    9.02
  -5   7 -20   13.49    3.55
  -3   3 -27  266.12   10.38
   2   4 -15    5.72    2.53
  -5   3 -28  271.82   10.68
  -6   8 -17  253.16    8.79
   3   1 -20  697.89   11.76
  -4   0 -28    0.91    2.85
   1   3 -22  521.71   11.08
  -2   4 -24    4.20    2.89
  -3   5 -23   30.65    4.42
  -3   3 -26   -1.64    2.86
   3  -1 -20  685.95   11.11
   3  -1 -21  966.59   13.52
   4   0 -18   47.50    3.57
  -3  -1 -28  138.83    7.19
  -3   7 -17  148.45    6.63
  -2   6  -7  188.07    4.65
  -9   7 -22  143.20    7.94
   2   0 -22  829.49   13.44
   4   0 -14 1551.58   13.20
   1  -3 -23  374.98    8.99
   2   4 -14   10.30    2.23
   3  -3 -19   24.48    2.59
   0  -2 -25    9.87    3.14
  -5   1 -29   37.95    4.85
 -11   9 -15   11.11    2.96
  -6   8 -15   15.47    2.95
  -4   2 -28   81.22    6.34
  -6   4 -27  110.54    7.25
  -7   5 -26  412.05   13.05
  -1   3 -25  112.60    6.69
  -6   8  -9   80.64    3.98
   1  -1 -24   39.57    4.01
  -4   4 -26   43.87    5.12
  -2  -2 -27  231.02    8.59
  -5   5 -25  134.82    7.64
  -9   9 -14   38.39    3.80
   0   4 -22   86.14    5.63
  -6   8 -16   71.77    5.03
  -8   8 -18  667.40   14.53
  -5   7 -19  275.30    9.43
  -3   7 -14  138.38    5.59
 -10   8 -19   15.47    3.84
   4  -2 -17  235.92    5.70
  -3   7 -16   30.43    3.57
   2  -2 -22  872.71   13.05
   2   2 -19    3.42    2.31
  -1   5 -21   -0.52    2.66
  -8   8  -3    5.34    1.44
  -1   3 -24  542.04   12.30
   0   2 -24  323.64    9.29
  -4   4 -25    0.66    2.85
 -11   9  -5    3.32    1.50
  -1  -5  -1   34.49    5.21
  -4   2 -27  205.82    8.19
  -9   9 -12   -0.22    2.11
  -2   0 -26   -0.27    2.63
  -1   5  -7  536.38    7.09
  -3   1 -27   13.01    3.54
  -5  -1 -28   99.01    6.40
  -8   2 -28    8.06    3.81
 -11   7 -22  143.66    8.11
  -1  -1 -26   73.06    5.24
  -7   3 -28  140.11    8.24
  -5   7  -4  100.85    3.29
   3   1 -10 1320.99   10.31
   2  -4  -7  374.12    2.92
   1   3  -6  373.09    4.98
   3  -3 -18    0.62    1.77
   3   1 -17   38.01    3.13
 -13   9 -16   73.30    5.52
   1   1 -24   43.39    4.41
   2  -2 -21  269.91    7.19
  -9   9 -13  270.08    8.46
   4   0 -16   98.40    4.08
  -8   6 -24   88.81    6.50
  -1   1 -26   72.10    5.50
 -10   6 -24   30.05    4.57
  -5   7  -5    3.80    1.61
  -2   4 -23    1.60    2.90
 -13   9 -15  825.94   16.00
  -6   6 -23  126.89    7.54
   3   1  -9  550.08    6.66
  -8   4 -27  157.14    8.55
   1  -1 -23  320.76    8.83
   3   1 -18  190.75    5.95
  -5   3 -27   13.91    4.07
  -3   7 -13  595.77   10.95
  -9   7 -21  223.19    9.40
  -7   7 -20   53.78    5.40
  -2   6  -9 1314.61   12.72
   3  -1 -18  187.39    5.58
  -3   7 -15   53.04    4.20
  -1  -1   2  288.71    2.50
 -12   8 -19   27.90    4.40
  -1  -3   1   12.37    1.09
   3   1 -11  619.84    7.46
  -2   2 -26   68.80    5.68
   1  -3 -22  527.53   10.10
  -2   6 -13  232.25    6.61
   2   2 -18  110.06    5.03
   0  -2 -24  329.23    9.02
  -6   2 -28  142.89    8.07
   0   4 -21    1.20    2.76
   2   2 -21  278.69    8.20
  -6   0 -28  532.79   14.10
   2  -2 -20   14.34    2.67
  -6   6 -22  196.99    8.01
  -9   3 -27    8.25    3.79
   3  -3  -9    4.70    1.14
  -8   6 -23  152.13    7.73
 -13   7 -21   15.23    3.87
   3  -1  -8 3086.92   11.72
   0   0 -24  105.82    5.71
  -2   6 -10  366.15    7.24
   0  -2   0  321.85    2.21
  -8   8 -17   13.60    3.37
  -5   7 -18   64.92    5.01
  -1   5 -20  926.19   15.63
   3   1 -16    1.32    2.13
  -2   6 -11  180.12    5.48
  -5   5 -24  213.28    9.19
  -2  -2 -26   57.63    4.84
  -6   4 -26    5.44    3.58
  -3   7 -12    1.31    2.17
  -2   6 -16  125.17    5.61
  -3  -1 -27   12.98    3.41
 -10   8 -18   15.17    3.60
   2   2  -8   25.47    2.20
   1   3 -21   34.28    3.64
  -2   6 -12  587.61    9.81
   2   0 -20 1280.64   15.60
  -2   6 -14   26.41    3.24
   3  -1 -19   71.20    3.95
  -1  -1 -25   61.54    4.87
   3   1 -12   30.07    2.53
  -2   6 -18  112.84    5.81
 -11   7 -21  606.42   15.36
  -1   3 -23   34.09    3.77
   3  -1  -9  674.01    5.85
  -5   7  -6  196.18    4.89
  -9   9 -10  158.74    5.88
  -4   4 -24   22.50    4.07
  -5   5 -23   92.30    6.15
  -6   8 -14   41.75    3.75
 -11   9 -14   33.31    3.78
  -9   5   7   36.92    1.22
   3  -3 -17   28.71    2.51
   1   3 -18  412.62    9.16
   4  -2 -15   65.46    3.21
  -3   5 -22  250.58    9.15
 -11   9  -6   83.43    3.78
   1   1 -23  347.22    9.54
   1   1  -3 3646.31    9.90
  -3   7 -11  254.55    6.77
   1   3  -7  165.31    3.80
   3   1 -15   69.27    3.71
  -7   3 -27    4.50    3.56
   2   2 -17   19.61    2.90
 -11   9  -7  223.88    6.33
  -3   3 -25   89.44    6.20
  -7   7 -19  196.15    8.37
   0   4 -20   92.96    5.42
  -8   8  -4  308.60    5.84
   3  -1 -16    5.78    2.18
  -2   6 -15  281.34    7.76
  -4   6  -3 1015.04    8.46
  -1   5 -10    2.82    1.96
  -4   2 -26    8.45    3.51
  -9   9  -9  429.36    8.92
  -6   8 -12  436.88    9.46
 -10   6 -23  264.58   10.10
  -5   7  -7 1016.37   11.15
  -1   5 -18   20.06    3.29
  -1   5  -8 1188.91   10.94
  -5   7 -17   61.53    4.78
  -8   8 -16  299.22    9.45
  -1   5 -19   55.08    4.48
  -9   7 -20    2.97    3.46
 -12   8 -18  608.60   14.70
   1  -3 -21   45.28    3.39
  -2   4  -1  481.32    4.15
 -10   8   0  721.86    6.75
  -5   3 -26  246.31   10.00
  -2   2 -25  168.72    7.87
   0   2 -23  397.69   10.67
  -6   8 -13  150.96    6.08
  -8   4 -26   76.89    6.45
  -4   6 -20   38.45    4.40
   1   3 -20   -0.21    2.17
   3  -3 -15   81.06    3.22
   0  -2 -23  385.71    9.52
   3   1 -14   67.86    3.43
   1  -1 -22  503.50   10.52
   0   4 -17  200.09    6.69
 -10   8 -17   14.86    3.58
   2   2 -11    8.71    2.22
  -7  -1 -28   55.20    5.36
  -3   3 -24   15.77    3.67
  -8   6 -22   32.36    4.87
 -13   7 -20   59.98    5.35
  -5  -1 -27  179.86    7.55
 -12   8 -17    2.26    2.95
  -7   1 -28   52.15    5.49
 -11   9 -13  360.96    9.90
  -1   5  -9   53.53    2.93
  -6   8 -11  194.75    6.47
   1   3 -17   52.20    3.96
 -14   8 -18   48.40    4.99
  -3  -1 -26   95.85    5.94
  -6   2 -27  170.48    8.50
   2   2 -10   26.36    2.39
 -13   9 -14   48.15    4.42
  -6   4 -25  114.71    7.26
   2   2 -16   95.99    4.46
   3  -1 -15   64.70    3.31
   1   3  -8  292.50    5.19
  -8   8  -5   14.97    1.90
   3  -3 -10 2318.57   11.26
  -2   4 -22    2.70    3.03
   3  -3 -14  615.93    7.55
  -1   3 -22  147.23    6.38
  -1  -1 -24  107.58    5.13
  -4   0 -26  157.07    6.55
  -4  -2 -26    6.75    3.05
  -5   3 -25    1.98    3.25
  -3   1 -26  101.00    6.38
  -3   5 -21   91.46    5.86
   2  -2 -19    5.46    2.09
  -5   7 -12  151.48    5.68
   3   1 -13  392.12    6.67
 -11   7 -20   64.14    5.76
   1   1 -22  482.71   10.80
  -5   1 -27  176.57    8.24
   0   4 -19  416.43    9.88
  -5   7 -16  115.72    5.79
  -8   8 -15   15.19    3.21
  -6   8 -10  409.36    8.77
  -8   0 -28   81.58    6.32
  -7   7 -18   28.62    4.05
   3  -1 -10 1337.10    9.56
   3  -3 -13   13.99    1.90
  -6   6 -21   47.44    5.34
  -5   7 -11 1519.43   16.16
   3  -3 -11 1016.67    8.01
   1   3 -19   30.50    3.41
   2   2  -7   51.02    2.32
   0   2  -2  316.48    2.99
  -5   5 -22   64.05    5.11
  -8   4 -25   15.17    4.26
  -3   5 -20   18.19    3.38
  -6   4 -24    4.36    3.51
  -4   6  -4   41.98    2.37
  -3   5  -2  592.84    5.58
   0   4 -16  257.74    7.08
  -5   7 -10    8.30    2.33
 -11   9 -12   35.56    3.60
  -5   7  -8  113.64    4.23
   3  -3 -12  603.37    6.73
  -5   7  -9  327.21    7.11
  -9   7 -19  319.31   10.69
   3  -1 -11  615.98    7.07
   1   3 -16    3.08    2.43
  -7   7  -1   92.04    2.64
  -8   8  -6  587.38    9.01
  -2  -2 -25  172.20    7.20
   3  -1 -17   40.66    3.00
   2  -4 -17  499.47    7.69
  -8   8 -10  205.49    6.48
  -2   0 -24    8.50    3.00
   2   0  -6 1307.49    7.04
  -6   2 -26    4.49    3.29
 -10   6 -22  185.22    8.35
 -10   4 -25    2.34    3.25
  -5   1 -26   30.40    4.47
  -1   3 -21   75.55    4.51
 -12   8 -16   18.90    3.64
   3  -1 -12   33.53    2.48
   0   0 -22 1023.70   15.46
  -1   1 -24  100.02    5.87
   2   2 -15  118.07    4.65
   3  -1 -14   65.32    3.10
   0   2 -22  212.92    7.64
  -7   3 -26  139.21    7.80
 -10   8 -16  657.61   14.24
  -2   2 -24  199.16    8.17
 -13   9 -13    1.93    2.50
  -8   2 -27  222.98    9.89
   1   3 -10   11.41    1.99
   1   1 -19  858.90   12.74
   0   4 -11 1134.37   11.54
   2  -4 -18  253.06    5.82
  -4   2   5   60.09    1.41
  -3   3 -23   28.29    4.05
  -5  -1 -26   24.83    4.06
  -7  -1 -27   45.56    4.45
 -12   6 -22   51.05    5.30
   0  -2 -22  212.94    6.45
 -13   7 -19  326.22   10.60
  -2   2 -23   30.32    3.89
  -6  -2 -27  161.35    7.72
 -14   8 -17   65.99    5.69
   2  -2 -18  109.32    4.46
  -5   7 -15   -1.74    2.23
   0   4 -18   98.20    5.02
   1   1 -20    1.91    2.74
  -8   8 -14   58.96    4.44
   3  -3 -16  144.29    4.23
  -2   4 -21  565.85   12.62
   0   4 -15   78.01    4.35
 -11   9 -11   14.40    2.74
   1   1 -21  781.98   13.20
   3  -1 -13  401.69    6.36
 -15   7 -19    3.43    3.29
  -7   3 -25    2.11    3.28
 -14   8 -16  868.82   16.69
  -4   4 -22   49.57    4.41
  -5   3 -24    8.53    3.49
   2  -4 -15    7.85    1.72
 -11   9  -9   16.26    2.53
   1   3 -11    1.89    1.88
 -16   8 -16    2.40    3.11
  -4   6  -5 1167.15   10.22
  -3  -3 -24   11.13    2.94
   2   0 -18   24.26    2.83
  -8   4 -24    7.15    3.74
  -8   2 -26   22.43    4.23
   1   3 -15   52.70    3.45
   2   2 -14  252.76    6.02
  -7   7 -17  338.16   10.11
  -7   1 -27   36.35    4.96
   1  -1 -20    2.77    2.26
 -10   8  -1   72.36    2.59
 -11   7 -19  161.41    8.10
   1  -1 -21  791.29   12.65
  -4   2 -25  130.39    7.18
  -1  -1 -23  205.96    7.36
   2  -4 -16   20.87    2.09
  -2  -2 -24  180.47    7.13
   2  -4  -8   11.19    1.08
  -3   1 -25   53.30    4.98
  -6   4 -23  225.03    8.62
  -2   0   4  194.27    2.20
 -10   6 -21   27.90    4.10
  -9   1 -27   12.48    3.93
 -11   9  -8    4.63    1.91
  -9   7   2    1.47    1.37
  -4   6 -18  100.20    5.72
  -6   6 -20  402.54   11.62
  -9   3 -26  131.38    8.04
  -9   7 -18   21.98    4.24
 -10   8 -15   32.94    4.06
  -8   6 -21  200.58    8.75
   0   2 -21   12.33    3.11
  -5   7 -14   16.05    2.79
 -13   9 -12    2.09    2.23
   1   3  -9 1168.24   10.06
   1  -3 -19   28.82    2.80
  -3  -1 -25   60.42    4.75
  -1  -3 -23   29.55    3.40
  -8   8 -13  148.49    6.27
  -1   1 -23  212.67    7.85
 -11   9 -10  256.42    7.67
  -3   1 -24   25.72    3.79
  -7   1 -26    6.22    3.39
  -4   6  -6   33.29    2.55
  -3   5  -3   47.28    2.18
  -9   3 -25    3.75    3.68
 -10   2 -26   21.04    4.43
 -13   5 -23    5.97    4.12
  -4  -2 -25  132.26    6.20
 -10   4 -24    4.94    3.94
  -8   8 -11    1.81    1.94
  -2   4 -19   13.84    2.96
   2   2 -13   64.40    3.40
   0   4 -14   26.75    2.96
  -5   7 -13    2.65    2.30
   2   0 -16 2319.05   17.72
   1   3 -14   54.10    3.42
   2   2  -9   75.77    2.95
  -2   4 -20   -1.91    2.55
   0  -2 -21   14.84    2.67
  -1  -3 -22  143.92    5.82
 -12   6 -21  186.51    8.45
 -15   7 -18   35.67    4.47
  -2   2 -22    3.98    2.70
  -4   4 -21   41.77    3.92
 -14   8 -15   21.92    3.77
  -7  -1 -26    0.33    3.03
  -4   6  -8  247.10    5.76
 -14   6 -21  374.30   11.85
 -11   3 -25    5.57    3.58
 -12   4 -24  101.85    6.56
 -10   8 -13    7.58    2.57
  -7   3 -24   18.58    4.09
  -5   3 -23    0.90    3.09
  -6   6 -18    5.24    3.07
  -7   7  -3  900.52    8.92
 -10   8  -3    2.39    1.33
  -7   7 -16   91.86    5.61
   1  -3 -20    1.25    1.96
  -6   0 -26  168.29    8.26
  -4   6 -17  154.80    6.52
   0   2 -18  223.18    6.80
   2   2 -12  134.40    4.27
  -7   7  -2   44.13    2.21
  -6   6 -19  148.26    7.17
  -8   8 -12  387.92    9.45
 -13   9 -11  126.18    5.96
 -11   7 -18   67.48    5.49
   1   1 -17  507.47    9.25
 -10   8 -14   83.45    5.24
   1   3 -13  204.19    5.61
 -12   8 -15    2.37    2.86
  -9   1 -26   21.48    4.37
   2  -4 -13   14.88    1.71
   1  -1 -18   13.26    2.68
  -8   4 -23   38.08    4.90
   2   0  -8 2017.31   10.27
  -4   6  -7  741.44    8.23
  -8   2 -25    5.69    3.26
   1   1  -4  597.70    4.52
  -9   7 -17  153.55    7.32
  -9  -1 -27    9.62    3.62
  -1   3 -20  178.34    6.91
  -4   2 -24   37.33    4.62
   2  -2 -16   98.07    3.80
 -10   8  -2   32.41    2.10
   0   2 -20  243.54    7.67
  -6   2 -25   43.81    5.04
  -2   4  -2   37.62    1.71
  -8   6 -20   44.73    4.77
  -3   3 -22   68.92    5.18
   1   1 -18   16.10    2.77
   2  -4 -14    8.36    1.61
   2  -2  -5  437.78    3.16
  -4  -2 -24   33.09    3.94
  -5  -1 -25   33.37    4.31
 -10   8  -4   11.00    1.80
  -4   2 -23    3.93    3.06
  -3   3 -21    7.48    2.87
  -2   4 -18   -1.46    2.33
  -3   1 -23    7.33    3.05
  -3   5  -4 1107.71    8.87
  -6   2 -24    6.03    3.21
  -7   7  -4    1.62    1.54
  -6   6   0    9.46    1.13
   0  -4 -19  390.70    7.76
 -13   7 -18   19.63    4.10
   0   0 -20 1509.90   17.37
  -7   7 -15   24.04    3.51
  -1   1 -22   61.15    4.77
  -5   1 -25   36.87    4.64
  -4   6 -16   75.26    4.71
  -4   6 -10  394.95    7.77
   0   4 -12  196.48    5.47
   1   3 -12   24.15    2.59
  -4   6 -14   77.49    4.48
  -4   6  -9  117.53    4.45
 -13   9 -10  106.18    5.34
   0   2 -17   -1.81    1.99
  -8   0 -26  151.86    7.91
  -3  -1 -24   23.31    3.52
 -16   8 -15    7.68    3.13
  -6  -2 -26    6.36    3.33
 -10   0 -26    0.37    3.28
  -9  -1 -26   25.88    4.45
 -13   7 -17   38.54    4.70
 -12   6 -20   25.97    4.41
 -10   2 -25   14.10    4.30
 -18   8 -14   20.75    3.77
   1   1 -15    7.30    2.34
  -1   3 -17  313.89    8.01
  -1  -3 -21   62.11    3.91
   1   1 -16  116.91    4.70
  -1  -1 -22   57.34    4.40
 -11   7 -17  755.51   15.82
  -2   0 -22  615.28   12.37
 -12   8 -14  523.01   12.65
  -9   7 -16   51.86    4.77
  -1   3 -19    0.21    2.51
   2   0 -14    1.50    2.13
   2  -2 -15  130.07    4.13
  -6   4 -22  150.94    7.58
   0   2 -19  114.92    5.37
 -10   6 -20  141.60    7.70
  -7   7  -5   99.79    3.66
  -5  -3 -24    7.76    3.05
  -8  -2 -26   31.69    4.50
 -14   6 -20   66.21    5.67
  -7   3 -23   26.48    4.24
  -3  -3 -23   26.05    3.34
 -11   3 -24    4.28    3.71
 -17   7 -17    8.47    3.44
 -15   7 -17  483.86   12.61
 -11   1 -26  103.46    7.23
  -2  -2 -23   30.11    3.52
   2   0 -12  157.35    4.43
  -4   6 -15  155.88    6.22
  -7   7 -14   52.49    4.12
  -1  -1 -21  479.04   10.18
  -8   6 -19  113.88    6.65
  -4   0 -24   53.49    4.84
 -10   8  -8  272.30    7.22
   1  -1 -19  833.67   12.00
  -4   6 -13   71.61    4.20
  -3  -1 -23    4.85    2.62
 -13   9  -9    4.31    2.12
   2   0 -10  287.90    4.86
 -10   8  -7   68.40    3.73
  -1   1 -21  493.41   10.93
  -6   4 -21   39.81    4.17
 -13   3 -24   -1.23    3.71
  -7   7  -9   28.21    2.52
   2  -2  -6    7.42    1.04
 -10   8 -11   16.75    2.54
  -3   3 -20  230.48    7.47
   2  -2 -17   15.78    2.39
 -10   8 -12   13.51    2.83
 -10   8  -6  178.61    5.37
  -7   1 -25    1.67    3.15
   2  -4 -12  559.66    6.12
 -13   5 -22  136.17    8.09
  -9   3 -24   56.60    5.72
  -4   4 -20    3.56    3.07
   1  -3 -17   44.86    2.92
 -14   8 -14  216.02    8.63
 -10   4 -23   48.90    5.48
   0   2 -16   81.37    4.31
  -2   2 -21  518.08   11.50
  -6   6 -17    9.60    2.97
  -5   5   2 1033.21    4.51
  -5   1 -24   83.34    5.88
  -1   3 -16   61.00    4.14
   0  -2 -19  103.93    4.60
  -9   7 -15  194.74    7.60
 -16   8 -14  343.16   10.92
   2  -2 -14  266.08    5.39
  -1   3 -18    0.77    2.16
 -10  -2 -26   17.12    3.72
  -7  -1 -25    3.45    3.02
  -3   1 -22   18.51    3.43
  -2   2 -20   -0.44    2.37
 -10   8  -5    6.00    1.75
 -12   8 -13  108.28    5.95
 -11   7 -16  241.63    9.12
  -7   7  -8   42.26    3.03
  -5   3 -22   58.25    5.00
   1   1  -5   32.55    1.55
   0  -4  -1  146.94    2.00
  -7   7 -13  196.10    6.82
   2  -4 -11  153.51    3.19
 -13   9  -7   92.79    4.45
 -12   4 -23  160.34    8.72
  -6  -2 -25   42.32    4.51
  -7   7  -7  486.60    8.33
   0  -2 -20  268.46    7.21
 -13   9  -8  186.08    6.37
  -4   6 -12    7.20    2.42
   0   0 -18  100.55    4.71
  -8   4 -22   41.33    5.05
 -12   2 -25   79.96    6.64
 -10   6 -19  487.11   13.15
  -2   4 -17   86.91    4.91
  -3   5  -7  133.66    3.99
 -15   7 -16   -1.37    2.66
 -12   6 -19    5.14    3.29
 -15   5 -21    2.39    3.65
  -9   3 -23    2.79    3.32
 -16   8 -13   31.35    4.15
   0   2  -3 1007.61    5.83
  -6  -2 -24    8.66    3.33
  -5   1 -23    1.40    2.87
   1   1  -6    3.51    1.24
  -2   4 -16    3.36    2.35
 -10   2 -24   11.46    3.81
  -8  -2 -25    9.51    3.23
  -8   6 -18  169.23    7.75
   2  -4 -10  168.14    3.03
  -2   4 -15  335.60    8.06
 -11  -1 -26  103.90    7.17
   1  -3 -18  375.06    7.43
  -9   1 -25   17.28    4.07
   0  -4 -18   91.64    3.98
   2  -4  -9  147.13    2.57
  -8   2 -24    9.59    3.52
  -3   5 -10 1707.37   14.90
  -4   2 -22  129.56    6.67
  -2  -2 -22    4.65    2.61
  -5   3   6   80.35    1.53
 -13   7 -16   13.40    3.76
   2  -2 -12  139.29    3.74
  -6   6 -16    4.17    2.68
  -5  -1 -24   82.02    5.46
   1  -3 -16    3.94    1.79
  -3  -3 -22   73.36    4.68
  -3   5  -6  389.54    6.10
 -14   6 -19   82.86    6.04
  -5   3 -21    6.20    3.17
  -2  -4 -20   -1.19    1.98
  -2   4  -4   17.37    1.74
  -3   5  -5   -1.26    1.50
  -9  -1 -25   17.35    3.81
  -6   6  -1    8.62    1.43
 -12   4 -22   -2.67    2.91
   0   2 -15  212.49    5.98
  -1   1 -20  586.95   11.43
  -4   4 -19  373.76   10.02
   1   1 -14  178.47    5.10
  -3   5  -9    6.81    2.01
  -1   3 -15   93.22    4.59
 -14   8 -13   52.26    4.63
  -6   2 -23    1.21    2.96
  -7   7 -12    0.96    2.12
  -6   0 -24   93.34    6.10
  -4   6 -11 1298.64   14.28
   2  -2 -13   60.31    2.85
 -11   1 -25   21.18    4.56
  -9   7 -14   44.97    4.08
 -17   7 -16   35.36    4.79
  -2  -2 -21  546.19   10.82
   0  -4 -17  185.31    5.07
 -12   8 -12   23.78    3.30
 -13   5 -21   29.65    4.94
  -1   1 -18   71.62    4.35
 -18   8 -13    1.63    2.59
  -7   1 -24    8.94    3.54
  -5  -1 -23   -1.83    2.38
  -3   3 -19   25.46    3.61
  -3  -1 -22   17.13    3.07
  -7  -1 -24   10.22    3.44
   2  -2  -9   82.96    2.25
  -1   3 -14  429.03    7.88
 -13   3 -23    8.86    3.96
 -10  -2 -25   13.35    3.54
  -4   4 -18  105.58    5.59
   1  -5  -9   34.13    1.43
 -10   4 -22    0.71    3.34
 -11   7 -15   70.33    5.14
   2  -2 -11    6.30    1.65
 -16   6 -19  188.66    9.22
   1  -1 -16  128.70    4.64
  -2   4 -14   12.36    2.59
 -10   8 -10  304.69    8.18
 -12   8   0  137.38    3.54
  -8   6 -17  136.71    6.71
   0   2  -4  179.67    2.94
  -7   3 -22   50.09    5.12
  -4   0 -22   54.74    4.58
 -10   6 -18  166.47    7.95
  -3   1 -21    1.62    2.75
 -11  -1 -25   16.06    4.10
  -2   4  -5    0.96    1.49
 -11   7 -14    5.05    2.75
 -15   7 -15   30.03    3.81
 -18   8 -12    2.86    2.62
   2  -2  -7   57.79    1.83
   1   1 -11  143.61    3.97
  -6   4 -20   54.20    5.00
  -1  -1 -20  571.82   10.75
   1  -5  -7   11.29    0.75
   2  -2 -10   29.95    2.01
  -7   7 -11  381.35    8.68
  -2   0 -20  143.86    6.10
  -1  -3 -19    2.21    1.90
 -12   2 -24   52.31    5.81
 -11   3 -23  132.38    7.95
  -4  -2 -23   -1.95    2.37
  -6   6 -15   96.22    5.25
   1  -1 -17  515.67    8.83
   0   2 -14  497.16    8.42
   1  -3 -15   63.41    3.04
   1   1  -7   75.13    2.51
 -15   5 -20    4.71    3.59
 -10   4 -21  127.98    7.13
  -9   3 -22  484.00   12.58
 -11   1 -24    2.25    3.10
 -14   6 -18  103.58    6.32
  -8  -2 -24   10.69    3.60
  -5   1 -22    0.80    2.61
  -6   6  -2    1.39    1.36
 -12  -2 -25   67.88    5.96
  -1  -3 -20  189.15    6.07
   1   1 -13   63.51    3.33
  -8   0 -24  238.22    9.35
  -9   7 -13   51.05    4.07
 -13   7 -15  386.73   11.37
  -4   2 -21    3.00    2.88
 -14   8 -12  263.66    9.15
  -1   1 -19  242.83    7.34
 -11   5 -20  510.04   13.94
  -9   1 -24   32.23    4.57
  -8   2 -23   -2.29    2.74
   1   1  -9  824.05    7.84
  -1   1 -17  248.42    6.89
 -12   8  -7  289.29    7.53
 -12   8 -11   87.26    5.10
  -2   2 -19   98.17    5.28
  -7  -3 -24   18.94    3.61
   0   2 -13    5.86    2.29
 -10   2 -23   65.53    5.88
 -12   8  -3  127.64    4.51
  -7   7  -6  817.63   10.11
  -9   7 -12   20.59    2.85
  -9  -1 -24   22.35    4.10
 -14   8 -11   15.31    3.21
  -9   7   1  487.51    4.98
 -12   8  -1   85.70    3.11
 -10   8  -9   14.25    2.45
  -3  -1 -21    3.43    2.53
   0   0 -16   84.71    3.98
  -6   2 -22   30.37    4.02
 -12   6 -18  189.66    8.68
  -4  -2 -22  128.15    6.04
 -17   7 -15  260.25   10.08
  -2   4 -13  532.88    9.19
   0  -2 -17    1.09    1.73
  -6   6 -13  696.76   11.93
 -16   8 -12   98.76    6.07
   0   2 -11   35.85    2.85
   1  -1 -14  169.85    4.69
   1  -1 -15    5.54    2.07
 -13   5 -20  450.13   13.56
  -5  -3 -23    7.39    2.94
  -7   7 -10  268.63    7.05
  -2   2 -17    2.48    2.50
   0   2  -5   16.77    1.59
  -8   6 -16   34.98    4.02
  -7   1 -23   72.76    5.68
  -5   3 -20  147.03    6.87
 -16   6 -18  118.07    7.57
  -6   6 -14   51.10    4.13
   0   2  -9    6.79    1.91
 -13   1 -24   12.80    3.97
 -12   2 -23   19.73    4.05
  -4   2 -20   11.74    3.31
  -6   6  -3  111.56    3.27
  -3   1 -20   35.42    3.72
 -13   3 -22    9.01    4.11
 -16   8 -11   16.40    3.07
 -12   8  -2   67.70    3.04
  -9   7   0   30.75    1.77
 -12   8  -5   12.84    2.10
 -10   6 -17    8.14    3.52
  -6   4 -19  350.43   10.10
  -2   4  -3 1512.71    8.81
   1   1 -12   51.44    2.95
  -1   3 -10  322.99    6.06
 -10   0 -24  406.19   12.62
  -5   5   1   32.41    1.31
  -7   3 -21   22.70    4.03
 -12   8  -4   55.43    3.18
  -6   6  -9 1702.57   15.77
   1  -3 -14   53.76    2.88
  -3   3 -18  122.17    5.83
   0  -4 -16  255.39    5.64
  -8   4 -20   48.84    5.13
  -1   3 -13  224.62    5.88
  -6  -2 -23    3.99    2.76
 -17   5 -19    3.16    3.34
  -9   7  -1    6.93    1.36
 -18   6 -17    8.08    3.66
 -15   7 -14   13.63    3.65
 -11  -1 -24    8.19    3.45
  -4  -2 -21    4.10    2.45
  -6   6  -6  281.24    5.77
  -3   5 -11  130.68    4.73
   0  -2 -18  148.84    5.21
 -12   4 -21  241.24   10.33
  -4   4 -17    9.63    2.93
 -12   8 -10   32.59    3.40
   0   2  -6  897.42    7.16
  -1   1 -16   58.05    3.61
  -4   2   6  556.50    4.05
 -13   7 -14   -1.17    2.52
  -1  -1 -18   68.54    4.01
  -5  -3 -22   52.37    4.25
   1  -1 -13   63.01    3.15
  -6   6  -8 1730.44   15.17
  -2   4 -12  202.11    5.85
  -2   2 -18  138.55    5.67
   0   2  -8  473.42    6.07
  -7  -1 -23   77.94    5.77
 -11   5 -19    6.87    3.77
   1   1 -10   16.07    2.01
  -5   3 -19   81.37    4.92
  -5  -1 -22    1.98    2.66
  -9   3 -21   22.59    4.23
   0  -4   0   15.77    1.08
 -14   6 -17   87.96    6.34
  -3   3 -17   13.66    2.94
  -7   1 -22   -2.02    2.86
 -13  -1 -24   15.97    4.05
  -9   7  -6    3.47    1.82
  -9   7  -8    3.32    2.04
   0   2  -7   99.35    3.02
 -15   3 -22   15.67    4.27
  -1   3  -6 1257.52    9.11
  -6   6 -12  187.83    6.25
  -1  -1 -19  222.96    6.80
  -1   3  -8  403.34    5.98
 -11   7 -13    9.02    2.74
  -2   2 -16  131.14    5.28
  -6   0 -22   30.23    3.99
  -8   2 -22   63.92    5.47
 -18   8 -11  162.88    7.57
 -12   6 -17  359.42   11.34
  -9   1 -23   70.48    5.77
 -17   7 -14    0.34    2.96
  -3  -1 -20   31.32    3.51
  -8   6 -15   41.25    4.17
 -10  -2 -24   17.65    3.89
  -6   2 -21   33.26    4.18
  -3  -3 -21   13.95    2.83
  -4   4 -16    0.54    2.33
  -4   0 -20   21.08    3.29
  -8   4 -19  290.58    9.11
 -13   7 -13   18.25    3.54
  -9   7  -5  204.09    5.27
  -6  -2 -22   22.44    3.51
 -13   1 -23   41.90    5.32
  -2  -4 -18    3.11    1.98
 -11   7 -12  253.51    7.22
 -12  -2 -24   40.22    5.00
 -19   7 -14   42.42    4.87
   0  -2 -16   83.51    3.81
 -12   8  -6  130.25    5.16
  -6   6  -4  154.87    4.04
   0   2 -12   15.66    2.30
  -2  -2 -19   96.81    4.67
  -3  -3 -20  226.73    7.00
  -9  -3 -24   48.72    4.83
   0   2 -10 1445.50   11.76
 -13   5 -19   -2.84    3.29
  -2  -2 -20    3.71    2.36
  -9   7  -7  727.12   10.63
  -1   3 -12  217.05    5.49
 -10   4 -20    9.38    3.94
 -15   5 -19   57.93    5.89
  -9   7 -11  103.12    5.02
 -10   6 -16  123.76    6.59
   1  -3 -13  208.65    4.52
 -12   8  -9   28.17    3.14
  -4   2 -19   20.93    3.31
  -5  -1 -21  158.32    6.82
 -17   7 -13    0.33    2.81
  -6   6  -7   17.87    2.30
 -16   6 -17  126.43    7.69
  -6   4 -18   23.72    3.56
 -12   0 -24  135.65    7.92
  -7  -3 -23   30.85    3.90
 -14   0 -24   53.92    5.94
 -14   8 -10   97.57    5.45
   1  -1 -12   56.85    2.87
  -1   3  -7  226.32    4.37
  -5   1 -21  169.85    7.28
   2  -2  -8   26.41    1.64
   0  -4 -15   73.45    3.17
  -6   6  -5  168.43    4.36
  -7   3 -20  704.32   14.77
  -9   7  -2  116.37    3.44
  -6   6 -11   14.47    2.71
 -11   1 -23   55.20    5.77
 -10   2 -22  188.34    8.81
 -15   1 -23  125.61    8.20
  -3   3 -15  124.60    5.19
 -14   2 -22    3.99    3.75
  -8   0 -22   77.80    5.07
  -2  -4 -19   15.12    2.44
 -18   6 -16  331.17   11.00
  -6   2 -20  482.08   11.68
 -17   5 -18  199.15    9.04
  -2  -2 -18  155.28    5.46
   1   1  -8 1866.59   10.95
  -4   4   2    8.98    0.68
  -2   0 -18  174.27    6.10
  -1  -3 -17  305.55    6.80
  -9   7  -4  114.17    3.87
   0   0 -14  125.42    4.38
  -1  -1 -17  246.97    6.59
  -9  -1 -23   82.32    5.97
 -16   8 -10   32.10    3.77
 -16   2 -22    7.51    4.09
 -18   8 -10   19.16    3.47
  -4   4 -14  282.79    7.49
 -11   3 -21   42.11    5.20
  -2   2 -15   43.82    3.41
 -11   5 -18   40.18    4.84
  -1   1 -15   42.15    3.24
  -3  -3 -19   24.19    2.81
 -18   4 -19   32.46    4.99
 -16   6 -16   41.97    4.94
 -13   7 -12   67.86    4.61
 -19   7 -12   14.61    3.61
  -7   3 -19   95.76    5.48
  -8   6 -14   19.99    3.21
 -15   7 -13  231.08    8.94
   0  -2   1  718.84    3.86
  -3   1 -19  322.62    8.61
 -12   2 -22   25.34    4.57
  -4  -4 -20    2.27    2.13
 -12   6 -16    0.30    2.84
  -1   3 -11  461.97    7.43
  -8  -2 -23    1.46    3.18
 -12   8  -8   12.43    2.61
   1  -1 -11  153.30    3.83
  -9   7 -10   24.39    3.06
  -7  -1 -22    4.07    2.96
  -9  -3 -23    2.38    2.95
 -14   8  -5  162.26    5.63
 -15   3 -21   69.70    6.44
 -13   3 -21    1.89    3.53
  -8   2 -21  214.87    8.70
 -11  -3 -23  121.63    7.02
 -14   8  -3   13.21    2.06
  -8   6 -13    0.62    2.30
 -13  -1 -23   39.29    4.93
 -14   8  -2    1.99    1.52
 -14   8  -4  177.05    5.34
  -3  -1 -19  325.62    8.38
 -14   8  -9   51.78    4.18
  -5   5   0   56.68    1.87
 -10   6 -15  333.00    9.84
  -7  -3 -22   44.50    4.46
  -9   1 -22  107.65    6.65
   0  -2 -15  220.45    5.50
  -5   3 -18  216.75    7.58
 -13   5 -18  443.28   12.87
  -3   3 -16  774.61   12.25
  -6   6 -10  236.34    6.41
  -6   4 -17   29.24    3.85
  -1  -3 -18    1.76    1.83
  -4   2 -18   22.21    3.12
  -8  -2 -22   64.57    5.10
   1  -3 -11    2.89    1.49
 -17   7 -12   14.43    3.47
  -5  -3 -21    4.38    2.49
   0   0 -12    4.08    1.77
 -12  -2 -23    9.75    3.75
  -9   5 -16   26.66    3.94
  -9   7  -3   88.33    3.28
 -10   4 -19 1373.87   21.15
 -14   6 -16  218.61    9.26
  -4   4 -15  413.20    9.16
 -15   5 -18  355.29   11.98
 -10  -2 -23   55.53    5.21
   1  -3 -12   28.32    2.11
  -9   3 -20  520.86   13.28
  -5   5 -12  990.97   12.95
 -11  -1 -23   49.26    5.26
 -11   7   4    3.68    0.87
  -5   5  -9   66.94    3.57
  -5   1 -20   20.70    3.47
  -1   3  -9  188.82    4.55
   0  -4 -14   27.84    2.32
  -8   4 -18   10.82    3.70
 -11   7 -11  215.79    7.46
  -3   3 -14  763.75   11.35
  -7  -1 -21   52.23    4.61
  -5   3 -17  258.59    7.38
 -14   6 -15   68.18    5.41
 -13   7 -11   -0.49    2.45
  -7   1 -21   56.15    4.98
  -1   1 -14  124.19    4.52
 -16   8  -9   62.43    4.81
 -11   1 -22   11.50    3.89
 -18   8  -9  152.73    7.04
 -19   7 -13  103.01    6.58
 -10   2 -21   64.60    5.67
  -1  -3 -16   66.43    3.41
  -9   7  -9  125.87    5.12
  -2   2 -14   57.63    3.56
 -14   8  -1   98.95    3.70
  -2  -4 -17   69.79    3.55
 -16   2 -21   89.76    7.00
 -15   1 -22   43.13    5.52
 -13   1 -22   -0.38    3.44
  -6  -2 -21   37.85    4.06
 -10   0 -22  172.18    8.37
 -11   5 -17   56.90    5.34
 -15   7 -12    1.73    2.90
  -1  -1 -16   58.56    3.52
  -5   5  -8 1246.51   12.29
 -12   6 -15  126.78    6.69
 -11   3 -20  507.01   13.63
 -14   8  -8  119.48    5.57
  -5  -1 -20   23.77    3.36
 -17   3 -20   13.95    4.58
  -3   1 -18   70.89    4.48
  -9  -1 -22   94.91    6.23
  -8   6   3  632.25    4.27
 -10   6 -14    9.80    3.05
   1  -1  -9  828.78    7.29
 -14   2 -21   15.47    4.34
  -9   3 -19  363.65   10.94
  -5   5  -6   -0.37    1.57
 -10  -2 -22  185.68    8.38
 -14  -2 -23   21.55    4.16
   1  -3 -10   10.59    1.60
   0  -2   2  333.36    3.07
 -15   7 -11   31.78    3.96
  -4   2 -17    1.15    2.19
  -6   0 -20   66.15    4.90
  -3   1 -17  115.64    5.07
 -21   7 -12  110.02    6.61
 -18   6 -15   98.85    6.93
  -3  -1 -18   67.39    4.18
 -13   3 -20  126.35    7.55
 -15   3 -20  103.19    7.31
  -6   4 -16   11.04    3.11
  -5   5 -11  241.47    6.37
  -5  -3 -20  140.84    5.92
  -6   2 -19  133.99    6.38
 -17   5 -17   80.07    6.54
 -13   5 -17   14.26    4.19
   1  -1 -10   14.44    1.89
 -14   8  -6   19.39    2.71
 -11  -3 -22   -1.57    2.95
 -13  -1 -22    0.36    3.14
   1  -1  -4  641.65    3.46
  -8   2 -20   56.27    5.05
  -2  -2 -17    2.52    2.18
   0  -2 -14  486.91    7.43
 -11   7 -10   56.45    4.14
 -16   6 -15   26.13    4.57
  -9  -3 -22  469.87   12.05
  -4  -2 -20   10.91    2.77
  -3   1 -16  248.44    6.91
 -15   5 -17    5.64    3.74
 -16   8  -8  272.31    8.54
 -12   2 -21  276.99   10.68
  -8   6 -11  605.59   10.90
  -3   3 -13  520.54    9.06
  -4  -2 -19   19.79    3.06
  -4   2   7  842.64    5.40
  -3  -3 -18  117.92    4.84
  -8   6 -12   70.61    4.44
 -18   8  -8  187.19    7.39
  -8   4 -17 1357.97   18.91
  -1   1 -13   27.28    2.70
   0  -4 -13   12.53    1.75
  -7   3 -18  229.45    8.18
  -5   1 -19   37.81    3.77
 -15  -1 -23  139.23    8.09
 -14   8  -7    1.64    2.01
  -7   5 -14  130.22    5.70
  -9   1 -21  280.00    9.84
 -18   4 -18   77.05    6.68
   1  -1  -6    2.22    1.03
  -5   3 -16   21.92    3.21
 -14   0 -22   32.99    4.88
 -16   2 -20    4.80    3.92
  -8   6   2    5.65    0.94
  -8   6 -10   33.49    2.93
   1  -1  -5   38.18    1.22
 -16  -2 -22    8.38    3.63
 -18   2 -20   -1.16    3.34
 -15  -1 -22   54.13    5.71
  -7   1 -20   77.37    5.31
  -7  -3 -21   25.78    3.56
  -2   2 -13 1447.98   14.15
  -5   5  -2    6.93    1.46
  -6  -4 -20   50.10    4.02
 -20   6 -14  184.40    8.73
  -4   0 -18  384.83    9.05
 -12   6 -14  131.95    6.75
 -11   5 -16  629.80   13.89
  -1  -3 -15   89.28    3.66
  -2   0 -16  136.63    5.12
 -17   1 -21  104.43    7.54
 -10   6 -13   38.80    3.95
  -5   5  -4 1532.03   10.93
  -1  -1 -15   39.86    3.02
  -9   5 -15   57.12    4.65
 -16   0 -22   47.14    5.80
  -6  -2 -20  484.14   10.80
 -10   2 -20  813.66   16.37
 -16   8  -3  134.94    5.09
  -5   5 -10  226.92    6.00
  -8  -2 -21  202.08    7.86
  -8   0 -20  703.32   13.81
 -15  -3 -22   16.01    3.87
  -7  -1 -20   78.16    4.69
 -13   5 -16  294.51   10.02
 -16   8  -6  588.99   11.67
 -14  -2 -22    6.55    3.62
 -11   7   2    3.14    1.04
  -7   5 -13   24.50    3.13
  -5  -1 -19   39.71    3.63
 -11   3 -19    2.51    3.36
 -12   0 -22  432.15   13.01
  -5   5  -7   71.41    3.26
 -21   7 -11   98.85    6.37
  -6   4 -15   64.20    4.50
 -11   7  -5  206.72    5.71
  -9  -1 -21  279.78    9.60
 -13   7 -10    1.39    2.24
 -18   6 -14   95.35    6.61
 -16   8  -7   36.26    3.49
 -11   1 -21  528.89   13.98
 -14   6 -14   93.18    6.06
 -11   7  -9   71.85    4.27
  -8   6  -8  354.83    7.53
  -3  -3 -17    7.62    2.25
  -5   1 -18   20.69    3.06
 -19   7 -11   16.36    3.53
 -11   5 -15    1.32    2.89
 -20   6 -13   22.18    4.10
 -17   3 -19   11.22    4.23
 -13  -3 -22   12.34    3.64
  -4  -4 -19  358.73    8.37
  -8   2 -19   84.80    5.64
  -6   2 -18  115.59    5.96
 -11  -1 -22   14.56    4.01
  -7   5 -12  107.85    5.09
 -13   3 -19  116.90    7.14
 -12  -2 -22   18.88    4.02
  -4  -4 -18  102.04    4.57
 -16   8  -2  121.82    4.65
 -15   3 -19   54.68    5.70
 -18   8  -7  208.64    7.63
 -16   6 -14  236.18    9.34
 -19   5 -16  297.11   11.18
 -15   1 -21   10.62    3.84
  -3  -1 -17  113.70    4.87
 -14   2 -20  121.54    7.67
  -3   3 -12  512.83    8.67
  -1   1 -11 2283.72   15.17
 -11   7  -4   25.69    2.28
 -18   2 -19  189.67    9.04
 -11   7  -2   13.08    1.86
 -13   7  -9    1.97    2.28
 -17   1 -20   -1.62    3.23
 -12   2 -20   18.01    4.20
  -2  -2 -16   78.10    3.89
  -5  -3 -19   75.90    4.50
 -13   1 -21   95.19    7.16
   0  -2 -13    7.04    1.93
  -8   6  -6  227.12    5.62
  -9   3 -18 1088.73   17.67
  -3   3 -10 2340.36   16.22
  -9   1 -20    1.13    3.00
  -1   1 -12  208.28    5.25
   1  -3  -9 1225.42    7.94
  -7   3 -17  333.08    9.25
  -4  -2 -18   18.05    2.88
 -17   5 -16  134.79    7.83
 -15   5 -16  283.17   10.56
 -15   7 -10   93.70    5.67
  -9  -3 -21   28.21    3.94
 -12   6 -13  115.15    6.22
   0  -4 -12  202.63    4.15
 -17   7 -11    3.90    2.84
 -10   6 -12   20.83    3.25
 -11   7  -7  454.40    9.01
 -17   7 -10  438.18   11.71
  -4   2 -15   98.68    4.76
  -4   2 -16   48.55    3.79
 -10   0 -20  336.63    9.84
  -5  -1 -18   18.80    3.02
  -5   3 -15   26.26    3.39
 -11   7   0    7.20    1.41
  -6  -2 -19  125.90    5.80
 -18   6 -13   19.81    4.11
 -18   4 -17   23.59    4.64
 -15   1 -20    2.84    3.36
 -16   6 -13    6.84    3.32
  -5   3 -14    7.00    2.49
 -21   7 -10   29.15    3.99
 -20   4 -16    7.79    3.68
  -7   1 -19  114.35    6.01
 -11   7  -3  411.21    7.16
   0   0 -10  755.02    7.93
 -11  -1 -21  515.47   13.34
 -10  -2 -21   74.00    5.56
  -4   4   1 1411.72    5.94
  -9   5 -14  291.23    8.59
 -11   7  -8   62.04    3.90
  -1  -3 -14  447.72    7.14
 -19   5 -15   79.53    6.38
 -10   2 -19  974.83   17.29
 -11   1 -20  275.40   10.21
  -7  -3 -20  678.78   12.82
  -8  -4 -20   35.12    3.99
  -8   6  -9  396.32    8.21
  -3   3  -9 1784.39   13.66
 -11   3 -18  208.80    8.64
  -6   2 -17    4.36    2.63
  -4   4  -6   30.91    2.35
  -7  -1 -19  102.97    5.43
 -17  -1 -21   82.06    6.68
  -4  -4 -17    9.94    2.29
 -16   8  -5    3.42    2.07
  -1  -1 -14  122.74    4.31
  -2   2 -12 1450.49   13.50
 -18   8  -6  106.69    5.53
 -14   6 -13   31.36    4.01
  -6  -4 -19  313.54    8.33
  -4   2 -14  251.30    6.75
 -13  -1 -21  106.13    7.15
  -3   1 -14  195.77    5.77
  -2  -4 -15  320.88    6.38
  -7   5 -11   97.96    4.69
  -8  -2 -20   48.58    4.45
 -13   1 -20    6.65    3.62
 -13   5 -15  113.40    6.64
 -11  -3 -21   42.91    4.72
  -3   1 -15  326.56    7.50
 -18   8  -5   12.08    2.48
 -16   4 -17  168.93    8.61
 -17   5 -15   48.96    5.36
  -3   3 -11   10.01    2.37
 -22   6 -12   75.10    5.97
  -6   0 -18   51.21    4.10
  -9  -1 -20    2.96    3.16
  -8   2 -18  585.15   12.58
 -12   2 -19  290.33   10.57
 -15  -1 -21   17.64    4.05
 -15  -3 -21   71.19    5.54
 -16   8  -4    5.06    1.99
  -3   3  -8   15.21    2.01
  -4  -2 -17    2.77    2.05
   0  -4 -11 1244.64    9.28
 -16   2 -19  186.84    9.38
  -2  -4 -16    4.63    1.90
 -21   5 -14  167.23    8.57
 -13   3 -18  303.28   10.62
 -15   5 -15    6.12    3.24
  -8   6  -4  592.24    7.97
 -15   3 -18  272.25   10.68
 -19   7 -10  215.15    8.61
   1  -3  -8  304.25    3.75
  -8   6   0   85.75    2.57
 -14   2 -19  125.86    7.77
 -19   7  -9  123.51    6.57
 -16  -2 -21   89.17    5.89
 -19   5 -14   17.58    4.28
 -10  -4 -20   10.17    3.28
 -21   7  -9    4.71    2.80
  -9  -3 -20  519.17   12.10
  -4   4   0    2.39    0.97
 -18   0 -20    6.85    3.97
  -9   3 -17   83.98    5.53
 -15   7  -9  205.44    7.59
  -3  -1 -16  236.12    6.49
 -12   6 -12   24.70    3.51
  -7   3 -16  407.25    9.75
 -10   6 -11  297.39    8.12
   0  -2 -11   38.66    2.35
 -12  -2 -21  276.26   10.08
  -8   6  -2   68.17    2.77
  -9   1 -19  765.32   14.88
  -5  -3 -18  230.99    6.89
 -12   0 -20  754.17   16.46
 -10   6 -10  283.26    7.75
  -2  -2 -15   39.07    3.00
  -5   3 -13  101.28    4.73
  -4   4  -5  117.65    3.21
 -18   6 -12   29.70    4.18
  -4   4  -4    0.51    1.55
 -14  -2 -21    7.79    3.56
  -5  -1 -17   -0.18    2.27
 -17   5 -14  235.51    9.04
  -3   3  -7   13.92    1.99
 -17   7  -9  125.84    6.46
  -8   6  -7  952.87   11.61
   0   0  -8 5812.55   18.90
   0  -2 -12   14.15    1.97
  -2   2 -11   97.10    3.92
 -11   5 -14  107.10    5.88
  -5   1 -17    2.86    2.55
  -2   2  -9 1080.52    9.97
  -9   5 -13   30.16    3.46
 -20   6 -12   69.47    5.83
  -1   1  -9  721.71    7.73
 -18   4 -16   24.36    4.46
 -19   1 -19   39.63    5.60
  -5   3   7  211.00    2.53
  -8   6  -5  436.72    7.27
 -13   7  -5   76.47    3.98
  -5   5  -5  212.74    4.63
  -8   6  -3   27.67    2.21
  -3  -3 -16  734.73   10.45
 -13   7  -6   29.96    3.02
  -5   5  -3  458.22    5.75
  -7   1 -18    3.82    2.83
 -13   7  -8  143.95    5.82
 -14   6 -12   10.73    3.19
 -16   0 -20   73.34    6.45
 -10   2 -18   73.60    5.63
 -16   4 -16  207.37    9.17
 -15   1 -19   97.48    6.94
 -20   4 -15    2.12    3.17
  -6   2 -16    8.31    2.63
 -13   7  -4    8.78    1.98
 -15   5 -14  189.10    7.66
   0  -2   3 1022.48    5.81
  -8  -2 -19   76.10    5.14
 -21   3 -16   45.63    5.71
  -4   4  -3   73.42    2.42
 -12   6 -11    6.55    2.53
 -21   5 -13   35.86    4.89
 -18  -2 -20    5.36    3.61
 -10  -2 -20  759.95   14.14
  -9  -1 -19  768.29   14.45
  -4   4  -2 1104.95    7.41
 -17  -1 -20   -0.39    3.33
  -2   0 -14  146.30    4.89
 -13  -3 -21    3.66    3.31
 -11   3 -17  249.75    9.00
 -11   1 -19  463.01   12.54
 -17   1 -19   44.18    5.66
 -16   6 -12   54.59    4.85
 -13   5 -14  312.44    9.80
 -14   0 -20  414.07   12.89
  -4   2 -13  183.55    5.62
  -4   0 -16  733.97   11.45
  -2   2 -10  178.96    4.59
  -1  -3 -13  234.39    5.03
  -1  -1 -13   28.73    2.61
 -22   4 -14   11.01    3.77
  -9   1 -18   52.82    4.40
  -5   1 -16    0.71    2.24
 -17  -3 -20   13.59    3.73
  -6  -2 -18   98.81    5.05
 -22   6 -11   80.38    6.04
 -13   1 -19 1421.88   22.54
  -7  -3 -19   85.63    5.01
  -8   2 -17  337.34    9.36
  -2   2  -8 1467.98   11.06
  -7   5  -7  177.31    5.02
 -11   7   1   41.98    2.07
  -8  -4 -19  277.19    8.34
 -15   7  -8  100.55    5.44
 -19   7  -8  215.52    8.30
 -13   3 -17  110.01    6.71
  -4   4  -1  887.08    6.09
 -12   2 -18  729.94   15.53
 -16   2 -18  211.71    9.49
  -1  -5 -13   99.97    3.29
 -15   3 -17  153.84    8.14
  -7   5  -8    9.53    2.14
 -11   7  -1  255.25    5.13
 -15  -1 -20    0.34    3.07
 -13  -1 -20    2.80    3.25
 -13   7  -3   19.19    2.29
 -16  -2 -20    5.51    3.33
 -12  -2 -20   26.36    3.94
  -5  -3 -17  229.42    6.69
 -18   2 -18  253.81   10.02
  -4  -2 -16   49.78    3.63
 -15  -3 -20   86.07    6.48
  -6   2 -14   24.00    2.90
   0  -4 -10   12.94    1.37
 -12  -4 -20    2.70    3.05
  -8   0 -18  554.58   11.82
  -6  -4 -18   20.07    2.84
  -9   3 -16  479.25   11.17
 -10   6  -9  194.66    6.32
  -7   3 -15  270.31    7.92
 -17   7  -8    3.90    2.76
  -2  -4 -14   11.15    1.92
 -11  -3 -20  493.65   12.52
 -14   2 -18   16.06    4.16
   0  -2 -10 1435.32   10.17
 -11  -1 -20  281.98    9.87
  -7  -1 -18    8.88    3.14
 -11   5 -13   83.77    5.31
 -19   7  -7   36.98    3.95
 -19  -1 -19    1.96    3.50
 -12   6 -10    6.78    2.59
  -5   1 -15   17.05    2.72
 -23   5 -12  220.61    9.52
  -9   5 -12  160.34    6.14
  -5   3 -12 1126.90   13.23
 -13   7  -7  613.41   11.16
 -14  -4 -20   83.34    6.11
 -20   6 -11   22.90    3.88
 -10   6  -6  156.33    5.07
  -3  -1 -15  317.78    7.08
 -18   4 -15  163.40    8.59
 -21   7  -6   76.35    5.20
 -13  -3 -20  128.28    7.19
 -21   7  -8  188.41    7.97
  -8   6   1   36.04    1.77
  -4  -4 -16    1.84    1.86
 -14   6 -11   16.98    3.38
 -15   7  -5 1100.07   14.81
  -2  -2 -14   50.11    3.11
  -6   2 -15    0.36    2.17
 -17   7  -7  528.79   11.73
 -13   1 -18  414.45   11.48
  -5  -1 -16    4.43    2.26
 -20   2 -17    7.24    3.97
  -7   1 -17  149.57    6.24
 -19   1 -18   60.64    5.96
  -3   1 -13  369.46    7.34
 -19   5 -13   68.22    5.95
 -14  -2 -20   90.37    6.54
 -19   7  -6  216.54    7.91
  -7   5  -6  879.78   10.04
  -1   1 -10  354.95    5.85
  -7   5  -9  202.31    5.75
 -16   6 -11   11.86    3.11
 -16   4 -15  316.49   10.92
 -22   6 -10  133.26    7.37
  -3  -3 -15  114.96    4.40
 -10   2 -17  339.62   10.09
  -2   2  -7  184.54    4.03
 -13   5 -13   57.26    4.81
 -18   6 -11   70.03    5.56
 -11   3 -16 1342.30   19.37
 -11  -1 -19  469.07   12.31
 -11   1 -18  133.20    7.00
 -18   2 -17   26.68    4.77
  -1   1  -7   28.06    1.97
 -17   5 -13   20.87    4.14
  -1  -1 -11 2191.14   13.95
 -15   7  -7   55.86    4.12
 -16   2 -17    1.00    3.30
  -6  -2 -17    5.40    2.26
 -23   5 -11  106.87    6.97
 -15   7  -6   12.28    2.60
 -20   6 -10    0.96    2.88
  -1  -3 -12  176.44    4.21
  -8  -4 -18    9.53    2.72
 -17  -1 -19   41.98    5.20
 -10  -4 -19 1345.55   18.81
  -9  -3 -19  363.84    9.90
 -15   5 -13   82.89    5.80
 -10   6  -7    7.65    2.26
 -10   6  -5  162.59    4.94
   1  -3  -6  375.92    3.23
 -20   4 -14   42.11    5.32
 -21   3 -15   71.18    6.47
 -10   0 -18  346.31   10.29
  -5  -5 -16   74.32    4.10
 -21   5 -12    7.75    3.64
 -10   6  -8  439.51    8.86
  -8   2 -16  103.14    5.46
 -15   1 -18  111.67    7.22
  -5   3   8  871.41    5.42
   1  -3  -7  184.47    2.71
 -13   3 -16  567.58   13.69
 -12  -4 -19  365.55    9.79
 -18   4 -14    1.74    3.49
 -21   7  -5   11.58    2.89
 -18  -2 -19  170.92    8.71
 -17   7  -5    5.32    2.25
 -12   2 -17 1019.02   17.84
 -15   3 -16  324.99   11.16
  -3   1 -12  242.69    5.93
  -7   3 -14  126.40    5.48
  -9   3 -15  295.34    8.69
  -1  -1 -12  214.79    5.00
 -11   5 -12  202.25    7.21
  -7   5  -5  456.80    6.96
  -9   5 -11   13.04    2.62
  -3  -5 -15   88.02    3.65
  -9   5   9   36.89    1.13
  -9   5 -10  118.40    5.11
 -12   6  -7  362.23    8.32
 -13   7  -1   55.07    2.97
  -8  -2 -18  589.16   11.88
 -14   2 -17   40.35    4.88
  -7  -3 -18  211.20    7.04
 -22   4 -13   34.20    4.82
  -9  -1 -18   55.13    4.55
 -16  -4 -19   76.02    6.10
  -7   1 -16    3.92    2.49
 -14  -4 -19  139.61    7.06
 -19   7  -5  428.67    9.94
 -15   7  -3    0.17    1.67
 -16   4 -14    8.91    3.50
 -24   6  -8   -1.94    2.29
   0  -2  -9   12.16    1.71
 -13   7  -2   18.68    2.21
 -21   1 -17  116.39    8.08
  -5   3 -11  619.36    9.47
 -10  -2 -19  911.96   15.99
  -1  -5 -12  668.63    7.24
 -21   7  -7  324.65   10.06
  -2   2  -6  400.35    5.29
 -20   0 -18   96.33    7.08
  -2  -4 -13  529.59    7.45
 -14   6 -10   45.20    4.15
  -9   1 -17  180.22    7.21
 -11  -3 -19   -0.82    2.78
  -6  -4 -17   29.02    2.97
 -17   7  -6  415.58   10.23
  -4   2 -12  168.76    5.26
 -12   0 -18 2128.50   25.51
  -1   1  -6   68.38    2.39
 -17   1 -18   65.46    6.05
 -19   5 -12   -0.33    3.03
 -10   6  -4    0.93    1.69
 -13   7   0   87.72    3.38
 -16   6 -10   45.41    4.50
 -15  -1 -19   98.11    6.84
  -3  -1 -14  195.05    5.48
 -17  -3 -19    5.37    3.26
  -3  -3 -14  734.52    9.61
 -18   0 -18  163.40    8.66
  -5   3  -9   16.86    2.41
 -13   7   2    3.77    1.28
  -6   4  -7   13.88    2.21
 -21   5 -11    3.07    3.47
 -19  -1 -18   68.69    6.32
  -6   4   7  365.22    2.38
 -22   6  -9  261.13    9.72
 -13  -1 -19 1401.23   21.86
 -18   6 -10   10.08    3.12
 -13   5 -12   79.70    5.08
 -13  -3 -19  118.00    6.98
  -7   5  -4  103.00    3.46
  -4  -2 -15  100.38    4.39
 -12  -2 -19  261.22    9.53
  -5  -3 -16   22.75    2.81
 -17   7  -4  121.47    5.54
 -12   6  -9    7.73    2.58
 -10   2 -16  589.77   12.43
 -11   3 -15   -0.49    2.67
  -4  -4 -15  389.23    7.49
 -14  -2 -19  120.32    7.21
 -13   7   1  381.46    6.14
   0  -4  -9  470.45    4.98
  -6   0 -16   57.66    3.88
 -11   5 -11   12.90    2.71
 -16  -2 -19  178.87    8.66
  -7   3 -13   28.61    3.28
 -15   1 -17  297.71   10.14
  -9  -3 -18 1064.72   14.89
 -20   2 -16   71.63    6.12
 -19   1 -17    1.96    3.67
 -14   6  -9    1.13    2.22
 -15  -3 -19   42.60    4.94
 -10   6   6    2.41    0.47
 -21   7  -4   68.38    4.73
  -2  -2 -13 1435.75   12.64
 -17   5 -12   65.63    5.57
  -6   2 -13  517.71    9.42
  -7   3 -12  128.51    5.18
  -1  -1 -10  335.97    5.40
 -15   5 -12  119.20    6.37
 -11   1 -17 1670.23   21.88
 -19   7  -4  154.17    6.41
 -11  -1 -18  135.81    6.87
 -20   4 -13   75.73    6.34
 -12   6  -8   42.96    3.55
  -5  -1 -15   15.48    2.69
  -8  -2 -17  326.13    8.11
 -18   2 -16   13.81    4.23
 -18  -2 -18  248.35   10.14
 -19  -3 -18  170.21    8.60
  -7  -1 -16    6.07    2.29
  -3   3   1  175.25    1.61
 -10   6  -3  268.67    5.69
  -4   2 -11 1314.95   12.91
 -21   3 -14  266.43   10.79
 -14   0 -18    4.61    3.43
  -2   2  -5  168.23    3.31
  -5   1 -14   72.36    4.03
  -2   0 -12 1023.37   10.63
  -7  -3 -17  317.55    8.11
  -4   0 -14  623.74    9.64
  -8   2 -15   26.62    3.44
  -1  -3 -11  448.45    6.12
 -13   3 -15  211.79    8.55
   1  -3  -4  917.55    3.17
  -7  -1 -17  152.93    6.22
  -9   3 -14  711.19   12.65
 -14   6  -7  173.03    6.30
   1  -3  -5   14.11    0.85
 -13   1 -17    1.21    3.53
  -9   5  -9   17.34    2.83
  -9   5  -8 2127.94   18.00
 -17  -1 -18   64.91    5.78
 -22   6  -8   21.09    3.65
 -19   7  -3   15.26    2.70
 -13   5 -11    0.65    2.36
  -9  -5 -17    1.26    2.55
 -17   1 -17    0.37    3.25
  -2   2  -4  139.74    2.80
  -7   1 -15   12.20    2.57
  -2  -4 -12  222.14    4.72
 -11  -3 -18  183.83    7.38
  -1  -5 -11    3.86    1.26
 -10  -4 -18   98.53    5.68
 -12   2 -16   27.31    4.19
  -9   5  -7  425.21    8.03
 -16   2 -16  112.74    7.12
  -1   1  -8   37.86    2.43
 -20   6  -9    6.17    3.02
  -1   1  -5   30.61    1.73
 -23   5 -10  119.07    7.28
 -22   4 -12   19.19    4.34
 -16   0 -18  398.75   12.68
 -14   2 -16  284.96   10.05
  -6  -2 -16    6.73    2.55
  -5  -5 -15  203.81    5.66
  -3   1 -11  391.79    6.91
   0  -2  -8  470.79    5.06
  -5   3 -10  740.74    9.83
  -8   0 -16   12.46    2.98
 -18   4 -13  227.09    9.58
 -24   4 -11  146.46    7.90
 -16   6  -9  782.22   14.52
  -6   2 -12 1278.51   13.95
 -17  -3 -18   21.13    4.23
 -16  -4 -18   -1.68    3.18
 -16  -2 -18  180.28    8.78
 -14  -4 -18  170.65    7.99
  -5  -3 -15   29.38    2.55
  -4   2  -9   -0.39    1.78
 -20   4 -12   10.68    3.66
  -4  -2 -14  247.26    5.77
  -9   1 -16    0.88    2.48
 -21   7  -3  464.84   10.96
  -3  -5 -14  306.00    6.07
 -10   6  -2  250.56    5.18
 -19   5 -11    4.16    3.19
 -21  -1 -17   84.56    6.72
 -12   6  -5   31.62    2.91
  -3   1 -10 2046.85   14.36
  -2   0 -10  525.46    7.03
 -18   6  -9  262.89    9.22
 -24   6  -7   84.63    5.65
 -16   4 -13   24.78    3.85
 -14   4 -13  362.61   10.51
 -13   7   4  512.67    5.57
  -7   5  -2  151.46    3.59
  -8  -4 -17 1344.61   16.70
 -12  -4 -18  117.09    6.44
 -21   1 -16   97.43    7.29
 -15   7  -1   32.62    2.70
 -12   6  -6  656.16   10.60
  -5   3  -8 3364.08   18.80
 -11   3 -14  378.54    9.98
  -7  -5 -16  165.35    5.74
  -3   3  -1 2729.73    9.33
 -21   3 -13  188.39    9.08
 -13   3 -14  477.20   11.19
 -18  -4 -18   69.83    6.03
 -23   3 -13    3.40    3.47
 -15   7   0   15.26    2.11
 -10  -2 -18   70.00    5.09
 -15  -1 -18  114.47    7.03
 -10   2 -15  652.40   12.70
  -3   3   0   60.28    1.43
 -13  -1 -18  392.36   11.55
  -6  -4 -16    6.47    2.23
 -17   5 -11  119.67    6.68
 -14   6  -6    1.49    1.97
   1  -3  -1   11.20    0.61
  -3  -1 -13  340.67    6.73
 -15   5 -11  133.30    6.67
 -18   2 -15    9.34    3.85
 -19  -1 -17    5.29    4.01
 -19   7  -2   14.45    2.58
 -16   2 -15  288.40    9.80
 -19   1 -16   65.95    5.67
  -1  -3 -10  319.97    4.57
 -18   4 -12    1.59    3.19
 -10   6   0   11.62    1.70
 -13  -3 -18  283.94    9.89
 -15  -3 -18  259.18    9.82
  -1   1  -4  537.10    4.54
 -11   5 -10  272.92    7.76
 -11   1 -16  204.32    7.74
 -17   1 -16   70.73    6.09
  -7   3 -11  274.79    6.96
 -21   5 -10   83.41    5.97
 -13   7   3  878.21    7.95
 -15   7  -2  261.28    6.67
  -9   5  -6  471.37    8.03
  -9  -1 -17  176.57    6.94
  -4   2 -10 1419.27   12.68
  -6   4  -5 2937.90   16.23
 -22   6  -7    6.40    2.94
 -24   6  -6    3.07    3.03
  -6   4  -6    2.89    1.87
 -19  -3 -17    9.75    3.70
 -16   4 -12   24.82    3.74
  -8   2 -14  143.79    5.77
 -14   6  -8  322.96    8.65
  -7   5  -1   -0.55    1.22
 -21   7  -2  450.40   10.52
 -14  -2 -18    8.54    3.55
 -12  -2 -18  661.41   14.41
  -3  -3 -13  491.63    7.60
 -11   5  -9   -0.53    1.99
  -9   3 -13   44.13    3.95
 -10   0 -16 1180.64   16.91
 -20   6  -8   16.27    3.49
 -20  -2 -17   14.98    3.92
   0   0  -2    0.45    0.31
 -25   5  -8   82.08    6.10
  -2  -2 -12 1413.06   11.93
 -12   2 -15  374.64   10.45
 -18  -2 -17   30.90    4.63
 -17  -1 -17    1.06    3.33
 -20   2 -14   24.38    5.06
 -15   5 -10   13.06    3.14
  -9   3 -11    8.75    2.50
 -21   1 -15   22.00    5.10
  -1   1  -3    1.11    0.81
 -18  -4 -17   20.14    4.04
 -15   1 -16  152.72    7.84
  -5   1 -13   67.27    3.85
 -18   6  -8  230.33    8.45
 -23   5  -9   15.07    3.80
 -13   1 -16   44.31    4.71
   1  -3   0   72.97    1.33
  -7  -3 -16  398.86    8.81
  -7   5  -3    2.50    1.61
 -20   2 -15   29.41    4.72
 -22   4 -11  107.99    6.95
 -16   6  -8   18.06    3.25
 -14   2 -15  362.92   10.90
 -24   4 -10    8.79    3.42
  -8   4  -8    4.61    2.09
 -10  -4 -17  183.30    7.02
 -12   6  -4  208.99    5.79
  -7   1 -14   29.26    3.10
  -9  -3 -17   79.82    4.96
  -6  -2 -15    0.94    2.21
 -19   5 -10  117.68    6.84
  -9  -1 -16    7.96    2.77
 -13   5 -10   19.76    3.28
 -17   7  -1   93.10    4.39
  -3   1  -9 2593.14   15.24
  -9  -5 -16   21.91    2.97
 -14   0 -16  916.86   17.18
 -17   1 -15   32.38    4.54
 -16  -4 -17  166.34    8.02
 -25   5  -7    3.91    2.78
  -9   1 -15  448.12   10.22
  -8  -2 -16  102.02    5.09
  -5  -1 -14   76.01    3.99
 -11  -1 -17 1663.91   21.41
 -14   6  -5  227.97    6.71
   0  -2  -7   98.77    2.44
 -20   0 -16  117.99    7.74
  -7  -1 -15   12.48    2.53
  -9   5  -5  215.83    5.32
 -11   5  -7  240.52    6.49
 -15   7   1  459.66    7.56
 -21  -1 -16   87.09    6.73
 -23   3 -12  258.25   10.56
 -12   0 -16   45.40    4.60
 -21   7  -1  162.46    6.38
 -11   3 -13  104.57    5.77
 -10  -2 -17  322.30    9.31
   0  -4  -8  332.16    3.91
 -17   5 -10  209.25    8.11
 -10   2 -14  117.96    5.79
  -1   1   3 4150.18    6.44
 -21  -3 -16   48.06    5.44
  -6   4  -4  146.17    3.76
 -26   4  -8   13.67    3.82
 -22   4 -10   -0.68    2.98
 -17  -3 -17    4.11    3.22
 -10   6   3  285.83    3.70
 -15   1 -15   18.71    3.98
 -16   2 -14    9.04    3.43
   1  -3   2 1442.95    6.88
  -7   5   3  257.46    2.47
  -3  -5 -13   58.70    2.83
  -6   2 -11  265.10    6.56
 -12   6  -3   -0.26    1.56
 -12  -4 -17 1204.65   18.18
 -20   4 -11  121.07    7.52
  -6   0 -14   26.53    2.86
 -21   5  -9   41.74    4.98
 -15  -1 -17  302.06   10.65
 -18   2 -14   98.10    6.69
 -11  -3 -17  259.91    8.64
 -13  -1 -17  179.34    8.19
 -10   6   1  796.35    7.56
 -21   3 -12   88.88    6.55
 -23   1 -14    3.48    3.77
 -16  -2 -17    5.01    3.39
 -24   4  -9  304.98   10.35
 -22   6  -6   38.54    3.97
 -21   7   0   24.42    2.93
  -7  -3 -15  222.40    6.27
 -12   6  -2  367.66    6.50
 -10   6   4 1043.09    5.74
  -7   5   2  837.72    5.59
 -15   7   2  157.30    4.34
 -20   6  -7  401.05   11.23
 -11   1 -15    0.24    2.35
 -17   7   0  239.48    6.45
  -7   3 -10 2911.43   20.71
 -10   6   2   87.22    2.51
 -18   6  -7  598.30   12.84
  -2  -4 -11    7.56    1.60
 -23   5  -8    1.62    2.81
  -4   2  -8    6.23    1.95
 -11   5  -8   17.25    2.79
 -12  -2 -17 1034.01   17.19
  -4  -4 -14  267.91    6.03
  -7  -5 -15   78.16    4.08
  -1  -1  -8   40.28    2.14
 -16   6  -5  438.39    9.79
  -9   3 -12   36.28    3.51
 -13  -3 -17   99.01    6.01
  -8   2 -13    7.62    2.41
  -5  -3 -14    9.43    2.23
 -11  -1 -16  220.91    8.00
 -15  -3 -17  142.01    7.56
 -10  -4 -16    2.43    2.38
  -1   1  -2  240.61    2.39
 -18   0 -16   90.72    6.83
 -16   6  -7   -0.23    2.22
  -3  -1 -12  247.55    5.56
 -14  -2 -17   43.86    4.92
 -23   3 -11  140.16    8.00
  -6  -4 -15   66.25    3.75
 -12   2 -14  266.56    8.55
  -8   4  -7 1908.20   15.29
  -1  -5 -10    3.08    1.27
 -13   1 -15  631.35   13.66
 -20  -2 -16   70.57    6.17
  -4  -2 -13  181.53    5.04
 -19  -1 -16   71.82    6.27
 -12   4 -11   86.14    4.95
 -17   5  -9   10.26    3.14
 -21   1 -14   19.69    4.22
 -19  -3 -16   32.67    4.71
  -5  -5 -14    2.13    1.59
  -6   4  -3   21.14    2.06
 -20   6  -6  548.37   11.69
 -10   6   5  323.99    2.95
  -7   5   4  586.90    3.01
  -9   5  -4  399.24    6.78
 -24   6  -5   21.48    3.52
 -18   4 -11  193.80    8.42
 -14   2 -14    6.08    3.10
 -19   1 -15   56.71    5.83
  -6   2 -10  600.81    8.94
   1  -3   1  625.91    4.06
 -10  -2 -16  580.62   11.89
  -5   1 -12   36.68    3.09
 -19   7   0  133.28    5.30
 -15   7   3   64.43    2.79
 -13   5  -9   65.61    4.33
 -19   5  -9  160.66    7.58
 -16   0 -16   46.01    5.12
  -4   0 -12   56.92    3.25
 -11   5  -6  195.76    5.79
  -3  -3 -12  511.21    7.41
  -9   5  10  439.54    3.41
  -3   1  -8  122.36    3.62
 -19   3 -12   16.61    4.24
  -7   1 -13  603.35   10.11
  -2  -2 -11   95.28    3.35
 -16   4 -11   53.74    4.84
  -9   1 -14   -0.19    2.61
 -15   5  -9   36.71    3.82
 -25   5  -6   -0.64    2.37
 -18  -4 -16   27.64    4.44
 -23   5  -7   21.14    3.64
 -25   3 -10  537.20   13.39
 -14   4 -11   66.66    4.84
 -14  -4 -17  486.41   12.61
 -11  -5 -16  582.80   12.05
 -14   6  -4  229.33    6.51
  -6  -2 -14   24.92    2.76
  -9  -3 -16  466.85   10.17
 -24   2 -12  215.77    9.90
 -22  -2 -15  616.34   15.72
 -17  -1 -16   71.85    6.07
 -11   3 -12  477.81   10.42
 -10   4  -9  834.58   11.98
  -5  -1 -13   69.02    3.80
  -4   2  -7 1626.20   11.63
 -21   5  -8  235.04    9.20
 -16   6  -4    2.31    2.15
  -7  -1 -14   34.37    3.34
 -10   4  -8   37.61    3.15
 -20   4 -10   75.59    5.89
   0  -4  -7   60.87    1.69
 -10   2 -13   -2.17    2.33
 -18   6  -6    3.90    2.57
  -2  -2 -10  177.44    4.07
 -21   3 -11   -2.41    3.11
 -18   2 -13  191.72    8.74
 -14   6  -3  377.88    7.98
 -16  -4 -16  209.26    8.87
 -17   7   1   13.50    2.09
 -15  -3 -16  333.34   10.70
 -17  -3 -16  149.43    7.71
  -8  -4 -15    1.06    2.07
 -18   4 -10    2.32    3.12
   1  -5   0 1379.69    6.24
 -18  -2 -16   17.89    4.19
 -23   1 -13  105.21    7.54
  -8   0 -14   14.56    2.95
 -13  -5 -16  290.18    9.33
 -22   0 -14  661.35   16.52
  -7   3  -9   43.49    3.23
 -16   6  -6  551.77   11.38
  -6  -4 -14  153.37    5.11
 -18   6  -4  866.46   14.29
 -15  -1 -16  146.94    7.65
 -13   5  -7  480.99    9.78
  -8   2 -12  130.74    5.27
 -20  -4 -16   11.75    3.57
  -1  -1  -9  717.78    7.30
  -9   5  -3   24.21    2.31
 -20  -2 -15   42.12    5.11
 -19  -1 -15   61.81    5.82
 -19   1 -14  131.87    7.17
 -16   2 -13    8.60    3.25
 -19   7   2    0.33    1.70
 -19   3 -11   11.82    3.93
 -17   7   2   45.12    2.91
   0  -2  -6  910.96    5.86
 -26   4  -7  135.02    7.39
 -13  -1 -16   41.49    4.59
 -12  -4 -16   19.61    3.38
  -2   2  -3  245.47    3.23
 -11   1 -14   17.32    3.26
 -12   6  -1  228.05    5.27
 -16  -2 -16  105.23    6.89
 -22   4  -9  115.92    7.02
 -23  -1 -14   -2.28    3.19
 -22   6  -5  106.94    6.02
 -24   6  -4   17.86    3.31
  -9  -1 -15  427.76    9.63
  -5   1 -10   68.70    3.47
 -23   3 -10   26.46    4.24
 -11   5  -5  106.27    4.35
 -24   4  -8   45.48    4.93
  -9  -5 -15   53.49    3.89
  -1  -3  -9  192.12    3.67
 -12   2 -13  287.04    8.76
 -21  -3 -15   57.45    5.51
  -3  -5 -12  668.34    7.94
 -14   6  -2   59.36    3.37
  -6   4  -2  395.80    5.15
  -7   1 -12    6.13    2.31
 -14  -4 -16   11.71    3.26
 -15   1 -14   56.52    5.19
 -12   4 -10  119.00    5.44
 -12  -2 -16   31.15    4.03
 -14  -2 -16  294.26   10.04
 -13   1 -14   67.48    5.04
 -13  -3 -16  596.99   13.30
 -13   5  -8   67.55    4.35
 -19   5  -8  412.95   11.31
  -6   2  -9 2186.14   16.01
 -13   5  -6   58.36    3.75
  -7   5   1  733.97    5.94
 -20   6  -5   81.88    5.25
  -8  -2 -15   25.97    3.17
  -1  -1  -7   29.57    1.83
 -17  -5 -16  116.63    6.94
  -5  -3 -13  102.22    4.03
 -11  -3 -16 1336.45   18.38
 -14   2 -13  436.81   11.22
  -3  -1 -11  403.43    6.59
 -10  -2 -15  703.21   12.52
 -17   7   3  292.79    6.25
 -15   5  -8  297.52    8.71
 -27   5  -4  115.93    6.46
 -18   6  -5  320.75    9.10
 -21  -1 -14   12.21    3.85
 -19   7   1    7.50    1.96
 -18  -2 -15    9.22    3.69
 -15   5  -6   -0.40    2.30
  -1   1  -1 8450.14   11.15
   1  -5  -1  231.04    3.82
 -26   4  -6    3.31    3.09
 -16   4 -10   13.95    3.31
  -2  -4 -10   51.61    2.38
  -5   1 -11 2204.84   16.70
 -24   6  -3  122.16    6.29
  -3  -1 -10 2050.34   13.70
 -10   0 -14  115.77    5.43
 -14   4 -10   75.53    4.94
 -11  -1 -15    2.75    2.52
 -22   6  -4  393.40   10.72
  -3   1  -7  189.92    4.06
  -4  -2 -12  146.91    4.47
 -24   2 -11   22.20    4.54
 -17   5  -8  190.20    7.55
  -7  -3 -14  114.33    4.73
 -23   1 -12   17.61    4.21
 -25   3  -9    9.58    3.74
 -16   6  -3    1.52    1.87
 -23   3  -9    3.43    3.14
 -17  -5 -15   39.93    4.68
 -15   7   4   33.28    1.96
 -20  -4 -15    5.98    3.54
 -20   0 -14   90.71    6.73
 -21   5  -7  109.32    6.46
  -9   1 -13  137.33    5.54
 -10   4  -7  472.91    8.45
 -12   4  -8   31.44    3.12
  -9  -1 -14   -0.19    1.97
  -4  -4 -12   32.93    2.39
 -22  -2 -14  267.27   10.60
 -21   1 -13  961.49   19.41
 -25   5  -5   68.58    5.66
 -12   0 -14  182.05    7.27
 -20   4  -9  104.48    6.60
  -4   2  -6  642.42    7.09
 -19  -3 -15  152.17    8.09
 -17  -1 -15   24.94    4.12
 -15  -5 -16  262.42    9.64
 -23   5  -6   22.68    3.94
  -6  -2 -13  495.16    8.68
  -9   5  -2 1215.46   10.54
 -11  -5 -15   -0.67    2.35
  -8  -2 -14  144.42    5.53
 -13   5  -5    2.70    2.08
 -16  -2 -15  304.64   10.53
 -15  -5 -15    2.33    2.94
 -18   0 -14    2.85    3.13
 -12   2 -12   63.72    4.27
 -15   1 -13   56.15    4.69
 -21  -3 -14  291.47    9.96
 -21   3 -10   37.71    4.98
 -10   2 -12   42.67    3.77
  -8   4  -5  319.86    6.01
 -18   2 -12   79.55    6.01
  -9  -3 -15  306.31    8.12
 -10  -4 -15  802.29   13.39
  -1  -5  -9   43.04    1.88
  -8   4  -6 1244.62   12.11
  -3  -3 -11   12.19    1.94
 -14   0 -14   19.88    3.83
 -22   4  -8   14.41    3.77
 -17   1 -13   45.28    5.07
 -19  -5 -15   71.81    5.84
 -18  -4 -15  185.21    8.53
  -7  -1 -13  580.73    9.71
 -24   4  -7   93.63    6.29
  -6   0 -12 1310.67   13.88
 -15  -1 -15   84.19    6.44
 -13   1 -13    0.73    2.74
 -14   2 -12   12.21    3.26
 -19   1 -13   29.01    4.67
  -6   4  -1   74.98    2.36
 -19   3 -10   11.35    3.46
 -26   2  -9    1.81    3.25
 -27   5  -3   38.36    4.32
 -23  -1 -13   84.64    6.62
  -6   4   8  239.29    2.38
 -18   6  -3  738.04   12.80
  -8   2 -11  622.42   10.13
 -11   1 -13   52.40    4.19
 -17  -3 -15    5.51    3.54
 -20   6  -4    0.75    2.33
 -13  -1 -15  655.91   13.74
  -5  -5 -13   26.67    2.42
  -5   1  -9 1170.96   11.22
 -16   6  -2   85.52    4.38
 -19   5  -7    5.92    2.85
 -12   4  -9   56.16    3.93
 -18   4  -9    9.45    3.20
 -16   2 -12    2.56    2.82
 -13  -1 -14   63.37    4.94
 -27   3  -7    3.12    3.44
  -3  -5 -11  118.17    3.53
  -2   2   4  914.40    3.15
 -11   5  -3    4.40    1.85
   0  -4  -6    2.54    0.89
  -1  -3  -8  418.42    4.88
 -12  -4 -15  341.75    9.54
 -24   0 -12 1338.40   22.95
 -12   6   1   99.90    3.40
 -14   6  -1  982.25   12.01
 -20   6  -2  300.05    8.71
 -11  -1 -14   14.11    2.99
  -6   2  -8  654.56    8.59
   0   0   4 2705.53    8.55
 -11  -3 -15    0.22    2.42
 -20  -2 -14   20.98    4.27
  -1  -5  -8 1167.29    7.30
 -15  -3 -15  123.45    6.83
 -22   6  -3  170.39    7.20
 -19  -1 -14  114.96    7.34
  -5  -1 -12   40.63    2.89
 -18   6  -2   11.44    2.49
 -12  -2 -15  388.04   10.21
 -15   5  -7    3.76    2.53
 -14  -2 -15  356.26   10.62
 -22  -4 -14    5.37    3.53
 -24   6  -2  119.18    6.13
 -21  -5 -14  146.22    7.85
 -25   3  -8    2.27    3.13
 -18   2 -11    8.23    3.65
   0  -2  -5   12.60    1.05
 -28   4  -3   -1.27    2.74
 -22   4  -7   65.43    5.08
 -13   5  -4   -1.79    1.73
 -21  -1 -13  994.08   18.27
  -2  -2  -9 1090.04    8.92
 -13  -3 -15  217.17    8.13
  -9  -5 -14  271.18    7.40
  -9   5  -1   82.52    2.97
 -16   4  -9  466.99   11.14
 -10   4  -6   24.43    2.66
 -21   5  -6   15.96    3.56
  -9   1 -12   61.40    4.18
 -17   5  -7  134.24    6.31
 -24   2 -10  153.44    8.23
 -14   4  -9    1.71    2.50
 -16  -4 -15  318.53   10.49
 -25   5  -4  118.26    6.60
 -12   4  -7  629.93   10.58
  -8  -4 -14   33.52    3.24
 -22   6  -1  457.07   10.80
 -19  -3 -14    3.74    3.04
 -24   6  -1    6.55    2.62
 -19   5  -6  618.70   12.09
  -6   4   9    3.66    0.82
 -16   0 -14    8.93    3.53
 -10  -2 -14  111.08    5.44
 -23   5  -5   47.83    4.74
 -13  -5 -15   85.21    5.39
 -20   4  -8   10.64    3.45
  -5  -3 -12 1147.29   11.82
 -21   1 -12    9.68    3.89
  -3   1  -6  600.87    6.38
 -12   6   0   39.16    2.44
 -22  -2 -13    2.92    3.43
 -15   5  -5  201.75    6.60
 -26   4  -5    1.30    2.86
 -21   3  -9   13.52    3.72
 -27   5  -2    9.84    3.28
  -1  -1  -6   70.34    2.19
 -11   5  -4   29.59    2.72
  -4   2  -5   60.01    2.53
 -10   2 -11   -0.87    2.20
 -25   3  -7  150.99    7.98
 -17  -1 -14   10.90    3.56
  -8   2  -9   26.87    2.74
 -19  -5 -14   12.38    3.63
 -23  -3 -13    3.28    3.41
  -8   4  -4   -0.92    1.74
 -16   2 -11  117.03    6.02
 -20  -4 -14   36.71    4.80
 -26   0 -10   85.73    6.77
  -6   4   0    1.44    1.16
 -23   1 -11  653.22   16.28
  -7  -5 -13   22.57    2.53
 -18  -2 -14   97.35    6.73
  -7  -3 -13   28.63    2.85
  -7   1 -11  222.40    6.27
 -23   3  -8    2.00    3.12
 -16   6  -1  304.10    7.34
 -14  -4 -15  182.73    7.78
 -24   4  -6  337.93   10.94
 -14   6   0    1.62    1.72
 -22   0 -12  333.85   11.73
 -20   6  -1  109.10    5.45
 -20   6  -3  202.34    7.40
  -4  -2 -11 1258.31   11.51
 -17   1 -12  161.98    7.68
 -24  -2 -12  209.04    9.47
  -8   0 -12  185.69    5.94
 -11  -5 -14  106.22    5.34
  -2   2   5  391.96    2.82
 -23  -1 -12   16.66    4.21
 -18   6  -1   31.83    3.14
  -3  -3 -10 2274.61   13.95
 -13   1 -12    6.23    3.01
 -20  -2 -13   43.76    5.15
 -12   4  -6    6.73    2.35
 -16   4  -8    0.94    2.75
 -12   6   3  224.48    3.98
 -24   2  -9   31.18    4.85
  -6  -2 -12 1271.48   13.17
  -4  -4 -11 2331.87   15.23
  -2  -4  -9 2357.41   12.40
 -18  -4 -14    1.30    3.21
  -6  -4 -13  400.12    7.59
  -2   0  -6   23.25    1.87
 -17  -5 -14  213.63    8.78
 -18   4  -8   40.39    4.28
  -9  -3 -14  734.96   12.11
 -22   6  -2   66.97    4.65
 -10  -4 -14   36.24    3.56
 -11   1 -12   87.73    5.09
 -15  -1 -14   61.42    5.12
 -17   5  -6  659.87   12.74
  -9   5   0   18.93    1.88
 -12   2 -11   13.40    3.09
 -25  -1 -11  556.43   15.03
 -23   5  -4  165.74    7.57
 -15   1 -12   30.60    4.16
  -8   2 -10  354.19    7.53
 -26   4  -4   13.65    3.48
  -2   2   6    7.41    0.91
 -21   1 -11    7.64    3.37
  -8   4  -3  190.92    4.43
   1  -5  -2 1849.70    4.41
  -9  -1 -13  133.30    5.46
 -24   6   1  245.10    8.07
 -16  -2 -14    7.82    3.44
  -5   1  -8  313.14    5.81
 -21  -3 -13  202.80    9.11
 -26   2  -8    1.78    3.43
 -14   2 -11  127.09    6.26
 -19   1 -12   32.27    4.71
 -19   3  -9   19.40    3.91
  -6   2  -7  277.43    5.60
 -13  -5 -14  310.78    9.26
 -15  -5 -14  159.77    7.42
  -5  -1 -11 2162.79   15.86
 -15   5  -4  690.07   11.48
 -22  -2 -12    1.07    3.27
 -25   3  -6    4.63    3.11
 -23   1 -10   11.42    3.81
 -12   0 -12    0.85    2.34
 -19  -3 -13    2.97    3.08
 -21   5  -5   48.58    4.44
 -19  -1 -13   18.62    4.09
 -12  -4 -14   85.50    5.13
 -10   4  -5  638.94    9.17
 -27   3  -6   49.79    5.05
 -22  -4 -13   43.66    5.11
 -17  -3 -14  113.83    6.83
 -15  -3 -14  654.13   14.10
 -25   5  -3  160.50    7.41
 -21  -5 -13   37.30    4.77
  -5  -5 -12  963.43   10.58
 -14  -2 -14    4.00    3.04
 -14  -4 -14    7.92    2.96
 -14   4  -8   48.59    4.11
 -27   5  -1  321.49    9.98
 -18  -2 -13  176.84    7.82
 -14   4  -6   20.25    3.02
  -3   1  -5    5.35    1.47
  -4   2  -4   26.15    1.81
 -21   5  -4  575.34   12.09
   1  -1   3    0.54    0.67
 -17   5  -5   15.62    2.95
 -27   1  -8  228.41    9.73
 -12  -2 -14  267.64    8.49
 -17   5  -4  830.44   13.47
 -20   4  -7  754.65   15.19
 -16  -4 -14   17.78    3.86
  -6  -4 -12   46.11    3.02
 -16   6   0    0.61    1.79
 -10   0 -12  355.59    8.68
 -14   6   1   40.24    2.68
 -11  -1 -13   55.99    4.33
 -21   3  -8  625.30   14.57
 -13  -1 -13    3.59    2.73
 -20   0 -12  232.90    9.77
  -9   1 -11  194.38    6.09
  -7  -1 -12    7.40    2.48
 -20  -4 -13   64.07    5.61
  -2  -2  -8 1415.83    9.60
 -13   5  -3  398.00    7.92
  -8  -2 -13    7.50    2.32
 -19   5  -5  288.90    8.98
  -9  -5 -13   28.63    3.00
 -21  -1 -12    3.87    3.54
 -13  -3 -14  516.66   11.80
 -11  -3 -14  401.39    9.82
 -23   3  -7  126.52    7.31
 -16   0 -12    7.61    3.31
 -14   0 -12   29.12    3.76
 -26   2  -7   34.27    4.71
 -19   5  -3    5.85    2.79
 -12   6   4    5.86    1.23
 -15   5  -3   78.12    3.93
  -6   4   1  579.90    4.51
 -17   3  -9  233.53    8.47
 -22   4  -6  118.44    6.80
 -24   4  -5  210.33    8.72
 -18   6   0  310.12    7.80
 -24   6   0   48.99    4.17
  -8  -4 -13   41.48    3.17
  -8   2  -8 1638.30   14.49
 -17  -1 -13   49.59    5.10
 -25   5  -2  185.78    7.75
 -22   6   1    2.68    2.25
  -7   1  -9  960.82   11.11
  -1  -5  -7  484.75    4.45
 -10   2 -10  472.02    9.21
 -22   6   0  401.99   10.20
 -11   5  -2   64.96    3.17
 -24  -2 -11   39.17    5.15
 -17  -3 -13   36.19    4.38
   1  -1   2  248.10    2.40
 -25  -1 -10   13.29    4.28
 -19   1 -11    4.79    3.60
 -17   5  -3    0.91    1.97
 -24   2  -8   26.97    3.88
 -13   1 -11   10.92    3.24
 -16  -2 -13    5.18    3.29
 -19  -1 -12   36.82    4.81
 -17   1 -11    3.45    2.98
  -9  -1 -12   54.47    3.83
  -1  -3  -7  232.14    3.50
 -23  -1 -11  674.26   16.13
 -23   5  -3   35.31    4.19
 -18   4  -7 1046.97   16.86
  -7   1 -10  406.95    7.72
  -7  -3 -12  125.42    4.57
 -11   1 -11    0.56    2.58
 -28   4  -2   11.54    3.26
  -3  -1  -8  128.38    3.52
 -24   0 -10  119.27    7.54
 -16   2 -10    3.61    3.14
 -23  -3 -12  259.41   10.24
  -8  -2 -12  125.56    4.94
 -18  -4 -13  223.73    9.14
 -10  -2 -13    0.94    2.34
 -19  -5 -13   60.57    5.32
  -3  -5 -10 1662.18   11.43
 -17  -5 -13   27.43    3.97
 -18   0 -12   -1.89    3.05
 -15  -1 -13   77.10    5.71
 -26   4  -3  112.98    6.56
 -15   1 -11   25.82    3.81
 -24   4  -4   15.00    3.57
 -22  -4 -12   13.63    3.31
 -25   3  -5   14.83    3.64
 -19   5  -4 1092.49   15.59
 -15  -3 -13   61.00    5.09
  -8   4  -2   63.22    2.79
 -22   4  -5  623.97   12.91
 -12   2 -10   95.09    4.97
 -27   3  -5   31.80    4.41
 -19   3  -8  377.20   10.87
 -27   5   0  167.47    7.34
 -16   6   1  348.77    7.36
 -21  -3 -12   74.55    6.11
 -14   2 -10  288.59    8.72
 -14   4  -7  323.51    8.51
 -28   2  -5   20.24    4.00
 -13  -1 -12    3.64    2.78
 -22  -2 -11    0.70    3.24
 -20  -4 -12    5.85    3.32
 -21  -1 -11    3.76    3.40
  -9   5   2    4.53    1.19
 -20   6   1   11.31    2.43
 -12   4  -5  102.00    4.51
 -20   6   0  108.91    5.21
 -20  -2 -12  431.63   12.71
 -11   5  -1   24.04    2.28
  -9  -3 -13   45.42    3.53
 -16   4  -7  263.42    8.26
 -10  -4 -13   60.64    4.17
  -3  -1  -9 2644.33   14.82
 -11  -1 -12   81.13    4.65
 -19   1 -10   53.33    5.09
  -5   1  -7 2333.06   14.32
  -6  -2 -11  278.76    6.17
 -20   4  -6  103.07    6.03
  -1  -1  -5   30.80    1.51
 -18   6   1  225.39    6.55
 -15  -5 -13   75.08    5.21
 -14   6   2  333.55    6.20
 -16  -4 -13   15.72    3.60
 -24   6   3  378.68    9.48
  -6   2  -6  670.48    7.88
 -10   2  -8   20.77    2.87
 -10  -6 -12   22.45    2.87
 -23  -5 -11  106.63    6.64
 -17   1 -10   13.93    3.42
  -6  -4 -11    0.80    1.78
 -17  -1 -12  140.53    6.86
 -14   6   3 1076.82    9.82
 -27   5   1   18.49    2.85
 -20   6   2    2.83    1.94
 -23  -3 -11  134.79    7.86
  -7  -1 -11  253.09    6.19
 -21  -5 -12    5.42    3.26
 -21   3  -7  248.78    9.36
  -4  -4 -10  264.60    5.14
  -3  -3  -9 1728.24   11.51
 -29   3  -2  153.41    7.65
 -28   4  -1  428.25   11.81
 -12  -4 -13  608.26   12.21
 -21   1 -10  239.25    9.76
 -24  -4 -11  153.94    8.04
 -10   4  -4   82.78    3.71
  -6   0 -10  930.16   10.78
 -22   6   2  244.65    7.56
 -14  -2 -13  423.88   10.91
 -14  -4 -13  380.44   10.29
 -23   3  -6  148.75    7.61
 -25   5  -1    9.76    2.85
 -12  -2 -13  311.00    8.81
 -11  -3 -13   99.69    5.18
 -17   3  -8  135.50    6.63
 -13  -3 -13   10.63    3.15
  -5  -1 -10   64.19    3.29
 -26   2  -6   22.91    4.16
 -18  -6 -12   26.69    4.08
  -4  -2  -9   -0.08    1.74
 -11   5   0 1534.97   11.86
 -12   6   5  706.47    6.23
 -21   5  -3  389.61   10.47
 -23   5  -2  379.07   10.56
 -22   0 -10    8.99    3.69
 -10  -2 -12   37.84    3.46
  -9   1 -10  303.73    7.32
 -19  -3 -12   18.15    3.94
 -24  -2 -10  157.24    8.17
 -16   4  -5  505.91   10.62
  -7  -5 -12  116.07    4.36
  -8   2  -7 1216.02   12.07
 -13   5  -2  326.85    6.92
  -5  -5 -11  223.50    5.15
 -19   5  -2   63.50    4.39
 -18  -2 -12   83.74    5.95
 -15   5  -2  373.02    8.00
 -23  -1 -10   11.34    3.82
 -18   4  -6    9.93    3.11
 -27   3  -3   13.44    3.51
  -9  -5 -12  170.84    5.67
 -16   6   2   65.92    3.50
  -7   1  -8  100.58    3.94
 -12  -6 -12   23.35    3.17
   1  -1   1 8676.92   11.26
  -5   3  -2  335.46    4.43
 -19  -5 -12    0.95    3.20
 -26  -2  -9   14.27    4.25
   0  -2  -4  162.83    1.93
 -15  -1 -12   45.36    4.28
 -14   4  -5    1.02    2.17
 -14  -6 -12   12.09    3.25
 -20  -2 -11    1.30    3.30
 -27  -1  -8  235.51   10.06
  -4  -2 -10 1381.31   11.57
 -26   0  -8  257.10   10.25
 -10   2  -9  873.72   11.99
 -25  -3 -10  560.40   14.78
 -27   3  -4   93.45    6.32
 -16   2  -9   39.71    4.17
 -13  -5 -13   57.73    4.54
 -17   5  -2 1502.00   17.14
 -25  -1  -9   96.42    6.74
 -23   5   0   13.19    2.98
 -28   2  -4    9.77    3.61
  -5   3  -1  722.46    5.87
 -21   1  -9   -0.96    2.89
  -5  -1  -9 1145.82   10.66
 -18   6   2  108.12    4.60
 -16   4  -6   35.12    3.67
  -5  -3 -11  612.33    8.43
 -16  -6 -12   51.34    4.72
 -11  -5 -13   72.00    4.43
 -20   4  -5 1310.34   19.01
  -9  -1 -11  190.07    5.94
 -19   3  -7   49.74    4.66
  -2  -4  -8  271.24    4.15
 -24   2  -7   91.77    6.38
 -12   4  -4   29.69    3.41
 -11   1 -10   67.66    4.22
 -15   1 -10    8.38    2.86
  -4   2  -3  110.28    2.74
 -10   4  -3  940.34   10.23
 -27   1  -6   66.48    5.97
 -22   2  -7  224.39    9.14
 -24   4  -3  944.95   17.08
 -21  -3 -11   -2.34    3.10
 -26   4  -2   -0.30    2.53
 -21   5  -1  176.43    6.92
 -27   5   3    3.11    2.11
  -8   4  -1   49.76    2.58
 -23  -3 -10   30.26    4.55
 -14   6   4  545.68    6.60
  -5   1  -6    0.07    1.76
 -19   5  -1   18.42    2.85
 -13  -1 -11   15.04    3.18
 -14  -4 -12   -0.24    2.49
 -17  -3 -12  191.39    8.38
 -14   2  -9  442.76   10.21
 -18  -4 -12    0.30    3.00
  -5  -3 -10  725.81    8.76
 -17  -5 -12   67.94    5.47
 -22   4  -4   92.95    5.99
 -28   4   0  172.70    7.70
 -12   2  -9   42.90    3.61
 -25   3  -4   40.96    4.70
 -13   5  -1  128.17    4.41
 -13   1 -10  119.74    5.84
 -19   1  -9  343.47   10.63
 -25   5   0  183.02    7.49
 -19  -1 -11    1.57    3.19
  -9   5   1   48.74    2.21
 -16  -2 -12    0.55    2.98
 -21   3  -6  714.97   14.84
 -22  -4 -11   98.88    6.59
 -27   3  -2   26.23    4.10
 -12  -2 -12   58.45    4.35
 -26   2  -5    1.67    2.94
 -26  -2  -8    0.72    3.20
  -6   4   2  236.63    2.77
 -27  -1  -7   22.63    4.29
 -24  -4 -10   10.19    3.55
  -2  -2  -7  199.90    3.67
 -11  -5 -12  179.27    6.41
 -23   3  -5  112.37    6.53
  -8   0 -10 1407.34   14.36
   0  -4  -5    7.77    0.86
 -11  -1 -11    0.91    2.16
 -21  -5 -11    8.30    3.44
 -29   3  -1  285.31   10.01
  -3  -1  -7  205.49    3.95
   2  -4   1  483.57    4.03
  -6   2  -5 1762.09   12.05
 -23   5  -1  328.88    9.67
 -21   5  -2  269.87    8.63
  -3   1  -4  416.87    4.65
 -23  -5 -10  123.74    7.21
 -13  -5 -12   78.94    4.93
 -22  -2 -10  204.31    8.98
 -14   4  -4  541.90    9.82
 -21  -1 -10  244.26    9.69
 -15  -3 -12   60.92    5.50
 -24   0  -8    2.08    3.31
 -18  -2 -11    7.08    3.44
 -10  -2 -11    1.34    2.39
 -15   3  -7   18.62    3.18
 -28   4   1    4.07    2.88
 -24   2  -6   70.89    5.25
 -27   1  -5    2.06    2.98
 -22   2  -6   27.86    4.19
 -27   5   2   67.15    4.83
 -20  -6 -11   26.47    4.03
 -17   3  -7   60.71    4.80
 -20  -4 -11  128.96    7.24
 -18   4  -5   42.48    3.98
 -15  -5 -12  117.38    6.18
 -14  -2 -12    7.27    3.19
  -8  -4 -12  240.52    6.46
 -30   4   3  125.92    6.42
 -12   6   7  119.17    2.36
 -16   4  -4   67.50    4.31
 -26   4  -1   71.45    5.29
  -9  -3 -12   34.95    3.23
 -12  -4 -12   35.87    3.65
 -22   6   4   97.43    4.83
 -16  -4 -12   21.06    3.62
 -24  -2  -9   30.52    4.43
 -19  -3 -11   11.08    3.47
 -17   1  -9  200.60    7.84
 -22   6   3  183.41    6.41
 -10   2  -7   34.62    3.12
  -3  -3  -8   13.44    1.75
 -29   3   0   20.86    3.87
 -13   5   0  350.05    6.46
 -27   5   4    5.06    2.19
 -15   1  -9  128.82    5.80
 -21   3  -5    4.33    3.31
 -21  -3 -10   23.72    4.15
 -18  -4 -11  193.39    8.16
 -10   4  -2    5.06    2.02
 -16  -6 -11   12.09    3.21
 -19  -5 -11    5.87    2.97
  -9   5   3   50.30    1.78
 -13  -3 -12  541.50   11.61
 -11  -3 -12  527.80   10.58
 -17   5  -1   -0.35    2.06
  -6   0  -8 1427.58   12.03
 -23  -1  -9   21.26    4.25
  -7  -1 -10  417.70    7.56
  -3  -5  -9    7.67    1.51
 -10   0 -10   86.25    4.38
 -17  -1 -11   10.75    3.98
 -25  -1  -8  280.09   10.50
  -1  -3  -6 1386.08    7.51
 -20   4  -4   47.54    4.49
  -8  -2 -11  606.50    9.68
  -8   2  -6  247.04    5.49
  -9   1  -9  436.96    8.32
 -24   4  -2  208.32    8.24
 -17  -3 -11    6.19    3.09
 -13   1  -9    1.75    2.29
 -16   6   4  287.57    5.66
 -29   1  -3   10.20    3.62
 -12   2  -7    7.31    2.59
 -22  -4 -10    3.68    3.38
 -28   2  -2    6.47    3.25
 -20   6   3    3.22    1.89
 -22   6   5  269.68    6.99
 -16   6   3  110.29    4.01
 -21   5   0  695.30   12.82
 -25  -3  -9    3.55    3.27
 -22  -6 -10  124.38    7.24
 -12   0 -10  142.16    5.78
 -11   5   1  447.00    6.42
  -9   1  -8  588.83    9.22
 -10  -4 -12   65.24    3.97
 -19   3  -6  361.61   10.21
 -25   3  -3   53.36    5.02
 -25   5   1   41.44    4.01
 -14  -6 -11   21.56    3.34
 -26   4   0   17.06    3.18
 -18   6   4  210.71    5.44
 -27   3  -1    7.00    3.17
 -18   4  -4  411.92    9.21
 -25   5   3    3.16    2.27
 -16  -4 -11   48.61    4.49
 -19   1  -8   34.57    4.22
 -16   0 -10  129.60    6.51
 -22   4  -3  794.88   15.01
 -14   0 -10    1.55    2.57
  -7   1  -7 2295.33   15.53
 -18   0 -10  139.40    7.11
 -23   5   1    3.35    2.31
  -7  -3 -11  273.31    6.31
 -18  -6 -11   65.37    5.43
 -23   3  -4  266.05    9.54
 -20  -2 -10   37.40    4.68
  -7  -5 -11   91.38    3.95
 -20   6   4   49.23    3.40
 -12   4  -3   39.43    3.11
 -15   3  -6   83.73    4.78
 -25   5   2  118.01    5.90
  -6  -4 -10   11.85    2.06
 -14   2  -8   27.70    3.53
 -11   1  -9   11.98    2.91
 -15  -1 -11   32.55    3.93
  -8  -6 -11  588.39    9.37
 -30   4   4   12.04    2.85
 -18   6   3   63.69    3.44
 -14   4  -3    2.72    2.45
 -28   4   2   17.04    3.24
 -29   3   1   22.86    3.65
 -27  -1  -6   62.18    5.19
  -2  -4  -7    7.82    1.29
 -13  -5 -11    0.87    2.32
 -19  -1 -10   56.63    5.15
 -24  -4  -9  337.45   11.24
 -17  -5 -11  127.45    6.78
 -12   2  -8   52.11    3.91
  -9  -1 -10  307.21    7.21
 -23  -3  -9   -0.34    3.01
 -15   5  -1   -1.49    1.69
 -21   1  -8   31.22    4.45
  -6  -2 -10  585.53    8.31
 -16  -2 -11  104.71    6.20
  -5  -5 -10  223.41    4.99
 -18   4  -3  585.39   11.47
  -5  -1  -8  317.48    5.62
 -12   6   8  131.12    2.16
 -28   2  -3  117.22    6.99
 -19   5   0  535.96   10.62
 -25  -5  -8   85.94    6.33
 -21  -5 -10   80.68    5.93
  -7  -1  -9  957.41   10.80
  -8  -2 -10  348.53    7.23
  -1  -1  -4  544.72    4.14
 -22  -2  -9   45.33    5.01
 -21  -1  -9    1.27    3.12
 -25  -3  -8    4.20    3.41
 -19  -3 -10   14.84    3.72
 -27   1  -4    0.67    3.02
 -25  -1  -7    2.42    3.09
 -24  -2  -8   18.86    3.92
   2  -2   2 1423.00    6.54
 -11   5   2 1087.51    9.17
 -22   6   6    5.47    1.89
 -13  -3 -11   15.40    3.30
 -17   3  -6  740.56   13.49
 -11  -1 -10   59.46    4.12
 -26   2  -4   50.32    5.25
 -15   5   0  200.60    5.79
  -7  -3 -10 3075.05   19.47
  -4   0  -6 2177.68   12.11
 -17   3  -5  144.15    6.25
 -22   0  -8   61.28    5.47
 -20  -4 -10   59.94    5.35
 -17   5   0   72.98    4.03
 -15  -5 -11  133.97    6.54
 -11  -5 -11   12.96    2.54
 -16   4  -3   43.96    3.65
 -13   3  -5   57.46    3.87
 -20  -6 -10    3.77    3.21
 -26   2  -3   84.90    6.17
 -15  -3 -11   15.25    3.26
  -6  -6 -10  216.70    5.08
  -9  -3 -11    7.34    2.37
 -21   5   1   13.47    2.81
  -8  -4 -11  756.18   10.64
 -26   0  -6   46.91    5.16
 -30   2   0   68.00    5.40
 -14  -2 -11  117.63    6.08
 -15   3  -5  109.63    5.05
 -13  -1 -10  116.67    5.51
 -24   4  -1  164.95    7.30
 -17   1  -8  184.12    7.44
  -5   1  -5   78.35    2.98
 -20   6   5   25.74    2.66
  -5   3   0   10.99    1.18
 -26  -4  -7  127.44    7.47
 -12  -6 -11    4.07    2.28
 -15   1  -8   21.37    3.50
 -24  -6  -8    6.72    3.35
   2  -4   0  221.74    2.44
  -6   2  -4 2208.90   12.76
 -14  -4 -11   67.78    4.77
  -6  -2  -9 2178.72   15.17
 -23  -5  -9   19.12    3.97
 -12   6   6  315.39    4.02
 -20   4  -3  430.27   10.58
 -24   2  -5   96.02    6.28
 -19   3  -5  105.43    5.87
 -24   2  -4  269.83    9.73
 -10  -4 -11   85.71    4.40
  -3   3   8  149.36    2.33
 -26  -2  -7   42.77    5.23
 -27   1  -3    0.33    2.99
 -26   4   1   23.44    3.52
 -11   3  -4    7.96    2.19
 -22   4  -2  197.23    7.59
 -10   2  -6  868.77   10.82
 -17  -1 -10   16.94    3.42
 -18  -2 -10   36.80    4.42
  -3   3   7  199.51    2.32
 -23  -1  -8   34.95    4.80
 -12  -4 -11   97.59    5.02
 -22   2  -5  278.59    9.66
 -12  -2 -11   10.65    2.57
 -29   1  -2   31.08    4.53
 -20   4  -2   18.47    3.18
  -9  -5 -11   12.83    2.42
  -3   1  -3  270.03    3.50
 -22  -6  -9  268.05    9.88
 -13   5   1   74.45    3.34
 -23   3  -3  361.39   10.63
  -8   0  -8 1062.80   11.64
 -21   3  -4  855.11   15.60
 -11  -3 -11  274.82    7.58
 -25  -5  -7    2.04    3.11
  -9  -3 -10    2.74    2.27
 -28   4   3  104.62    5.84
 -29   3   2    5.28    2.53
 -30   2   1   52.02    4.41
 -21  -5  -9   29.96    4.49
 -27   3   0   12.17    3.21
 -23  -5  -8   -2.31    3.03
  -9   5   4  328.19    3.64
 -12   4  -2   89.51    3.85
  -2  -2  -6  398.60    4.56
 -18  -6 -10    9.87    3.34
 -10  -2 -10  473.35    9.05
 -12   6   9  166.72    2.11
  -8   4   0  205.60    3.94
 -21  -3  -9   19.44    3.96
  -3  -1  -6  593.56    5.98
  -9   1  -7  144.80    4.83
 -10  -6 -11  304.05    7.64
 -19   5   1   39.96    3.43
 -19   1  -7  169.30    7.40
 -25   5   4   -1.18    1.99
 -21  -1  -8   22.04    4.12
  -9   3  -3    3.10    1.87
 -26  -2  -6   25.55    3.77
 -18   4  -2   16.47    2.78
 -10   4  -1  339.49    5.84
 -23   5   2  494.98   11.05
 -24  -4  -8   33.23    4.59
 -23  -3  -8    0.66    2.96
 -20  -2  -9  128.47    7.03
 -21   1  -7  517.21   13.08
 -19  -1  -9  372.37   10.91
 -17  -3 -10  230.32    9.06
 -22  -4  -9  115.76    6.97
 -18  -4 -10    1.41    2.92
 -12  -2 -10  102.58    5.19
 -16  -6 -10   96.88    6.10
 -27  -3  -6   42.70    4.97
 -15  -1 -10    8.76    3.12
  -7   1  -6  305.55    5.77
 -13   1  -8  277.05    7.75
 -20   0  -8  112.27    6.64
 -14   4  -2  204.43    5.95
  -3   3   6 2972.96    7.05
 -23   5   3    0.67    1.99
 -15   5   1  283.60    6.49
 -25  -1  -6   27.00    4.23
 -22   4   0    3.54    2.37
 -13   3  -4   22.70    2.86
 -11  -1  -9    9.12    2.65
 -19  -3  -9   18.84    3.32
 -15  -3 -10   25.44    3.67
 -25   5   5  113.32    4.62
  -8   4   1 1026.57    7.31
 -14  -2 -10  288.11    7.70
 -17   5   1   26.99    2.92
 -12   2  -6  310.80    7.36
 -26   2  -2    1.54    3.21
 -11   1  -8  178.10    5.88
 -16   4  -2  213.58    6.52
 -16  -2 -10   -0.50    2.50
 -25   3  -2  241.33    9.03
 -28  -2  -5   18.76    4.15
 -17  -5 -10  204.73    8.18
  -1  -5  -6  596.56    4.63
 -17   3  -4  189.40    6.74
 -24   4   0   46.48    4.28
 -28   4   4    2.17    2.40
 -27  -1  -5    4.17    2.90
 -20   4  -1  841.68   14.03
 -24  -2  -7   87.41    6.28
 -28   2  -1   -1.27    2.60
 -20  -4  -9  110.57    6.49
 -26  -4  -6    4.48    3.39
  -7   3  -2   99.42    3.06
 -13   5   2    1.03    1.44
 -25   1  -4    5.06    3.30
 -15  -5 -10   11.26    3.08
  -9  -1  -9  432.09    8.20
 -25   3  -1   61.76    5.07
 -24   0  -6  474.68   12.94
 -12  -6 -10    4.52    2.25
 -10   0  -8 1018.18   12.42
 -24   2  -3   16.42    3.68
  -8  -6 -10   30.14    2.68
 -14  -6 -10   47.65    4.17
 -11   1  -7  201.90    5.99
 -29   1  -1  163.60    8.10
  -4  -4  -9  611.84    7.22
 -23  -1  -7    0.97    3.06
 -20   2  -5  346.07    9.99
 -20  -6  -9   14.73    3.60
 -22   4  -1  406.73   10.38
 -25  -3  -7  142.84    7.76
  -4  -4  -8    5.26    1.57
  -3  -5  -8  495.86    5.81
 -16   0  -8   14.54    3.20
 -19   3  -4  907.47   14.94
 -17   1  -7  702.42   13.60
  -7  -1  -8   99.88    3.80
 -22   2  -4  876.31   16.13
  -8  -2  -9   29.88    2.74
 -21   5   2    0.21    1.88
 -26   4   3   97.37    5.42
 -29  -1  -3    1.39    3.24
 -23   5   4  734.78   11.99
  -6   2  -3   13.07    1.80
 -27   1  -2   12.48    3.64
 -28  -2  -4    4.90    3.37
 -27  -3  -5   25.13    4.46
 -13  -1  -9    0.19    2.35
 -15   3  -4   52.08    3.90
 -28   2   0    5.58    2.94
 -22  -2  -8  373.94   11.60
 -23   3  -2  550.30   12.57
  -5  -1  -7 2363.05   13.79
 -13   1  -7    4.53    2.78
  -4  -2  -8    3.00    1.67
 -11  -5 -10  265.52    7.33
 -21   3  -3  208.02    8.01
  -3  -3  -7   12.91    1.59
 -14  -4 -10   83.23    5.10
 -18  -2  -9  137.75    6.80
 -19  -5  -9  154.58    7.46
 -22  -4  -8   22.55    3.89
 -17  -1  -9  192.50    7.69
 -16  -4 -10   17.86    3.48
 -26   4   2    2.41    2.41
 -13  -5 -10   14.58    3.05
  -8   2  -5  596.03    7.90
  -7  -3  -9   57.53    3.23
  -5  -5  -9   65.29    2.90
 -19   3  -3   27.37    3.60
 -27   3   1   51.83    4.75
 -22  -6  -8   21.56    4.10
  -7  -5 -10 1698.27   14.57
  -5  -3  -9   17.73    2.13
 -28   4   5  231.56    7.61
 -18  -4  -9   11.44    3.25
 -15   5   2  966.97   10.64
 -11   3  -3   14.62    2.53
 -17  -3  -9  226.24    7.78
  -9   1  -6    9.99    2.37
 -14   4  -1  253.11    5.96
 -23  -5  -7   14.58    3.57
 -12   4  -1   79.86    3.47
 -18   4  -1   21.85    2.92
 -21  -3  -8  687.30   15.00
 -14   0  -8    7.98    2.72
 -24  -6  -7   81.49    5.94
 -29   3   3   72.36    5.41
 -31   3   5   68.54    5.12
  -6   4   3  550.17    3.85
 -18   0  -8  899.21   15.93
 -12  -4 -10  116.87    5.36
 -13  -3 -10   -1.63    2.56
 -24   4   1  702.66   13.74
 -30   2   2   70.88    5.44
  -4  -2  -7 1633.57   10.85
 -10  -6 -10  254.99    6.84
 -20  -2  -8    2.61    3.29
 -15   1  -7  424.77    9.78
 -27  -1  -4   -1.71    2.89
 -26  -2  -5   -2.05    2.80
 -17  -5  -9   13.55    3.32
 -21  -1  -7  526.64   13.10
 -25   5   6  923.34   13.14
  -7   3  -1  691.62    6.69
 -23  -3  -7  110.93    6.78
  -6  -2  -8  619.42    7.88
 -26   2  -1   80.67    5.65
 -25  -3  -6    2.37    2.99
 -21   3  -2 1258.74   18.02
  -5  -3  -8 3564.44   17.58
 -25   1  -3  212.89    8.88
  -6  -6  -9 1573.09   12.82
 -19   1  -6   83.93    5.41
 -25  -5  -6    2.36    3.39
 -21   5   3    8.68    2.30
 -17   5   2  629.93   10.18
 -19  -1  -8   35.08    4.31
 -11  -3 -10   38.16    3.51
 -29   3   4   10.06    3.03
  -8  -4  -9    4.86    2.20
 -15   3  -3    0.99    2.28
 -13   3  -3    8.01    2.44
 -20  -6  -8   10.15    3.19
 -27   3   2    2.37    2.51
 -19   5   2    3.40    2.03
 -14   6   6  607.16    6.71
 -10  -2  -9  839.11   11.72
 -12   0  -8  195.22    6.44
 -24  -4  -7   85.33    6.30
 -16   4  -1  334.57    7.88
  -4  -6  -8  233.03    4.34
  -8   2  -4  449.39    6.63
  -8  -4 -10    4.60    2.06
 -24   4   2   38.68    3.91
  -9  -5 -10  114.93    4.58
 -20   4   0   89.01    4.83
 -17   3  -3  683.04   12.03
 -21  -5  -8  206.89    8.62
 -15  -1  -9  125.09    6.10
 -22  -2  -7  213.05    8.93
 -29   1   0  194.01    8.55
 -28   4   6   25.25    3.36
 -26  -4  -5    1.02    3.09
 -25   3   1   17.97    3.36
 -16   6   7  123.43    4.00
 -17  -7  -8    8.22    2.96
  -5   3   1   67.44    1.66
 -13   5   3   42.76    2.42
 -10   4   0    0.65    1.65
 -16  -6  -9  812.03   14.83
 -18  -6  -9  250.66    8.91
 -10  -4 -10  374.02    8.16
 -12  -2  -9   42.49    3.81
 -22   0  -6   72.30    5.62
 -24   2  -2  111.64    6.35
 -16  -2  -9   45.18    4.19
  -1  -3  -5  555.81    4.39
  -9  -1  -8  579.78    9.00
 -24  -2  -6   57.84    5.48
  -6   0  -6 2022.85   13.19
 -25  -1  -5   13.17    3.46
 -20   2  -4    8.93    3.18
 -23  -1  -6   -0.31    3.05
 -22   2  -3  599.32   13.13
 -10   2  -5  900.14   10.64
  -9  -3  -9  226.08    6.13
  -3  -1  -5    5.22    1.41
 -25   1  -2    7.76    3.16
  -3   1  -2   12.58    1.12
 -14  -4  -9    4.66    2.49
 -20   6   8  104.89    5.23
 -23  -7  -6   96.31    6.45
 -23   3  -1   53.48    4.62
 -14   6   7  143.24    3.47
  -7   1  -5  152.34    4.03
  -5   1  -4  451.26    5.50
 -31   3   6   91.48    5.61
 -25   3   0  307.09    9.73
 -19   5   3  219.64    6.51
  -9   3  -2   57.00    2.82
 -26   4   4    1.27    2.24
 -19  -3  -8  339.57   10.38
 -22  -4  -7   60.16    5.35
 -14  -6  -9    1.54    2.47
  -6   4   4  536.08    3.32
 -15   1  -6  136.33    6.08
 -28   2   1   -0.91    2.55
 -30   2   3   38.58    4.46
 -17   1  -6   28.07    3.70
 -19   3  -2  285.21    8.34
 -28  -4  -3   -1.29    2.80
 -31   1   3   26.26    3.87
 -20  -2  -7    1.40    2.96
  -7  -1  -7 2317.29   15.49
 -20   2  -3  363.82    9.10
 -22   4   1    1.14    2.41
 -15   5   3  113.90    3.91
 -18  -6  -8  198.27    8.25
 -25   5   7   24.44    2.59
 -29   3   5   23.86    3.40
 -27  -1  -3   -0.33    2.66
 -11  -1  -8  177.31    5.76
 -26  -6  -5   50.57    5.21
 -15  -5  -9   43.42    4.00
 -15  -3  -9    9.89    3.02
  -6  -4  -9 3394.03   18.77
 -13  -1  -8  294.07    7.86
 -23   5   5   31.78    3.34
 -12  -6  -9    4.92    2.24
 -18  -2  -8  146.42    6.92
 -19  -5  -8  408.48   11.24
 -18   4   0  177.75    6.17
 -17  -1  -8  192.63    7.53
 -22  -6  -7    4.41    2.84
 -26   2   0  108.54    6.29
 -30   0   0    1.00    3.02
 -14  -2  -9  436.34   10.13
 -20  -4  -8   14.26    3.61
 -24  -6  -6    5.57    3.11
 -28  -2  -3  122.62    7.33
 -27  -3  -4   97.93    6.63
 -21  -3  -7  260.60    9.43
 -24  -4  -6  315.02   10.90
 -26  -2  -4   55.77    4.98
 -17   3  -2  304.96    7.19
 -23  -3  -6  127.87    7.12
 -11   1  -6   22.99    2.79
  -8   4   2  336.29    4.00
   2  -2   1 1278.77    4.82
 -26   4   5  291.94    8.34
  -2  -4  -6    4.46    1.20
 -23   3   0    7.53    2.93
 -21   3  -1   -0.23    2.41
 -19   1  -5 1784.63   21.60
 -21   5   4   34.16    3.32
  -7  -5  -9  202.71    5.19
  -8  -6  -9  363.12    7.31
 -17   5   3   -1.16    1.82
 -13  -5  -9   61.34    4.28
  -8  -2  -8 1611.19   14.17
   0  -2  -3 1000.87    3.95
 -20   4   1   33.13    3.41
 -24   4   3   88.24    5.16
 -13   1  -6  241.13    6.94
 -16   4   0   76.31    4.00
 -27   3   3  150.99    7.08
 -11   3  -2   16.60    2.29
 -26  -4  -4   14.81    3.74
  -1  -1  -3    0.14    0.73
 -23  -1  -5  893.52   15.84
 -10   4   1    4.42    1.54
 -18  -4  -8   42.67    4.33
 -22   4   2    1.76    2.21
 -25  -5  -5   61.66    5.54
 -22   2  -2  206.79    7.92
 -20   0  -6 1411.91   20.17
 -29   1   1   46.95    4.95
  -6  -4  -8   39.18    2.68
 -13  -3  -9    7.20    2.66
 -24   2  -1    4.65    2.99
 -23  -5  -6   19.96    3.82
 -31   3   7    0.56    2.47
 -19  -1  -7  164.52    7.41
 -15  -7  -8  104.17    5.62
 -14   4   0   46.74    3.22
 -29  -3  -2  137.77    7.63
  -2  -2  -5  165.08    2.91
  -9   5   6   30.16    1.23
 -17  -3  -8  135.18    6.60
 -12  -4  -9   70.33    4.30
 -20  -6  -7  410.98   11.44
 -21  -5  -7  111.88    6.54
 -27  -5  -4  126.08    7.30
  -9   5   5  126.53    2.31
 -23   5   6   16.68    1.99
 -16  -6  -8   24.00    3.22
 -26   2   1    0.57    2.66
 -22  -4  -6  127.57    7.05
 -18   6   8  228.94    5.43
 -27  -3  -3   14.62    3.62
 -19   5   4  134.23    4.68
 -21  -1  -6  288.55    9.68
 -24  -2  -5  101.29    6.58
 -24   0  -4   48.02    4.98
  -7  -3  -8    1.15    1.68
 -25  -3  -5   17.93    4.02
 -17   1  -5   64.08    4.59
 -25  -1  -4   -0.32    2.72
 -10  -6  -9  175.83    5.67
  -5  -1  -6   -0.07    1.64
 -27   1  -1   32.21    4.31
 -10  -4  -9  845.73   11.64
 -14   6   9   36.78    1.74
 -30   2   4   39.77    4.34
 -15  -1  -8   22.36    3.49
 -28   2   2   35.98    4.26
 -17  -5  -8  192.78    7.56
 -28  -2  -2   10.55    3.69
 -31   1   4    9.08    3.33
 -25   1  -1    7.23    3.13
 -27   3   4  297.62    8.86
 -29   3   6  183.57    7.09
 -25   3   2    0.78    2.51
 -24  -6  -5   26.19    4.19
 -16   6   8  909.50    9.15
 -17   5   4  889.42   10.90
 -25  -3  -4   36.53    4.65
 -11  -3  -9    1.32    2.43
  -1  -5  -5   26.44    1.21
  -4  -4  -7  404.71    5.48
 -12   4   0   75.24    3.34
 -16  -2  -8  904.99   15.11
 -20  -4  -7  721.98   14.76
 -10  -2  -8   18.63    2.61
  -9  -5  -9   15.16    2.36
  -9   1  -5 2544.90   16.89
  -8   0  -6  346.70    6.37
 -19  -7  -7   37.58    4.44
 -13  -7  -8  124.52    5.59
 -15   3  -2   10.38    2.44
  -5  -5  -8 1188.53   10.24
 -12  -2  -8   54.17    3.89
 -22  -2  -6   29.27    4.29
   0  -4  -4  219.24    2.08
 -18   0  -6  254.22    8.42
 -13   3  -2   82.82    3.95
 -27   1   0    1.22    2.86
 -11   1  -5    0.78    2.27
 -13   1  -5    1.88    2.44
 -26   4   6  152.14    5.69
 -27  -1  -2   18.05    3.96
  -7   3   0  422.28    5.04
 -19   3  -1  102.94    5.26
 -21  -7  -6   83.07    5.76
  -6  -2  -7  275.06    5.21
 -26  -6  -4  246.55    9.63
 -15  -1  -7  422.66    9.82
  -3  -5  -7  132.42    3.08
 -11  -5  -9    2.54    2.22
 -16  -4  -8    2.55    2.49
  -9  -1  -7  157.55    4.94
 -23   3   1  319.65    9.30
 -23  -7  -5   55.28    4.99
  -6  -6  -8 1690.68   12.90
 -14   6   8  470.36    5.52
 -21   3   0  231.73    7.88
 -29   1   2    1.25    2.87
   2  -4  -1  112.26    1.45
 -18   4   1  103.69    4.83
 -22  -6  -6   39.53    4.59
  -5  -3  -7   96.05    3.21
  -3  -3  -6 1592.38    9.40
 -18  -2  -7  285.12    9.17
 -31   3   9  185.10    7.57
 -12   0  -6    6.56    2.73
 -28   2   3  200.25    8.27
 -30   0   2  153.38    7.67
 -19   5   5   25.69    2.60
 -22   0  -4 1195.00   18.64
 -25  -1  -3  215.36    8.39
 -19  -5  -7   11.13    3.22
 -28  -4  -2   13.71    3.67
 -19  -3  -7   20.90    3.70
  -4  -2  -6  633.91    6.50
 -17  -1  -7  678.08   13.32
 -24   2   0  266.78    9.00
 -15  -3  -8  219.69    7.43
 -13  -1  -7    4.92    2.72
 -25  -5  -4  119.45    7.06
 -23  -3  -5  123.19    6.98
  -4   0  -4  404.30    4.85
 -20   2  -2  678.97   13.02
 -11  -1  -7  194.70    5.85
 -14   0  -6  178.21    6.36
 -20   4   2   61.82    4.05
 -10   0  -6  805.06   10.49
 -14   4   1  113.84    4.19
 -27  -5  -3   25.80    4.37
 -23   5   7  245.21    6.06
 -29   3   7   -4.05    3.47
 -22   2  -1  707.74   13.78
 -14  -2  -8   27.35    3.49
 -30  -2   0   68.05    5.77
 -26  -2  -3   87.00    6.23
 -20  -2  -6 1231.19   18.72
  -8  -4  -8    1.78    1.95
 -29  -3  -1  291.60   10.55
  -9  -3  -8 1743.92   15.41
  -7   1  -4  562.74    7.00
 -30   2   5  124.91    6.72
 -24   4   4   71.15    4.64
 -14  -4  -8   54.14    4.24
 -16   4   1  488.19    8.86
 -19  -1  -6   83.55    5.42
 -24  -4  -5  203.96    8.88
 -31   3   8   76.50    5.38
 -12   4   1 2094.11   14.72
 -18  -6  -7  567.38   12.81
 -24   4   5   15.38    2.07
 -27   3   5   97.18    5.32
 -27  -3  -2   21.45    4.20
 -25   5   9  353.22    8.33
 -29   1   3  141.62    6.44
 -28  -2  -1    1.34    3.07
 -20   0  -4  112.12    5.68
  -7  -1  -6  289.49    5.34
 -11  -3  -8    1.57    2.30
  -5   1  -3  674.15    6.29
 -17   3  -1  385.11    8.75
 -18  -4  -7 1025.54   16.61
 -24  -2  -4  264.39    9.81
  -4  -6  -7  644.78    6.77
 -22  -2  -5  282.96    9.72
 -21   5   5  339.82    8.18
 -21  -5  -6   18.38    3.71
 -21   5   6   13.55    2.33
 -14  -6  -8  293.25    8.40
 -21  -1  -5   34.21    4.15
 -22   4   3   23.34    3.12
 -20  -6  -6  546.16   13.19
 -21   3   1    2.79    2.54
   3  -3   1 3023.39    8.92
 -22   4   4   87.23    3.93
 -11   5   5   75.84    2.35
 -16   0  -6  317.36    8.68
 -15   1  -5  608.32   11.17
 -18   6   9  484.12    7.47
 -10  -4  -8   41.38    3.33
 -23  -1  -4   74.51    5.69
 -17   1  -4   60.17    4.54
  -9   3  -1  162.30    4.03
 -31   1   5   61.48    5.25
 -15  -5  -8  322.03    9.16
 -19  -7  -6  224.53    8.56
 -21  -3  -6  698.14   14.67
 -15  -7  -7   45.32    4.04
 -17  -1  -6   24.94    3.67
 -28   0   0  530.56   13.53
  -8  -6  -8  366.31    7.02
 -20  -4  -6   87.56    5.86
 -24  -4  -4   17.28    3.87
  -8  -2  -7 1232.74   12.08
 -26   2   2    7.46    3.03
 -10  -2  -7   34.60    3.02
 -27  -1  -1   20.58    3.98
 -16  -4  -7  266.04    7.54
 -26  -4  -3  115.21    6.99
 -23   3   2  135.30    6.26
 -19   3   0  462.92    9.93
 -17  -5  -7  131.86    6.39
 -17  -7  -7  586.22   12.74
  -7  -5  -8   11.53    2.07
 -23  -5  -5   41.97    4.66
 -14  -2  -7  135.46    5.75
 -16  -2  -7  119.27    5.95
 -22  -4  -5  609.84   14.04
 -25   3   3   30.92    3.64
 -18   2  -2   81.23    5.01
 -16  -6  -7    7.99    2.86
 -19  -3  -6  324.60    9.77
 -25   3   4    2.76    2.31
 -11   3  -1    2.20    1.73
 -29   3   8  176.74    7.12
 -13   3  -1    3.97    2.11
 -19   5   6  203.11    6.44
 -31   1   6   23.27    3.66
 -25  -5  -3  167.85    7.37
 -17  -7  -6  404.87   10.21
 -21   5   7   15.79    2.28
 -23   5   8  330.35    7.67
 -27  -5  -2    4.69    3.17
 -25  -1  -2   10.33    3.30
 -12  -6  -8   38.31    3.43
 -26  -6  -3   92.15    6.27
 -24   2   1  131.63    6.48
 -15   3  -1  324.62    7.41
 -27   1   1   79.12    5.73
 -10  -6  -8  397.87    8.16
 -30   2   6  194.18    8.19
 -23   1  -1  404.27   10.82
 -25  -3  -3   57.25    5.44
 -15  -1  -6  135.21    5.91
 -12  -2  -7    6.81    2.43
 -13  -5  -8   62.33    4.20
 -22  -6  -5  115.97    6.60
 -15   1  -4    8.28    2.68
 -28  -4  -1  456.66   13.05
 -18   4   2  243.95    6.75
 -27   3   6   74.28    4.66
 -13   1  -4    0.15    2.11
 -27   1   2    1.75    2.87
 -24   4   6  244.09    6.82
 -20  -2  -5  391.91   10.62
 -21  -1  -4   15.04    3.47
 -23  -1  -3    7.41    3.11
 -11  -1  -6   25.81    2.87
 -15  -5  -7    1.98    2.19
  -8   4   3  477.73    4.72
 -17  -3  -7   55.30    4.54
 -25  -7  -3  156.30    7.87
 -18  -2  -6   27.73    3.90
 -22   2   0  182.54    7.26
 -29  -3   0   19.05    4.00
 -25   1   0   39.88    4.38
 -16   6   9  363.36    5.85
  -7  -3  -7  196.57    4.98
 -26  -2  -2    1.60    2.96
 -12  -4  -8   37.74    3.46
 -20   4   3   28.46    3.00
  -9  -5  -8 2031.25   17.03
 -21  -3  -5    3.87    2.92
 -11  -5  -8   13.87    2.59
 -12   4   2  170.95    4.13
  -9  -3  -7    7.31    2.28
 -28   0   2   23.37    4.13
 -28  -2   0    4.95    3.00
 -22  -2  -4  855.83   15.94
 -30   2   7  147.61    6.90
   2  -2   0  127.14    1.32
  -9   1  -4  212.63    5.03
 -30  -2   1   48.03    5.02
 -24  -6  -4   17.86    3.78
 -23  -5  -4  180.76    8.12
 -15  -3  -7   23.05    3.48
 -21  -5  -5   42.38    4.66
 -16   4   2  110.64    4.66
 -23  -3  -4  273.82    9.71
 -26   2   3   41.69    4.28
 -26  -4  -2   -0.98    2.77
 -18  -6  -6    6.91    2.81
 -24  -2  -3   18.10    3.86
 -13  -1  -6  240.59    6.90
  -9  -1  -6    7.22    2.26
  -2  -6  -5    3.31    1.01
 -23  -7  -4   94.48    6.27
 -19  -1  -5 1958.53   22.48
  -9   5   7   36.92    1.22
 -21   3   2    3.32    2.13
 -26  -6  -2   11.13    3.40
 -29   3   9   14.17    3.87
 -22   4   5  473.22    9.27
 -25  -3  -2  271.14    8.86
 -17   5   6  143.46    7.30
 -31   1   7  404.43   10.59
  -2  -4  -5    2.03    1.09
 -20   2  -1   31.65    3.83
 -13  -3  -7   51.79    3.91
  -3  -1  -4  398.84    4.35
 -29   1   4   71.92    5.61
  -5  -1  -5   83.67    2.90
 -31  -1   3   43.30    4.77
 -21  -7  -5   13.30    3.65
 -13  -7  -7  602.56   11.20
 -30   0   4   47.40    5.09
 -27  -3  -1    6.26    3.22
 -17  -1  -5   65.23    4.66
 -20  -6  -5   86.27    5.75
 -25   1   1    5.19    2.91
 -25  -7  -2    6.69    3.30
 -21   5   8   49.51    3.26
  -7   3   1  554.32    5.30
 -17   5   5  280.20    7.17
 -23   5   9   44.13    3.34
  -6  -2  -6  710.99    7.96
 -19  -5  -6  598.57   13.13
 -14   4   2   62.74    3.28
  -9   3   0 3749.88   16.91
 -11  -3  -7  466.12    8.77
 -18  -4  -6   11.43    3.02
  -5  -5  -7   66.82    2.73
 -19   3   1    4.32    2.38
 -11   1  -4   93.40    4.15
 -19  -7  -5  421.06   11.27
 -18   0  -4 4412.92   31.86
 -18   4   3  369.54    8.17
  -6  -6  -7   11.93    1.90
 -28  -4   0  169.99    8.17
 -22  -4  -4   83.47    5.79
  -8  -4  -7 1886.22   15.06
 -11  -7  -7  440.55    8.94
 -16  -2  -6  671.88   12.42
  -4  -4  -6   32.61    2.02
 -17   1  -3  543.29   10.85
 -30  -2   2   66.16    5.56
 -20  -4  -5 1340.49   19.37
 -23   3   3   57.71    3.90
 -27  -5  -1  332.37   10.15
 -26   2   4   30.82    3.43
 -27   1   3   85.21    5.68
 -25  -1  -1    9.78    3.36
 -30   2   8  381.20   10.07
 -28   2   5   16.83    3.63
 -14  -6  -7  177.07    6.50
  -4   4   9  572.48    4.00
 -23   1   0    4.82    2.74
 -18   2  -1 1043.35   14.56
 -19  -1  -4  650.88   12.87
 -17   3   0  271.50    7.26
 -17  -3  -6  710.18   13.35
  -5  -3  -6   72.05    2.85
 -25  -5  -2  179.87    8.33
 -22   2   1   35.64    4.01
 -10  -4  -7  474.36    8.63
  -6   0  -4 3420.98   15.93
 -17  -5  -6  666.46   12.93
 -26  -2  -1   68.80    5.60
 -22  -6  -4  420.78   11.73
 -20   2   0   67.47    4.57
 -14  -4  -7  319.20    8.36
  -3   1  -1  262.79    2.81
 -13  -5  -7  503.65    9.15
 -29  -3   1   24.57    4.16
 -23   3   4  208.14    6.81
 -19   5   7  121.74    5.11
 -22  -2  -3  558.17   12.22
 -24   2   2    1.50    2.45
 -27  -3   0   14.58    3.64
 -23  -3  -3  379.32   11.17
 -15   3   0   30.15    2.97
 -11   3   0  135.45    4.13
 -24  -4  -3  960.03   17.73
 -31  -1   5   65.45    5.53
 -13   3   0 1864.93   15.26
 -28   2   6  157.26    7.34
 -23  -1  -2  375.21   10.75
 -15  -1  -5  661.43   11.65
 -19  -3  -5   97.40    5.70
 -24  -6  -3  121.77    6.87
 -29   1   5  361.80   10.96
 -21  -1  -3 1583.19   20.70
 -12  -6  -7  340.07    8.16
  -4  -2  -5   58.87    2.35
 -19  -5  -5  288.22    9.17
 -15  -3  -6   94.11    4.91
 -16   2  -1    6.57    2.67
 -24  -4  -2  133.04    7.80
 -31   1   8   30.47    3.89
 -24   2   3   65.12    4.44
 -26  -6  -1   59.93    4.98
 -20   4   4    9.86    2.18
  -8  -2  -6  265.72    5.67
 -12  -4  -7  617.98   10.59
 -24  -2  -2  110.10    6.55
 -21  -5  -4  606.45   13.43
  -3  -5  -6  374.42    4.70
  -8  -6  -7  953.89   10.89
 -12  -2  -6  341.89    7.84
 -16  -6  -6  568.55   11.87
 -23  -7  -3   99.04    6.27
 -16   4   3  635.94    9.67
 -26  -4  -1   68.83    5.57
 -20  -2  -4   13.00    3.23
 -10  -6  -7    4.71    2.06
 -28  -2   1    1.62    2.98
 -29  -3   2    0.66    2.66
 -13  -3  -6   18.49    2.73
 -21   5   9   73.25    3.74
 -28  -2   2   24.29    4.10
 -13   5   6   50.81    2.33
  -2   0  -2 2498.40    7.93
 -17  -7  -5    5.61    2.76
 -10  -2  -6  886.26   11.14
 -18  -6  -5  377.49   10.11
  -7  -5  -7  182.20    4.72
 -16  -4  -6   43.67    4.02
  -7  -1  -5  154.03    4.24
  -5   1  -2  176.30    3.30
 -18  -2  -5  643.21   12.69
  -3  -3  -5 1173.25    7.78
 -21  -7  -4   69.95    5.32
 -14   0  -4   72.30    4.16
 -17   3   1   40.54    3.38
 -15   1  -3  542.10   10.07
 -16   0  -4  335.98    8.51
 -21  -3  -4  869.94   15.89
 -30  -2   3   44.48    4.89
 -16  -2  -5   53.06    4.26
 -11  -5  -7  244.98    6.67
 -14  -2  -6   57.92    4.14
 -20  -6  -4    1.89    2.65
  -9   1  -3   27.45    2.47
  -5   3   2  110.73    1.94
 -31  -1   6   30.68    3.89
 -26   2   5  192.53    7.21
 -13  -1  -5   -0.32    2.33
 -28   2   7  438.93   10.68
 -25  -5  -1   13.39    3.32
 -29   1   6  268.89    8.83
 -12   4   3   17.25    2.13
 -30   2   9  241.59    7.76
 -26   4  10   53.28    5.87
 -30   0   6   52.81    3.55
 -17   5   7   72.04    4.11
 -19   5   8  102.71    4.54
  -1  -3  -4   43.78    1.40
  -4  -6  -6   31.06    1.91
 -25  -1   0   42.50    4.84
 -19   3   2   47.34    3.59
  -9  -5  -7  431.79    7.86
 -23  -5  -3   38.79    4.51
 -22  -6  -3  173.26    7.70
 -23   1   1  118.44    6.08
 -22  -4  -3  802.59   15.66
 -18  -4  -5   45.59    4.22
 -15   3   1   12.66    2.36
 -29   3  11  -29.02    3.35
 -20   4   5  120.66    4.47
 -14  -6  -6   -0.99    2.07
 -28  -4   1    1.66    3.05
 -27  -7   1   20.60    3.86
 -17  -5  -5   16.95    3.05
 -25   1   2   44.47    4.43
  -7   5  11    1.95    0.59
 -25  -3  -1   65.43    5.40
 -14   4   3 1363.68   12.85
 -19  -7  -4  159.00    7.26
  -7  -3  -6 3058.74   17.38
 -11   5   6 1018.59    7.70
 -13  -7  -6   24.76    3.18
 -23   5  10    3.67    1.74
 -11   1  -3  155.81    4.88
 -22   2   2  136.79    6.16
 -13   1  -3   34.21    3.40
 -25  -7  -1   37.89    4.53
 -11  -1  -5    4.00    2.61
  -9  -1  -5 2519.99   17.12
 -18   2   0  411.90    9.18
 -23   3   5  115.97    5.19
 -21   3   3   26.66    3.20
 -12  -4  -6    5.19    2.18
 -29   3  10   46.34    4.35
  -9  -3  -6    6.86    2.36
 -26  -2   1    2.11    2.88
 -26  -2   0  115.71    6.61
 -28  -6   1   52.09    5.05
 -12   0  -4   62.28    3.69
  -2  -2  -4  141.47    2.48
  -8   0  -4  560.36    7.46
 -21  -1  -2  307.24    9.23
 -27   1   4   39.20    4.36
 -24  -2  -1    5.15    3.04
 -18  -2  -4  749.58   13.33
 -20   2   1  393.36    9.36
  -7   1  -3  238.51    4.65
 -26   0   2    5.12    3.04
 -27  -5   0  168.70    8.06
 -15  -5  -6   -0.62    2.54
  -6  -4  -6    1.36    1.69
 -17  -1  -4   41.29    3.93
 -13   3   1  248.88    5.50
  -6  -2  -5 1807.43   12.15
 -31  -1   7  387.44   10.81
 -30   2  10   48.88    4.61
 -28   2   8    4.22    2.92
 -21   3   4   25.65    2.64
 -24   2   4   24.67    3.13
 -20  -4  -4   39.33    4.23
 -23  -3  -2  552.18   13.09
 -11  -3  -6  219.46    6.30
 -26  -4   0   20.90    3.99
 -29  -5   2   48.86    4.95
 -24  -6  -2  116.32    6.73
 -23  -1  -1  400.03   11.02
 -17  -3  -5  146.00    6.24
 -30  -4   3  148.61    7.73
 -28   0   4    7.40    3.19
 -23  -5  -2  367.62   10.87
 -19  -1  -3   23.13    3.57
 -14  -4  -6   23.05    2.96
 -11  -7  -6    4.39    2.14
 -21  -3  -3  214.61    8.17
 -25   1   3   52.96    4.63
 -14  -2  -5  173.50    6.15
 -25  -1   1    5.08    3.08
 -29   1   7  156.89    4.68
 -11   3   1   49.22    2.61
 -17  -7  -4  126.04    5.63
 -26   2   6   -5.40    3.51
 -22   4   7    7.15    2.06
 -10   0  -4   11.20    2.56
 -29  -1   5  328.76   10.02
 -25  -7   0   -0.63    2.90
 -15   5   7   47.52    2.66
 -26  -8   1   26.89    4.14
 -19  -3  -4  936.22   15.31
  -9   3   1 2660.10   13.73
 -27  -3   1   61.54    5.40
 -23  -7  -2  114.90    6.61
 -22  -2  -2  206.74    8.06
 -21  -5  -3  391.18   10.86
 -19  -5  -4 1112.35   17.29
  -9  -7  -6    1.46    1.90
 -15   1  -2  106.75    4.75
 -20  -2  -3  357.04    9.89
 -16   4   4  201.94    5.52
 -15  -3  -5  112.51    5.25
 -22   2   3   11.43    2.62
 -19   3   3    6.63    2.06
 -24  -8   0   15.35    2.82
 -24   4   9  105.02    4.81
 -27  -5   1   26.35    4.15
 -29  -5   3    2.66    3.19
 -19   5   9    1.78    1.53
 -24  -4  -1  168.69    7.79
 -26  -6   0  141.26    7.38
   0   2   5   18.22    1.09
 -10  -4  -6   27.95    3.00
 -18   0  -2   56.66    4.19
 -28  -2   3  201.49    8.52
 -18   4   4  111.34    4.64
 -15  -7  -5 1071.03   15.60
 -21  -7  -3  483.10   12.18
 -21   5  10  109.24    4.42
 -22  -6  -2   67.21    5.41
 -12  -6  -6  629.00   10.71
 -13  -5  -6   62.32    4.07
 -23   5  11   36.74    3.03
 -16  -6  -5  432.69   10.20
 -23   1   2    9.05    2.97
 -13  -1  -4    0.30    2.31
 -29  -3   4    7.47    3.22
  -8  -2  -5  614.04    8.20
 -27  -7   2   16.29    3.81
 -10  -2  -5 1018.04   10.59
 -26  -4   1   29.99    4.33
 -20   2   2   14.42    2.88
 -17   5   8  460.83    8.48
 -24  -6  -1    7.94    3.03
 -14   4   4   40.87    2.77
 -23  -1   0    2.86    2.81
 -29   3  12  291.01    9.05
 -20   4   6  370.85    7.62
 -27   3  10  178.69    9.99
 -26  -8   2   74.19    5.27
 -30   2  11  645.98   12.67
 -29  -3   3   72.55    5.56
 -20  -6  -3  215.82    8.08
 -12  -2  -5   16.09    2.73
  -8  -4  -6 1281.25   12.13
 -28  -6   2   13.76    3.57
  -6  -6  -6  277.16    5.26
 -29   3  13    2.96    2.12
 -24   2   5  -15.29    3.32
 -26  -2   2    7.40    3.28
 -28   2   9  191.58    8.30
 -15  -5  -5  208.87    6.43
 -29   1   8  153.63    7.03
  -4  -4  -5    3.78    1.51
 -25   1   4    0.76    2.52
 -26   4  12    7.42    2.37
 -18   4   5   69.36    3.82
 -25  -3   0  327.89   10.45
 -17   3   2  427.41    8.64
  -6   4   5 1242.47    4.40
 -16   2   0   17.24    2.77
 -27   1   5   20.32    3.83
  -5  -5  -6    0.60    1.37
 -17  -1  -3  644.19   11.81
 -16  -2  -4   45.81    4.05
 -19  -7  -3   11.13    3.18
 -30  -4   4   11.67    3.57
 -22  -4  -2  192.01    7.90
 -16  -4  -5  539.11   11.02
  -7   1  -2  849.77    7.88
 -21   1   1  102.77    5.48
 -27  -3   2   -0.94    2.88
 -24  -2   0  272.28    9.33
  -5  -1  -4  460.87    5.59
 -18  -6  -4  878.88   14.96
 -13   1  -2  843.66   11.17
 -18  -4  -4  423.65   10.28
 -28  -4   2    9.85    3.36
 -26  -6   1   13.00    3.41
 -26   2   7  223.02   10.31
 -24  -4   0   52.56    4.66
 -25  -3   1   21.77    3.83
   3  -3   0   61.67    1.43
  -7  -1  -4  587.99    6.86
 -29  -1   6  257.85    8.82
 -21  -3  -2 1251.05   18.33
 -31   1  11  625.48   12.29
 -10   4   4  660.98    6.99
 -20  -4  -3  440.55   11.07
 -10  -6  -6  154.69    5.18
  -9   5   8    2.51    0.72
 -18   2   1   54.18    3.93
 -23  -3  -1   49.82    4.85
 -15  -1  -4    8.54    2.67
  -8  -6  -6  223.20    5.43
 -13  -3  -5   65.77    3.94
 -11  -5  -6  196.15    5.90
  -8   4   4  226.37    3.26
 -13  -7  -5   60.57    4.06
 -22  -8  -1  154.43    7.78
 -15   3   2 1727.14   15.52
 -23  -7  -1  445.16   12.07
 -27   1   6   29.91    3.84
 -23   1   3   47.30    4.00
 -11  -3  -5    7.83    2.55
 -22   4   8   23.15    2.59
 -30  -4   5   23.17    4.00
 -14  -4  -5    1.79    2.37
   1   1   3    1.22    0.65
 -24   4  10   37.72    3.45
 -28   0   6  766.54   14.44
 -16   4   5 1404.05   12.74
 -26   4  11  204.60    6.92
 -22   2   4  202.13    6.57
 -31  -3   6   73.22    5.91
  -9   1  -2   28.09    2.45
  -7  -5  -6  894.53    9.78
 -17  -3  -4  178.46    6.69
  -9  -5  -6  420.05    7.60
 -21  -5  -2  273.91    9.21
 -11  -1  -4   87.39    4.08
 -16   0  -2 1248.93   15.28
  -5  -3  -5  367.60    5.38
 -19  -3  -3   34.26    3.84
 -21  -1  -1   56.57    4.62
 -21   5  11   80.37    3.84
 -30   2  12  221.26    7.62
 -19  -5  -3   10.37    2.97
 -29   3  14   -0.73    1.75
 -21   3   5   96.67    4.46
 -26  -4   2    4.01    3.09
  -9  -3  -5  -15.63    3.00
 -21   1   2  201.69    6.70
 -19   3   4  155.34    4.78
 -14  -6  -5  220.20    6.99
 -28  -6   3  129.30    7.22
  -1  -1  -2  250.34    2.17
 -13   5   7  137.69    3.47
 -25  -1   2   45.28    4.56
 -25  -5   0  191.14    8.36
 -20  -8  -2  727.81   14.64
  -3  -1  -3  257.13    3.35
 -11   1  -2   26.95    2.61
 -20  -2  -2  688.00   13.33
 -14  -2  -4   65.43    4.27
 -19  -1  -2  680.88   12.74
  -9  -1  -4  212.12    5.27
 -21  -7  -2  500.17   12.29
 -23  -5  -1  349.66   10.57
 -29  -5   4  151.76    7.73
 -15  -1  -3  510.41    9.86
 -17  -5  -4  824.93   13.97
 -17   3   3  309.31    6.91
 -20   2   3   29.17    3.17
 -29   1   9 1567.80   19.49
 -31   1  12   43.96    4.16
 -24   2   6  594.65   11.10
 -20   4   7   29.94    2.77
 -18  -2  -3  544.83   11.34
 -28  -2   4    1.55    2.95
 -20   0   0  136.54    6.06
  -1   3   7  185.26    2.59
 -25  -7   1   63.85    5.35
 -27  -5   2   77.31    5.81
 -27  -3   3  134.25    7.21
 -26   0   4  392.98   10.96
 -12  -4  -5  107.71    4.61
 -24  -8   1   92.31    5.97
 -11  -7  -5  195.30    6.03
 -28  -4   3  105.24    6.66
 -22  -4  -1  412.07   11.05
 -27  -7   3   88.42    6.02
 -15  -7  -4    9.44    2.82
 -13   3   2  440.48    7.34
 -23  -5   0   17.57    3.78
 -26   2   8  786.62   13.86
 -29  -3   5   32.90    4.12
 -17   5   9    5.25    1.70
 -18   4   6  404.83    7.74
 -29  -1   7  343.10    9.99
 -24  -2   1  134.19    6.65
 -16  -6  -4    1.28    2.22
  -7  -3  -5  264.79    5.40
 -11   5   7   85.58    2.39
 -26  -8   3   67.03    5.55
 -23  -3   0    7.59    2.91
 -19   5  10   73.33    3.50
 -31  -3   7    2.94    3.21
 -24  -6   0   55.95    4.97
  -1  -5  -4   97.43    1.83
 -27   1   7 1446.03   18.73
 -21  -3  -1    4.36    2.80
 -25  -3   2    1.45    2.95
 -27   3  11  165.16    7.21
 -24   4  11  116.13    4.80
 -14   4   5  290.20    7.28
 -22   4   9    3.00    1.76
 -16  -4  -4   76.55    4.71
 -30   2  13  141.82    6.73
 -15  -3  -4   52.42    3.85
 -13  -5  -5    1.54    2.19
 -16  -2  -3  328.10    8.22
 -23  -1   1  120.64    6.14
 -16   2   1  339.01    7.56
 -20  -6  -2  314.62    9.61
  -9  -7  -5  194.65    5.38
  -2  -6  -4   46.41    1.66
 -18  -6  -3  760.62   13.85
 -29  -3   6  204.04    8.24
 -27  -5   3    6.71    3.35
 -28   2  11   81.43    5.14
 -11  -5  -5  115.07    4.77
 -29   1  10  215.36    7.97
 -27  -3   4  309.68    9.65
  -7  -7  -5   93.79    3.49
 -19  -1  -1  783.24   13.39
 -26  -2   3   34.65    4.23
 -18   2   2   57.46    3.74
 -18  -4  -3  612.84   12.01
  -4  -2  -4   26.24    1.89
  -5   1  -1 1144.45    7.35
  -3  -5  -5   -0.76    1.14
 -15   5   8   16.05    1.91
 -17  -7  -3  545.14   11.69
  -6  -4  -5 3037.33   16.06
 -10  -4  -5  607.27    9.30
 -25   1   5  255.08    8.49
 -14   0  -2  313.13    7.42
 -12  -2  -4  273.89    6.73
  -4  -6  -5 1113.15    8.55
 -28   2  10  550.87   11.82
  -6  -2  -4 2182.60   12.83
 -26  -8   4  326.11   10.50
 -24  -2   2    4.57    2.89
 -30   2  14   25.90    3.25
 -25   3  10  200.12    7.59
 -18   4   7  787.16   10.26
 -16   4   6   56.31    3.20
 -12   0  -2    3.52    2.33
 -31   1  13   58.44    4.46
 -26  -6   2   10.71    3.37
 -23  -7   0   74.43    5.60
 -22  -8   0  534.06   12.88
 -11   5   8  179.46    3.20
 -30  -4   6   48.02    4.94
 -21   5  12  127.58    4.60
 -22  -2   0  195.23    7.57
  -8  -4  -5  324.52    6.23
 -24  -4   1  692.00   14.66
  -4   0  -2  556.40    4.98
 -29  -5   5   11.48    3.62
 -17  -1  -2   82.24    4.75
 -25  -5   1   42.09    4.63
 -24  -6   1  261.89    8.61
 -21   1   3   21.18    3.01
 -26   2   9  186.65    7.21
 -13  -7  -4   10.60    2.58
 -19   3   5  177.10    4.85
 -23  -1   2    4.96    2.63
 -20   2   4   71.82    4.09
 -27   3  12   45.01    4.00
 -22  -6  -1  497.94   12.36
 -21  -1   0  240.08    8.09
 -26   4  13  465.42   10.03
 -13   1  -1  502.05    8.52
 -20  -4  -2   13.39    3.22
  -2  -4  -4   11.10    1.24
 -28  -6   4    3.89    2.93
 -15   3   3   17.60    2.62
 -28  -4   4    1.29    2.81
 -25  -7   2   28.92    4.14
 -19  -3  -2  294.61    8.58
 -20  -8  -1  198.54    7.94
 -15  -5  -4  695.92   11.94
 -10  -6  -5  159.23    5.24
 -31  -3   8   74.63    6.15
 -13  -1  -3   32.15    3.38
 -24  -8   2   35.82    4.19
 -21  -7  -1  161.45    7.28
 -10  -2  -4  265.14    6.00
 -22  -4   0    2.20    2.54
 -27   1   8   11.02    3.03
 -29  -5   6    5.78    3.19
  -9   3   2   86.59    2.82
 -31   1  14   32.75    3.98
 -20   4   8   37.96    3.13
 -31  -1  11  201.07   12.47
 -11  -3  -4    6.48    2.38
 -23  -7   1  459.79   11.38
 -22  -8   1   17.18    3.75
 -23   1   4   10.35    2.66
 -17   3   4 1536.78   14.25
 -25  -3   3   24.87    3.86
 -22   2   5   11.44    2.52
 -20  -2  -1   25.89    3.44
 -16  -8  -3  143.00    6.43
 -11   3   2 1442.66   11.50
 -21  -5  -1  187.59    7.66
 -18  -8  -2   14.82    3.19
  -3  -3  -4  412.15    4.58
 -17  -3  -3  699.50   12.40
 -14  -6  -4  225.88    6.99
 -18   0   0    7.45    2.60
 -27  -7   4   52.64    5.19
 -18  -2  -2   94.39    5.15
 -17  -5  -3    2.13    2.41
  -8  -2  -4  486.66    7.21
 -19  -7  -2   10.16    3.15
 -26  -4   3  115.33    6.79
 -14  -2  -3 1241.03   14.57
 -23  -3   1  337.88   10.03
 -29  -3   7   15.31    3.51
 -13  -3  -4   25.29    3.22
 -18   2   3  296.96    6.92
 -29   1  11   37.54    4.31
 -27  -3   5  101.34    5.98
 -26   0   6   81.88    4.43
 -27  -7   5   19.14    3.43
 -22   4  10   10.90    2.31
 -23   1   5    3.32    2.52
 -17   5  10  184.73    4.81
  -8  -6  -5  429.67    7.39
 -28  -6   5  211.88    8.89
 -11  -1  -3  162.51    5.10
 -24  -8   3    3.00    2.91
 -26  -8   5   39.45    3.93
 -25   1   7   16.21    3.58
 -30   2  16    0.78    2.16
 -31   1  15   14.32    3.33
 -20  -8   0   15.28    3.44
 -19   5  11   39.61    2.76
 -14  -4  -4  528.84   10.07
 -19  -5  -2   65.83    4.80
 -26  -6   3  163.61    7.85
  -6  -6  -5  163.01    4.16
 -30   2  15   85.14    5.26
 -14   2   1   72.30    3.83
 -15  -7  -3    2.26    2.79
  -5  -5  -5  207.40    4.25
 -16  -6  -3    1.04    2.41
 -20  -6  -1  118.54    6.13
 -20  -4  -1  912.23   15.15
  -9   1  -1   66.21    3.07
 -21   5  13   11.98    1.89
 -13   5   8  188.05    3.97
 -17  -1  -1  102.75    5.04
 -18  -6  -2    7.62    2.90
  -9  -5  -5  215.58    5.60
   3  -5  -1  389.53    2.83
 -25  -5   2  137.38    7.15
 -11   1  -1   56.95    3.28
 -26   2  10   21.42    3.31
 -30  -4   8   13.96    3.80
   3  -1   1  288.66    2.61
 -26  -2   4   37.65    4.12
 -26  -4   4    4.50    2.79
 -12  -2  -3   68.09    3.96
 -28  -6   6  171.50    7.53
 -23   3   9   -3.33    4.20
 -21  -5   0  705.79   12.88
 -10   4   5    9.53    1.33
 -26  -2   5  217.59    7.91
 -29  -5   7   30.92    4.01
 -22  -4   1    3.89    2.75
 -27   1   9   67.49    4.42
 -11  -7  -4   25.15    2.79
 -24  -4   2   31.75    4.23
 -13   3   3  149.43    4.45
 -16  -4  -3   42.81    3.87
 -27  -5   4    8.56    3.40
 -16  -2  -2   34.13    3.48
 -27   3  13   52.00    4.19
  -7  -5  -5  463.53    7.10
 -18  -4  -2    7.30    2.75
 -17  -7  -2   99.53    5.39
 -23  -5   1    6.16    3.29
   0   2   4  172.74    2.04
 -22  -2   1   50.24    4.36
 -28  -4   5  228.57    9.22
 -16   2   2 1055.49   13.01
 -21  -3   0  205.08    7.71
 -25  -7   3  126.67    6.85
 -12   2   1 1711.18   13.74
  -9  -1  -3   30.70    2.65
 -22  -6   0  361.17   10.63
  -6   0  -2 1007.13    8.11
 -21   1   4   52.04    3.68
 -30   0  12  676.11   14.80
 -29  -3   8  170.70    7.89
 -13  -3  -3   14.91    2.86
 -14   4   6    2.67    1.43
 -11   3   3   25.98    2.13
 -12  -4  -4   14.73    2.33
 -18   4   8    3.44    1.69
 -18  -2  -1 1054.74   15.05
 -13  -5  -4   -0.33    2.27
 -21  -1   1  136.53    6.26
 -12  -6  -4  191.20    5.98
 -15   5   9  222.48    4.82
  -9  -3  -4  901.82   10.33
 -21  -7   0   35.58    4.22
  -5  -3  -4  101.77    3.15
 -24  -2   3   58.22    4.89
 -27   3  14  318.40    8.91
 -30  -2  10  -26.30    6.71
 -30   2  17   17.03    2.88
 -31   1  16    9.76    2.62
 -14  -6  -3  396.57    8.34
 -22  -8   2   24.74    3.76
 -16   4   7  491.24    7.73
 -22   4  11   15.94    2.33
 -28   2  12   92.76    5.53
 -15  -3  -3    2.98    2.35
 -19  -3  -1   99.84    5.54
 -15  -1  -2  111.36    5.01
 -20  -2   0   61.59    4.54
 -24   4  12   35.17    3.22
 -24  -6   2    7.97    3.31
 -15   3   4   54.10    3.28
 -17  -3  -2  274.12    7.88
  -9  -7  -4  109.41    4.27
  -5  -1  -3  715.26    6.66
 -13  -1  -2  872.53   11.47
  -7  -1  -3  250.44    4.99
 -10   0  -2 1560.28   13.11
 -28   2  13  129.05    6.21
 -19   1   3  156.72    5.54
 -23  -5   2  505.01   11.57
 -30  -4   9  113.53    6.22
 -29  -1  10  -15.09    8.83
 -26   2  11  127.71    5.91
 -25   1   8  -32.28    4.00
 -24  -8   4    5.28    2.96
  -7  -3  -4  192.97    4.62
 -26  -6   4  151.23    7.48
 -18  -8  -1  238.74    8.16
 -16   0   0  438.11    9.01
 -23  -3   2  135.56    6.58
 -24   4  13   57.17    3.83
 -16  -8  -2  128.93    6.07
 -26  -4   5  288.92    9.63
 -22  -6   1    2.19    2.74
 -28  -6   7  265.55    9.06
 -21  -3   1    4.64    2.38
 -25   3  11   43.26    3.82
 -27  -3   6   89.53    7.77
 -29  -5   8  630.74   13.35
   4  -4   0    3.71    0.92
 -18   2   4  217.03    5.79
 -27   1  10  129.18    6.15
 -27  -7   6  107.06    6.33
 -31   1  17    3.32    2.36
 -25  -3   4    6.57    2.77
 -21   3   8   88.58    4.50
 -28   0  10 1334.06   18.64
 -24   2   9   65.80    8.71
 -20   4  10   13.55    2.19
 -31  -1  12   40.57    4.77
 -26  -8   6    9.79    3.15
 -23   3  10  145.94    5.49
  -7   1  -1  887.52    7.92
 -23  -1   3   41.57    4.14
 -19  -5  -1   16.21    3.37
 -19  -7  -1  809.87   14.73
 -19   5  12  237.50    5.68
 -15  -5  -3   84.53    4.68
 -13  -7  -3   20.11    2.93
 -28  -4   6   10.78    3.54
 -16  -2  -1    7.28    2.77
 -19   3   6  693.56    9.89
 -24  -2   4   38.59    3.73
 -15  -7  -2  258.43    7.71
 -27   3  15   10.95    2.62
 -26  -6   5  171.86    7.54
 -24  -6   3  421.87   11.71
  -7   3   3   52.94    1.86
 -20  -4   0   87.88    5.31
 -30  -2  11  454.49   13.77
 -16   2   3  116.23    4.10
 -23   1   6   -1.43    4.89
 -21  -5   1   16.94    3.31
 -17  -5  -2 1512.79   18.35
 -27  -5   5   23.31    4.14
 -23  -7   2   30.96    4.09
  -4  -4  -4   -0.41    1.45
 -25  -5   3    5.09    3.36
 -10  -4  -4   83.22    3.90
 -20   4   9  341.58    7.67
 -29   1  12  129.91    6.72
  -9   5   9   36.89    1.13
 -20  -6   0   93.18    5.59
  -8   4   5 1149.30    6.72
 -24  -4   3   81.89    5.64
  -7  -7  -4    2.79    1.71
 -11  -3  -3   14.44    2.57
 -27  -5   6   57.19    5.00
 -11  -7  -3  414.12    7.78
 -13   3   4 1561.59   12.43
 -23  -1   4    9.09    2.87
 -13  -5  -3  395.24    8.41
 -30  -4  10    1.51    2.82
 -31   1  18   -2.56    2.00
 -26   0   8 1477.36   17.89
 -15   5  10  250.88    4.98
  -8   0  -2  648.36    7.73
 -25  -7   4  234.00    9.16
 -15  -1  -1   73.81    4.18
 -14  -8  -2    1.20    2.36
 -11   5   9   15.10    1.33
 -10  -6  -4   -0.14    1.97
 -25   3  12  147.30    6.09
 -19  -1   1   47.84    3.83
 -11  -5  -4   29.31    3.01
 -22  -2   2  140.51    6.54
 -31  -1  13   69.71    5.37
 -16  -8  -1  144.90    6.28
 -16  -6  -2   94.36    5.12
 -14   0   0  265.65    6.21
 -25  -5   4   -3.27    2.63
 -23  -7   3   19.80    3.43
 -29  -1  11  -15.04    5.28
 -19   5  13    2.42    1.42
 -25  -7   5  722.41   14.20
 -12   2   2  357.37    6.48
 -23  -9   5   21.01    3.68
 -15  -3  -2    7.98    2.65
 -22   4  12    2.91    1.81
 -12   4   6  270.59    4.61
 -29   1  14   -0.82    2.51
 -25   1   9 1073.79   15.74
 -18  -6  -1   29.06    3.63
  -6  -4  -4  146.16    3.90
 -14  -4  -3    2.84    2.32
  -6   4   6  427.65    2.64
 -17   3   5  101.97    4.37
 -17  -7  -1   94.97    5.40
 -18  -4  -1   25.45    3.47
 -21  -1   2  223.69    7.61
 -16  -4  -2  217.09    6.88
 -11  -1  -2   21.94    2.80
 -23   1   7  277.26    7.92
 -24  -8   5   46.37    4.14
  -9  -5  -4  380.82    6.63
 -18  -2   0  410.01    9.01
 -18   4   9  176.63    5.01
 -20  -6   1   13.64    3.19
 -19   3   7   13.42    2.37
 -17  -5  -1   -0.20    2.23
 -26  -4   6  111.66    6.25
 -22  -2   3   12.56    3.20
  -5   1   0  285.23    3.53
 -24   4  15  179.88    5.72
 -14   2   2  162.37    5.11
 -17   5  11  162.07    4.48
 -20  -8   1   64.84    4.95
 -21  -7   1  160.02    7.14
 -24   4  14   27.59    2.90
 -17  -1   0   90.17    4.79
  -2  -2  -3  247.39    3.00
   0  -2  -2  305.14    1.89
 -28  -4   7  345.71   11.10
 -19  -3   0  455.43   10.34
 -23  -3   3   55.40    4.80
 -20  -2   1  369.32    9.63
 -27   1  11 1087.20   17.35
  -8  -2  -3  291.28    5.64
 -27   3  16   46.87    3.88
 -31  -1  14   39.23    4.43
 -22  -4   2    1.02    2.45
  -4  -6  -4   44.37    2.17
  -8  -4  -4    0.41    1.92
 -24   2  10  479.95   11.66
 -26  -6   6   89.09    4.84
 -21  -3   2    7.49    2.68
 -31  -1  15    5.17    3.05
 -19  -7   1    2.45    2.54
 -30  -4  11  117.16    6.50
  -9  -3  -3   47.48    3.09
  -7   1   0  143.41    3.25
 -21   3   9   -3.43    1.77
 -24  -2   5   11.75    3.01
 -24  -4   4   78.08    5.08
 -13   5   9    7.54    1.39
 -18  -8   0  348.58    9.67
  -8  -6  -4  583.07    8.43
 -28   2  14  106.82    5.73
 -28   2  15   26.24    3.40
 -28  -4   8   60.34    5.47
 -26   2  12  653.39   12.81
 -22  -8   3   75.00    5.46
 -29   1  13  329.70    9.96
 -30   0  14  114.69    6.50
 -12  -6  -3    1.10    2.07
 -19  -7   0  155.12    6.78
 -24   0   6  262.65    8.49
 -15   3   5 1128.62   11.93
 -14  -2  -2  395.80    8.25
  -3  -1  -2   19.26    1.34
 -23  -5   3    0.27    2.99
 -15  -5  -2  393.47    8.98
 -17  -3  -1  399.55    9.14
 -12  -2  -2  111.45    4.44
   0  -4  -3 4822.50    8.83
 -20  -4   1   35.12    3.94
 -13  -1  -1  537.85    8.99
 -11   1   0   55.16    3.10
  -3  -5  -4 1110.88    7.58
 -22  -6   2  258.40    8.92
 -19  -5   0  556.22   11.79
  -6  -2  -3   16.50    2.05
 -10  -2  -3  124.84    4.46
 -25   3  13   47.73    3.90
 -19  -1   2   33.43    3.49
  -7  -5  -4  115.61    3.81
 -23   3  11  113.17    5.23
 -14  -8  -1  107.16    5.19
 -13  -3  -2   85.30    4.21
 -13  -7  -2   17.90    2.77
  -9  -1  -2   30.60    2.87
 -16  -8   0  812.04   13.78
 -17  -1   1    8.61    2.62
 -27  -5   7   98.60    6.22
 -29   1  15    2.45    2.53
 -28   2  16   91.44    4.71
 -18   2   5  357.50    7.84
 -14  -6  -2   71.10    4.28
 -18  -6   0  307.14    8.88
 -24  -6   4  445.30   11.98
  -6  -6  -4  147.27    3.99
  -4  -2  -3  108.60    2.80
 -16   4   8   50.45    2.97
 -20   4  11  141.52    4.96
 -21  -1   3   49.43    5.32
 -12  -4  -3   46.22    3.54
 -10  -4  -3  924.49   10.94
 -12  -8  -2   65.03    4.01
 -29  -1  12  126.78    6.85
 -16  -6  -1  292.23    8.08
 -21  -7   2    7.74    2.95
 -20  -8   2   12.68    3.37
  -5  -5  -4 1460.88   10.62
 -17  -7   0  238.07    7.76
 -18  -4   0  199.16    7.01
 -15  -7  -1   34.52    3.56
  -9  -7  -3   89.36    3.94
 -25   3  14  117.60    5.49
 -22  -6   3  193.15    7.92
 -23  -7   4   95.10    6.03
  -1  -3  -3  356.47    3.09
 -17   5  12   74.39    3.15
 -14  -4  -2  205.39    6.36
 -16  -4  -1  341.72    8.40
 -22   4  13   12.37    2.26
 -20  -2   2   10.43    2.82
 -25  -5   5   94.79    6.15
 -19   5  14  780.19    9.87
 -11  -5  -3    6.08    2.39
 -18  -8   1    4.87    2.76
 -14   2   3 4549.76   23.57
 -10   4   6   28.87    1.80
 -10  -6  -3  270.94    6.49
 -15  -1   0   -1.22    2.57
 -27   1  12    9.76    2.96
 -17   3   6   30.41    2.94
 -26   2  13   30.05    3.55
  -9   1   0   34.28    2.49
 -15   5  11   79.52    2.98
  -7  -7  -3  886.02    9.92
 -13   5  10    0.90    1.16
  -8   4   6   77.62    2.01
   3  -3  -1  155.99    1.73
  -1  -7 -26  212.88   10.41
  -4  -2 -28   76.19    6.84
   2  -4 -24   22.24    4.52
   1  -9 -21  129.89    8.42
   1  -7 -24   71.92    7.61
   1   1 -19  802.60   13.27
   0 -10 -20   10.54    4.21
   1  -5 -25    2.18    3.50
   2  -8 -21    8.44    3.79
   1  -1 -23  354.22   10.55
   0  -4 -26   -0.37    3.58
  -3  -5 -28   87.09    7.35
  -2  -2 -27  270.27   10.64
   3  -5 -22  211.46    9.62
   0  -2 -25    9.11    4.10
  -1  -1 -25   68.36    5.72
  -3  -3 -28  539.76   15.94
   2  -6 -23    2.04    3.57
   5  -3 -11  797.20   10.67
  -7   1 -26    4.03    2.93
  -2  -8 -25   69.15    6.41
   0  -8 -23    6.50    3.98
  -1  -7 -25  138.62    8.52
  -9   1 -26   30.37    4.22
  -2  -2 -26   65.15    5.32
   0  -4 -25   23.35    4.91
  -2   0 -24   14.54    3.56
  -5  -1 -27  215.63    8.84
  -3  -9 -24    3.00    3.98
   4  -6 -19  527.29   11.67
  -1  -9 -22    0.39    3.32
  -2  -6 -26    0.41    3.76
   2  -8 -19    4.88    3.21
   4  -2  -7  845.01    8.15
   5  -3 -16   33.33    3.51
   5  -3 -13  126.91    5.11
   3  -7 -20  475.24   12.45
   5  -3 -12  545.91    8.91
  -7  -1 -28   54.56    5.91
   5  -5 -17  254.81    8.17
   1  -9 -20   17.87    4.33
  -6   2 -24   13.40    2.95
  -3  -7 -26   22.21    4.30
  -2 -10 -21  128.53    8.01
   4  -8 -14    2.46    2.56
  -4  -6 -27  117.47    7.78
   1  -7 -22  181.58    8.30
  -4  -2 -27  182.16    8.75
   3  -9 -15   22.38    3.58
   0  -6 -25  741.75   17.54
   3  -3 -21   11.36    3.49
   4  -2 -18  385.82    9.35
   4  -4 -19  515.17   11.62
   1  -7 -23  414.97   12.97
   2  -4 -23   40.56    5.26
   1  -3 -24   84.75    6.47
  -3  -1 -26  104.29    7.02
  -1   3 -12  214.13    4.69
  -1  -5 -26  440.50   13.90
   3  -5 -21   33.10    4.45
   5  -5 -10  167.84    5.43
  -3   1 -24   24.94    3.81
  -2  -8 -24    8.83    4.51
   1  -3 -23  407.81   10.89
   4  -6 -18  402.11   10.67
   1  -9 -18   30.34    4.47
  -1  -1 -24  116.86    5.94
   3  -9 -14   14.10    3.24
   1  -5 -23   26.30    4.34
   2  -6 -21  548.74   13.60
  -8  -2 -28   24.53    4.53
   4  -2 -13    8.46    2.58
   1   1  -5   33.85    1.54
   1  -5 -24  230.62    9.83
  -1   3 -10  337.78    4.90
   0   2 -17    0.60    2.25
  -1   3 -11  469.64    6.14
   0   0 -22 1112.70   17.18
   4  -2 -16  738.52   11.70
  -3  -3 -27  261.97   10.92
   2  -6 -22   96.30    6.78
  -6   4 -18   21.74    2.58
   5  -3 -14  174.40    5.81
   5  -5 -15  378.96    9.09
  -5   1 -25   38.27    4.43
   1  -9 -19   74.18    6.01
   0  -2 -24  317.95   10.54
  -7  -1 -27   28.84    4.72
  -1  -9 -21   30.29    4.85
  -3  -9 -23   -1.25    3.58
  -2 -10 -20   38.01    5.05
   0 -10 -17   19.07    3.88
  -7  -3 -28  115.90    8.10
  -5  -1 -26   22.05    4.22
  -3  -1 -25   68.58    5.31
   1  -1 -22  546.40   12.47
  -3  -5 -27    4.62    3.97
   0   2  -6  965.01    6.01
   5  -5 -11 1412.91   14.62
   5  -5 -16  608.82   11.60
   0 -10 -18  200.61    8.90
  -6  -2 -28  156.87    9.00
   5  -5 -12  281.65    7.26
   5  -5 -13   31.70    3.53
  -5  -3 -28  319.40   12.19
  -3   3 -18  119.34    4.90
   1   1 -18   12.80    2.80
   2  -2 -21  252.54    8.68
   4  -8 -12  614.71   11.85
   2  -4 -22   11.11    3.69
  -5   3 -21    3.58    2.53
  -3  -3 -26    0.75    3.74
  -5  -3 -27   22.42    5.05
  -1   3 -14  451.06    6.76
   0 -10 -16   18.59    3.85
   2  -2 -20   18.38    3.56
   3  -5 -20 1494.32   20.61
  -3  -5 -26   47.18    5.73
  -3  -7 -25    5.11    3.74
  -4  -2 -26    6.64    3.86
  -2  -2 -25  178.67    8.05
  -3   1 -23    2.91    2.61
   0  -6 -24  150.15    8.38
   4  -2  -9  436.74    7.47
   0  -8 -22  601.88   15.47
  -6   0 -26  171.92    8.37
  -6  -4 -28   17.62    4.73
   5  -3 -15  851.62   12.42
  -1  -7 -24   17.60    4.66
   1   1 -17  495.59    9.40
  -1   1 -22   65.82    4.72
  -7   5 -13   24.40    1.88
   4  -4 -17  549.08   11.32
   4  -2 -17  236.98    7.27
  -2   2 -21  552.23   11.28
  -5  -7 -26   63.83    6.10
  -6   2 -23    2.13    2.46
   1  -3 -22  514.75   12.10
   2   0 -18   20.35    3.09
  -2  -8 -23    9.28    3.89
  -4  -6 -26    3.01    3.96
  -3   3 -17    6.66    2.02
  -7   3 -22   46.83    3.98
   4  -2  -8  286.19    5.64
  -1  -5 -25   63.42    6.15
  -8   2 -24   12.62    2.95
   4  -2 -11   70.20    3.74
   0   2 -16   73.74    3.98
   4  -2 -12  924.90   10.95
   3  -9 -13  124.61    5.94
   0  -4 -24   88.17    6.52
   3  -3 -20 1658.68   20.86
   3  -9 -12   43.65    3.88
   5  -5 -14  359.55    8.58
   3  -3 -19   28.42    3.85
   4  -4 -18   33.02    3.93
  -7   1 -25    3.89    2.93
   3  -7 -19  273.77    9.47
   4  -6 -17  232.14    8.08
   3  -1 -17   38.44    3.71
  -6  -2 -27  170.79    9.17
   3  -1 -16    0.16    2.23
   1  -7 -21  445.70   12.78
  -2  -4 -25   41.86    5.25
  -2 -10 -19   17.23    4.24
 -10   0 -26    1.92    2.89
  -4 -10 -21    3.29    3.76
   1  -7 -20   10.67    3.35
  -2  -6 -25   47.47    5.83
   1  -9 -17    1.48    3.04
   4  -6  -7 1266.38   12.21
  -8   0 -26  134.30    7.78
   2  -4 -21 1484.87   20.84
   4  -2 -10  486.97    7.45
   0  -8 -21    4.56    3.39
  -1  -1 -23  208.14    8.40
  -9  -1 -27   10.18    3.92
   2   0  -6 1205.99    7.82
   0  -6 -23  291.01   10.92
   4  -6 -16  335.24    9.20
  -4   4 -15  415.54    7.05
   2  -6 -20  464.00   12.25
  -4   2 -22  134.25    6.18
  -4   4 -13  134.61    3.80
   4  -4  -6   35.00    2.58
  -6   4 -17   25.06    2.55
   0   2  -7  104.66    2.57
   3  -5  -3   77.15    2.72
   3  -7 -18   44.90    4.53
  -9   1 -25   11.26    3.39
   3  -7 -17   76.31    4.91
   2  -8 -18  150.57    6.40
  -7  -1 -26    3.80    3.47
  -2  -2 -24  206.78    8.15
   3  -7  -5  612.48    8.04
   3  -1  -8 3095.41   13.92
   1  -5 -22 1088.05   19.17
   1   1 -16  119.76    4.76
   3  -3  -3  588.16    5.33
  -1  -7 -23  118.55    7.60
   4  -2 -15   67.76    4.25
  -1  -9 -20   56.77    5.74
   1  -1 -21  705.61   13.52
   3  -3 -18    3.57    3.14
   4  -6 -15  181.85    6.74
  -1  -5 -24  442.85   13.41
   4  -6  -8   34.80    3.12
   4  -2 -14  294.16    7.04
   4  -4 -15   82.74    4.85
  -3  -7 -24   53.19    5.50
  -2  -8 -22   72.48    6.10
   1  -5 -21  535.11   12.00
  -5  -5 -26  109.80    7.95
   0   2  -9   10.33    1.68
  -5  -7 -25  122.02    7.87
   4  -4  -8  391.20    6.70
   1   1 -15    8.40    2.42
  -3  -1 -24   22.09    3.88
  -5  -1 -25   42.57    5.12
  -6  -4 -27   98.47    7.66
   0   2 -15  211.81    5.73
  -1   1 -21  506.77   11.17
  -4   0 -24   49.65    4.88
   3  -5 -19   67.80    5.52
   3  -1 -15   73.18    4.12
   0  -4 -23  592.76   14.36
  -8  -2 -27  223.86   10.28
  -2   2 -20    5.76    2.53
  -4  -8 -24    8.18    4.34
  -3  -9 -22  126.78    8.18
   2  -4 -20  211.88    8.20
  -7   5 -12  114.78    3.03
  -1   1 -19  237.73    7.36
   0  -8 -20   48.82    5.33
  -7  -3 -27   11.06    4.30
   0   0 -20 1571.39   18.95
   4  -6 -14   99.55    5.02
   3  -1  -9  552.10    7.14
  -2   0 -22  598.83   13.03
   4  -4  -7    1.96    1.98
   2  -2 -19    0.22    2.38
  -5   1 -24   81.79    5.65
   4  -6  -9   38.40    3.19
  -3   1 -22   14.96    3.32
   0  -8 -19    5.09    3.50
  -3  -9 -21   71.45    6.50
  -9  -1 -26   35.96    5.22
   4  -4 -10    0.24    2.33
 -10   2 -23   55.68    4.79
  -2  -6 -24   10.73    4.00
   0  -6 -22  335.66   11.43
  -1   3 -13  240.41    5.21
   0   2 -11   34.94    2.49
   4  -6 -13  407.05    9.10
   4  -4 -16   67.42    4.41
  -5   3 -20  153.11    5.99
   3  -1 -11  615.20    8.34
  -5  -9 -23  145.91    8.99
   1  -3 -21   35.33    4.16
  -3  -5 -25    6.66    4.03
  -4   4 -12   27.07    2.01
   4  -6 -10    6.74    2.52
  -4  -2 -25  147.73    7.26
  -5   1 -23    0.56    2.71
  -4  -8 -23    3.50    3.62
   3  -7  -6  137.39    4.15
   3  -7 -15    6.00    2.75
  -6  -4 -26    5.04    4.02
  -6  -8 -24    6.72    4.20
  -1  -9 -18   -3.28    2.54
   2  -6 -19  263.56    8.40
  -4 -10 -20    7.19    4.31
  -9  -3 -27   20.75    4.86
   3  -1 -12   33.33    2.88
   4  -6 -12 1340.49   15.38
  -7   3 -21   23.00    3.19
  -2 -10 -18   31.67    4.91
   4  -6 -11  101.47    4.73
  -8   2 -23    2.54    2.51
  -1  -7 -22   86.04    6.95
   3  -5 -18  213.88    7.88
   3  -3 -17   33.79    3.80
  -6  -6 -26  112.90    8.20
   3  -7 -16  243.98    8.15
  -7   1 -24    9.35    3.20
   3  -1 -14   67.83    3.73
   4  -4 -12   66.14    4.04
  -4  -6 -25   37.58    5.36
   2  -8 -17  198.41    8.05
   1  -7 -19  388.95   11.33
  -1  -9 -19  184.44    8.85
   3  -1 -10 1300.37   11.22
   4  -4 -13 1025.85   13.14
   4  -4 -11   89.05    4.06
   4  -4  -9  621.25    8.64
  -3  -1 -23    0.27    2.77
  -3  -7 -23    6.22    3.95
   1  -9 -16    8.39    2.91
  -7  -7 -25    5.59    3.96
  -1  -1 -22   72.08    5.55
  -2  -4 -24    1.05    3.44
   0  -4 -22   78.77    5.83
  -6  -2 -26    5.04    3.88
   0   2 -10 1494.51   10.58
  -1  -5 -23   59.08    5.85
   0   2 -14  495.01    7.92
  -5  -7 -24   27.98    4.88
  -7  -1 -25   -1.47    3.29
  -8  -2 -26   33.07    5.20
  -3  -9 -20   45.00    5.59
  -5  -3 -25   -1.14    3.41
 -11   1 -24    6.63    3.07
  -4  -6 -24   -0.81    3.76
  -2 -10 -17    9.44    3.75
  -4  -2 -24   36.26    4.60
   0  -8 -18  215.36    7.92
  -2 -10 -16    2.90    2.98
  -7  -3 -26  143.49    7.89
  -6   4   0    1.32    1.10
  -4   2 -21    0.90    2.40
  -5  -3 -26  269.39   11.15
   2   0 -12  145.19    4.59
  -4   4 -14  276.40    5.50
   2  -4  -1  122.13    2.35
  -1   1 -18   69.48    4.28
  -6   2 -22   29.56    3.69
   2  -2 -18  120.75    5.83
  -1   1 -20  612.27   11.79
   0  -6 -21   42.43    4.93
  -6   0 -24   95.22    6.49
  -8  -4 -27  179.91    9.69
  -6   4 -16    5.88    1.92
   1  -5 -20   41.56    4.63
  -2  -6 -23  240.11   10.10
   3  -5 -17   65.17    4.80
  -4   4 -11 2448.92   13.19
  -1  -9 -17   32.46    4.34
  -5   3 -19   84.25    4.21
 -10  -2 -26   21.74    4.60
  -4  -8 -22  218.34    9.82
  -5  -1 -24   92.07    6.12
   3  -7 -12    0.73    2.48
  -3   1 -21    2.57    2.51
 -11  -1 -26   95.96    7.08
  -6 -10 -21   10.35    4.38
   3  -1 -13  395.44    7.45
   2  -8 -16  185.61    7.72
   2   0 -10  279.21    5.39
   3  -5  -4  286.13    4.85
  -2   2 -17    3.94    2.19
  -2   2 -19   97.56    4.89
  -9   1 -24   25.49    4.06
  -2  -8 -21   51.51    5.62
  -1  -7 -21  236.40    9.86
  -3   3 -16  796.59   10.72
  -1  -1 -21  504.57   11.91
   3  -3  -4  363.84    4.73
   0   0 -18   99.33    5.19
  -7   5 -11   91.41    2.61
   3  -7 -14    0.83    2.45
   1   1 -14  176.13    5.11
  -6  -2 -25   46.15    4.89
   2  -8 -14   19.91    3.38
  -2  -6 -22   78.80    5.79
  -6  -6 -25  409.60   13.03
  -1  -7 -20  164.84    7.43
  -9  -1 -25   20.61    4.40
  -3  -7 -22   60.80    5.51
  -4   2 -20    9.24    2.51
  -9  -3 -26  125.35    7.59
   1  -9 -14  161.85    7.04
   2  -2  -2 2201.58    8.12
   4  -4 -14    6.26    2.78
   2  -4 -19   99.69    5.92
   0 -10 -15   79.73    5.62
  -4 -10 -19   78.88    6.41
  -5  -9 -22   99.34    7.73
  -5  -5 -25  117.85    8.20
  -9   3 -21   32.68    3.49
   3  -7  -7   39.90    3.09
   2  -8 -15   17.99    3.46
  -1  -3 -22  147.99    7.51
   3  -5 -16   22.09    3.25
  -2  -4 -23    0.33    3.24
   0   2 -13    5.68    2.02
  -1  -5 -22   53.79    5.33
   2  -6 -18  118.83    6.43
   1  -9 -15  204.01    7.99
  -1  -3   5   17.06    1.02
  -8  -4 -26   80.68    7.17
  -5   1 -22   -1.85    2.31
  -4 -10 -18    4.85    3.60
  -2   0 -20  134.32    6.30
  -7  -7 -24   15.17    4.76
  -7  -9 -22   -0.42    3.70
   3  -3 -16  138.34    5.78
   0  -6 -20  369.87   11.21
  -4   4 -10  266.46    4.19
  -3  -5 -24    6.01    3.74
   1  -5 -19  175.19    7.74
   1  -3 -19   31.01    3.97
  -1   1 -17  248.50    6.99
   3  -7  -8   80.29    4.14
  -4   0 -22   51.68    4.66
  -7   3 -20  682.60   12.30
  -2  -8 -20  236.67    9.96
  -8   0 -24  250.42    9.83
   1  -3 -20    3.49    2.95
  -1  -5 -21    2.76    3.29
  -5  -7 -23   88.96    6.21
  -7  -3 -25    1.60    3.54
 -11  -1 -25   18.74    4.32
  -7  -1 -24    8.07    3.55
  -3  -9 -19    4.39    3.55
   2  -8 -12   12.73    2.76
  -5  -1 -23    3.20    3.04
  -6  -6 -24   17.85    4.50
  -3  -1 -22   19.49    3.73
  -7   5  -3    0.94    0.73
  -7   1 -23   71.70    5.40
  -8   2 -22   66.22    4.82
  -6  -8 -23   43.66    6.17
   3  -7 -11   -3.07    2.13
   2  -4 -17  535.89   11.37
   3  -7  -9 1507.57   15.49
  -5  -9 -21    7.05    4.00
   3  -5 -15  175.49    6.47
   3  -7 -10   87.77    4.49
   1   1 -13   65.16    3.38
   3  -3  -5   23.39    2.09
  -2   2 -16  138.30    5.11
  -3  -5 -23   39.05    5.26
   0  -4 -21    0.28    2.71
   3  -3 -14  621.18   10.27
  -2   2 -18  157.06    5.75
  -2  -8 -19    2.01    3.05
  -2 -10 -14    6.42    3.11
  -6  -2 -24    5.35    3.77
  -4  -8 -21  141.31    7.21
  -8  -8 -23   44.96    5.86
  -1  -9 -16    0.59    3.10
  -2  -6 -21  640.31   15.21
  -4   4  -8    3.24    1.07
  -8  -4 -25   17.20    4.64
  -5  -9 -20   45.32    5.47
  -3  -7 -21  488.28   13.95
  -8   4 -18   14.37    2.58
   2  -8 -13    4.52    2.54
  -6   2 -21   39.18    3.82
  -6 -10 -20   59.48    6.17
  -8  -6 -25   65.95    6.84
   1  -7 -18  391.50   11.03
   3  -7 -13  658.58   11.86
  -4   4  -9  604.37    5.64
   0  -4 -20   81.06    5.48
   2  -6 -17   93.81    5.62
   2  -2 -16   94.64    4.79
   3  -3 -12  628.97    9.58
   2  -8  -6   31.09    2.85
  -1  -3 -21   61.78    5.23
   2  -4 -18  276.63    8.64
   1  -9 -13   50.13    4.31
  -7   5 -10 1673.26    9.38
  -4  -6 -23  118.01    7.84
  -5  -5 -24  213.00   10.11
   0   2 -12   14.68    2.13
   0  -6 -19  939.40   16.96
  -1  -1 -20  562.01   12.00
  -8  -2 -25    6.72    3.69
  -5  -3 -24    5.06    3.83
  -2  -4 -22    5.67    3.26
 -10   0 -24  408.33   12.83
 -10   2 -22  177.56    7.59
 -10  -2 -25    9.19    3.99
  -3   1 -20   29.56    3.64
 -13   1 -23   40.62    4.66
   3  -3  -7  206.12    4.20
  -4  -2 -23   -5.93    2.53
  -4  -4 -23   27.73    4.60
  -3   3 -14  743.58    8.88
  -6   4 -15   71.02    3.40
   2  -2 -17   17.94    3.17
   0  -2 -19  114.11    5.98
  -9   1 -23   65.52    5.50
   3  -3 -11  990.35   11.57
  -1  -7 -19  111.80    6.90
  -2  -4   7  355.43    3.98
   2  -8  -7  284.96    6.74
   3  -3 -13   10.28    2.83
   2  -8 -11   38.41    3.55
   3  -3  -6 3038.78   14.92
  -6 -10 -19  191.18    9.72
   2  -6 -16   70.49    4.86
   3  -5 -13   29.66    3.21
   0   0 -16   79.35    4.32
   1   1 -12   52.40    2.93
  -1   1 -16   57.40    3.78
  -6  -8 -22    7.29    4.37
   2  -8 -10  393.98    8.76
   2  -8  -8  683.66   10.60
   1  -7 -17   56.15    4.87
  -9  -1 -24   29.23    4.80
  -7   1 -22    1.98    2.59
  -5  -7 -22   -2.23    4.12
  -7  -7 -23  247.62   10.82
  -8  -6 -24   78.86    6.62
  -2 -10 -15   19.33    3.88
 -12  -2 -25   68.81    6.50
  -7   3 -19   89.99    4.66
   1  -9 -12   12.31    2.87
  -3  -9 -18  179.41    8.79
   3  -3 -10 2287.57   16.30
   1  -9 -11   12.62    2.90
  -8 -10 -20   14.69    4.72
  -7  -5 -25   40.43    5.56
   2  -8  -9  164.89    5.80
   3  -5  -6  730.31    8.48
  -9   3 -20  486.54   10.95
  -4 -10 -16   14.76    4.02
   3  -5  -8    6.18    2.11
  -5   3 -16   22.21    2.59
  -8  -2 -24   11.80    4.38
  -6   2 -20  507.02   11.14
  -5   3 -18  228.04    6.68
   3  -3 -15   82.70    4.64
   3  -5 -12  385.03    8.34
  -7  -9 -21  318.74   12.42
   2  -2 -15  122.03    5.21
   3  -3  -8  151.79    4.18
  -9  -3 -25    3.82    3.76
   0  -4 -19  418.24   10.75
   1  -9 -10  126.80    5.58
   0  -8 -17   22.02    3.94
  -3  -1 -21    3.92    2.86
  -1  -5 -20  929.28   17.07
   2  -4 -15    7.68    2.79
   1  -9  -9  205.52    6.67
 -11  -1 -24    6.37    3.75
  -6  -8 -21   43.88    5.95
 -10  -4 -25   -1.80    3.80
  -9  -9 -21   13.92    4.58
 -13  -1 -24   12.44    4.25
 -10  -6 -24   37.08    6.00
   2  -6  -3  261.08    6.07
   3  -5  -5   99.13    3.43
  -4   4  -7  404.10    3.63
  -8   4 -16  128.71    4.74
  -4   2 -19   23.31    3.10
   3  -5  -7  469.75    7.35
 -13  -1 -25  164.74    9.01
   1  -5 -18  521.98   11.96
  -6   0 -22   35.62    4.32
 -11   1 -23   53.64    5.20
   3  -5 -11   30.00    3.22
  -4 -10 -17   50.95    5.51
   1  -3 -17   52.58    4.29
   1  -1 -16  113.04    5.08
  -2   2 -15   40.17    3.11
  -4  -6 -22   91.67    6.99
  -7  -5 -24  204.20   10.04
  -8   2 -21  193.08    7.55
 -14   0 -24   54.07    5.64
   2   0  -8 2050.57   11.88
  -5   1 -21  170.31    7.19
  -7  -3 -24   18.10    4.64
  -5  -1 -22   -0.27    2.61
  -1  -1   4  601.47    4.08
  -4  -8 -20   57.06    5.81
 -11  -3 -25    8.86    4.25
  -5  -5 -23  114.31    7.63
   3  -5 -10  196.38    5.73
   1  -7 -16    6.63    2.81
  -4   4  -6   31.33    1.05
 -12   0 -24  135.91    7.92
   3  -5 -14   13.08    3.09
   3  -5  -9  117.48    4.42
   0  -2 -18  158.80    6.30
  -2  -6 -20  101.33    6.66
  -4  -2 -22  122.10    6.82
   1  -3 -18  387.32    9.75
  -2  -8 -18  208.10    8.91
  -7  -1 -23   85.67    6.24
  -7   5  -9  193.99    3.03
   2  -6 -14   29.05    3.73
  -3  -7 -20    5.49    3.83
   0  -8 -16   54.02    4.82
   2  -2 -14  259.06    6.71
  -6  -2 -23    3.05    3.62
   1  -1  -1  511.94    2.60
  -3   3 -11   10.04    1.83
   2  -2 -11    7.47    2.51
  -7  -7 -22    0.40    4.73
  -8   0 -22   59.54    5.15
   2  -4 -13   16.15    2.83
 -11   1 -22   17.71    3.64
  -4   2 -18   21.29    2.92
  -8 -10 -19   62.21    6.89
   2  -2  -3  418.19    4.16
   2  -4 -14    5.08    2.85
   1  -1 -14  173.25    5.54
   2  -2 -12  141.10    4.79
  -8   4 -17 1382.36   15.00
   2  -6 -15  198.61    7.17
  -3  -5 -22  254.61   10.10
  -5  -9 -19  289.79   11.18
   1  -7 -15   32.55    3.71
  -1   1 -15   45.29    3.35
  -9   1 -22   96.53    6.19
   2  -4 -16   17.89    3.53
  -9  -7 -23   59.80    6.95
  -3  -5 -21   97.94    6.71
 -10   2 -21   69.49    5.10
   1  -3 -16    2.26    2.87
   0  -6 -18  207.23    8.09
 -13   1 -22    2.27    2.79
 -12  -2 -24   34.92    5.48
  -4  -2 -21    0.28    2.70
  -6 -10 -18   25.80    4.90
 -10  -4 -24    3.96    3.80
  -8   2 -20   51.75    3.98
   0  -4 -18  105.09    5.77
  -2  -8 -17   71.74    5.67
  -4   0 -20   22.99    3.59
  -3   1 -19  331.65    8.83
  -6   4 -14  158.54    4.51
   1  -1 -15    8.52    2.71
  -3  -1 -20   34.99    3.89
  -1  -3 -19   -0.48    2.97
  -1  -9 -15  220.95    8.64
 -10  -2 -24   19.83    4.58
  -1  -7 -17  264.73    9.20
   2  -6 -13  157.36    6.03
  -4  -4 -22   41.96    5.14
  -2  -4 -21  537.14   13.42
  -1  -3 -20  182.67    7.78
  -9   5 -12  141.96    3.72
  -5   3 -17  241.86    6.57
   0  -8 -15  209.33    8.12
  -6  -6 -23  115.08    8.29
  -4  -6 -21    7.39    4.02
  -3  -9 -16   28.35    4.43
  -2  -4 -20    1.68    3.25
  -6 -10 -17  161.12    8.79
   1  -5 -17  150.88    6.53
   0  -2 -17   -0.58    2.27
 -12   2 -21  255.32    9.29
  -2   2 -14   52.94    3.29
  -5  -1 -21  193.41    7.42
  -7  -1 -22   -0.30    3.03
 -13  -3 -24   26.57    6.30
  -6  -2 -22   33.72    4.39
   2  -2  -9   81.83    3.12
   1  -5   1  -79.36    3.41
  -2   0 -18  171.26    6.45
  -3   3 -13  495.55    7.39
   2  -2 -13   63.59    3.71
  -7  -5 -23    1.22    3.83
  -9   3 -19  340.57    8.95
  -9  -1 -23   70.44    6.11
  -1  -7 -18  362.97   11.13
  -5  -9 -18   48.86    5.50
  -2  -6 -19  118.83    6.86
   1  -7 -14   30.48    3.71
  -7   1 -21   55.03    4.73
  -7   5  -2  124.94    2.12
  -3  -7 -19  130.33    7.47
  -6  -6 -22  185.33    9.58
   2  -6 -12  250.74    7.12
  -5   1 -20   23.51    3.41
  -9  -3 -24   63.15    6.28
  -5  -7 -21   79.13    6.24
  -5  -7 -20   10.64    3.92
 -10   0 -22  174.26    8.02
   1  -5 -16    6.20    2.92
  -8  -8 -22  478.14   15.52
   2  -2 -10   25.76    2.61
  -1  -9 -14   17.53    3.49
   0  -4 -17  202.44    7.39
  -2 -10 -13   76.49    5.48
  -7   3 -18  226.44    6.94
  -6  -8 -20  328.95   12.58
   2  -2  -4  985.88    6.90
  -8  -8 -21   56.94    6.77
   2  -4 -12  542.17    9.42
   0  -6 -17  308.40    9.53
 -11  -3 -24    2.60    3.72
  -3  -9 -17   -2.32    3.15
  -8   4 -15    0.82    1.67
  -1  -5 -18   31.44    4.09
 -13  -1 -23   46.26    5.53
   2  -6  -4   -2.17    1.72
  -9   1 -21  252.33    9.15
   2  -2  -6    9.98    1.78
  -8  -6 -22   30.24    4.53
 -10   2 -20  735.80   13.95
  -5   3 -15   26.58    2.65
 -12  -4 -24   97.65    7.89
  -4 -10 -14  232.78    9.28
   1  -3 -15   66.65    4.28
  -6   2 -19  150.40    6.16
   2  -6 -11    4.27    2.45
  -7  -9 -19   54.02    5.91
  -1   1 -14  130.05    4.68
  -7  -9 -20  246.56   11.08
  -1  -5 -19   60.48    5.29
 -10 -10 -18   27.91    5.13
  -8 -10 -17   67.19    6.53
   2  -6  -8    2.49    2.26
   1  -1 -11  157.51    4.59
  -4   2 -17    4.72    2.31
   2  -6  -7    2.05    2.15
 -10  -4 -23   46.60    5.86
   1  -7  -2  449.44    5.41
  -3  -3 -21   11.56    3.70
  -3  -5 -20   23.20    4.36
   1  -7 -13  102.67    5.33
  -7  -3 -23   24.65    4.60
  -8  -2 -23    0.36    3.67
  -8  -6 -23  174.62    9.72
 -11  -1 -23   59.81    6.06
   1  -1 -12   56.66    3.43
  -4  -8 -18   82.27    6.44
  -6 -10 -16   50.16    5.57
  -3   3 -10 2315.96   12.97
 -11   3 -19    5.64    2.62
  -5  -5 -22   64.06    6.02
  -3  -1 -19  318.57    9.12
  -3  -3 -20  233.11    8.59
  -3   1 -18   70.90    4.48
  -1  -9 -13   84.29    5.37
   2  -6 -10  616.31   10.01
   2  -2  -5  442.51    5.25
   1  -5 -15   54.96    4.25
  -4  -4 -21   39.35    4.88
 -16   0 -22   34.82    4.78
  -2  -2 -18  147.39    6.49
  -3  -7 -18    2.46    3.18
 -11  -3 -23  130.45    8.60
 -11   1 -21  568.44   12.45
  -8  -2 -22   63.36    5.89
  -9  -5 -23   -1.73    3.79
 -12  -2 -23   13.72    4.46
 -12   2 -20   20.05    3.57
  -9   5 -11   12.91    1.55
  -4  -8 -19   99.34    7.01
   2  -4 -11  157.08    5.20
   0  -2 -16   79.79    4.67
  -4 -10 -15   46.54    5.00
   0  -8 -13   28.43    3.63
   2  -6  -5 1592.60   12.50
 -10  -2 -23   54.59    5.85
 -10  -6 -23  269.82   12.20
   0  -8 -14  501.39   11.56
  -4 -10 -13  135.26    7.14
  -5  -5 -21   53.55    5.40
  -8 -10 -18  203.30    9.99
   1  -7 -12   10.01    3.07
   2  -6  -9  385.33    7.69
  -3   1 -17  119.40    5.21
   0  -6 -16  231.98    8.07
 -10  -8 -21   20.14    4.96
  -9  -3 -23    2.37    3.70
  -3   1 -16  233.51    6.91
  -2  -8 -16    4.86    3.29
   2  -6  -6    6.02    2.24
   1  -3 -14   51.15    4.06
  -6   0 -20   62.19    4.88
  -9  -9 -20   16.32    4.67
  -3  -9 -14   29.16    4.20
  -2   2 -13 1464.86   13.07
  -7  -1 -21   59.32    5.00
  -5  -9 -17    9.89    4.09
 -10  -6 -22  160.08    8.76
  -7   3 -17  298.44    7.28
  -2  -4 -18   -0.98    2.57
  -7   5  -1    0.23    0.87
 -13  -3 -23    1.24    3.67
 -13   1 -21  135.13    6.47
  -3  -3 -19   28.81    3.81
 -14   0 -22   37.96    4.42
  -7   5  -8   13.84    0.94
  -1  -9 -12    4.25    2.59
   2  -4  -2   37.57    1.89
  -6   4 -13  402.69    6.67
   2  -4 -10  173.07    5.22
  -9  -1 -22   97.72    6.73
  -9  -9 -19  881.83   20.50
   1  -1 -13   67.44    3.74
 -15  -1 -23  133.43    8.19
  -6 -10 -15    2.47    3.44
  -3   3 -12  513.25    7.09
  -5   1 -19   32.40    3.59
   0  -8 -12   -0.21    2.45
  -4   2 -15  112.90    4.20
  -8 -10 -16  148.69    8.61
 -10 -10 -17  143.57    9.14
 -11  -9 -19   12.63    4.67
 -10  -8 -20  490.82   15.76
  -6   4 -11   -0.32    1.56
  -7   1 -20   81.65    5.29
  -5  -1 -20   21.10    3.85
   0  -2   3  915.76    3.39
  -1  -3 -17  308.90    8.74
   1  -5 -14  103.39    5.14
   1  -7 -11  237.00    7.01
  -9   3 -18 1072.79   15.15
  -1   1 -13   24.49    2.66
  -3  -5 -19  136.10    7.17
  -6  -4 -22  152.02    8.34
  -5  -9 -16  234.07    9.60
  -6  -2 -21   46.33    5.19
 -12  -4 -23  150.67    9.31
  -7  -7 -21  320.35   12.43
  -2  -6 -17   90.61    5.88
  -7  -5 -22  141.11    8.63
  -4  -6 -20   44.65    5.22
  -4  -6 -19   89.20    6.36
  -8   2 -19   85.45    5.14
 -12   0 -22  426.00   13.04
  -3  -7 -17  146.36    7.45
   2  -4  -9  146.47    4.71
  -9  -7 -22  129.82    9.07
 -10  -2 -22  189.37    9.30
 -13  -1 -22    1.98    3.45
  -9  -9 -18   56.58    6.27
  -3   3  -9 1752.59   10.46
  -1  -9 -11  216.89    7.49
  -4  -4 -20    5.34    3.50
   0  -4 -15   82.92    4.74
  -6   2 -18  107.78    5.22
   0  -2 -15  217.39    6.65
  -1  -3 -18    0.23    2.72
  -7  -7 -20   69.72    6.75
  -3  -1 -18   59.78    4.51
  -9  -5 -22  986.67   21.01
   1  -7 -10  500.60    9.59
   0  -8 -11  267.02    7.79
  -2  -4 -19   16.25    3.69
  -6  -4 -21   46.61    5.32
   1  -3 -13  219.76    6.26
  -1  -7 -16   23.27    3.75
 -14  -2 -23   24.69    5.06
  -5   3 -14    9.74    2.13
 -11  -7 -22  131.75    9.09
  -6  -8 -18   -1.09    3.08
  -4   0 -18  383.76    9.44
   2  -4  -3  304.59    4.42
  -6  -6 -20  405.18   12.85
  -6  -8 -19    7.62    4.03
   2  -4  -8   11.18    2.48
  -3   3  -1 2501.45    5.78
 -12  -8 -20   22.31    5.27
 -15  -1 -22   50.32    5.79
   1  -7  -3 1381.26   10.70
   1  -5 -13   55.52    4.16
  -6 -10 -14  108.19    6.97
  -8   4 -14   31.81    2.61
  -2  -6 -18  162.03    7.47
  -7  -5 -21   75.63    6.59
   2  -2  -8   25.10    2.38
  -7  -9 -17  191.68    9.43
 -12  -6 -22   56.75    6.67
  -7   5  -7  125.75    2.02
  -6  -6 -21    0.75    3.94
  -1  -9 -10   33.66    3.69
 -11  -7 -21  559.11   16.89
   1  -7  -9    2.74    2.29
  -8  -8 -19   23.75    4.96
  -1   1 -11 2328.10   15.03
  -2   0 -16  134.77    5.44
  -9  -7 -21  221.40   11.01
  -4  -8 -16   11.27    3.78
  -9  -3 -22  476.76   14.15
   1  -1  -9  821.32    8.66
  -1  -7 -15  122.36    6.23
  -2  -8 -15   98.30    5.92
   0  -8 -10   59.29    4.09
  -1  -3 -16   63.91    4.40
  -2  -2 -17    1.83    2.77
  -1  -3   6  389.85    3.64
  -3  -9 -15    4.49    3.21
  -5  -9 -15   90.06    6.43
  -9  -1 -21  273.60   10.19
   1  -7  -7  257.56    7.38
  -9  -7 -20    1.70    4.03
   1  -7  -5    1.74    2.13
 -16  -2 -22    2.61    4.02
  -3   3  -8   15.82    1.61
 -11  -3 -22   -0.41    3.64
  -8 -10 -15  207.96    9.70
  -5   1 -18   16.20    3.01
 -10  -6 -21   40.30    5.34
   1  -7  -4  663.38    8.05
   1  -3 -11    2.98    2.37
  -3  -5 -18  184.67    7.89
  -9   1 -20   -1.10    2.38
  -2   2 -12 1494.88   12.40
 -10   4 -16    1.64    2.02
   1  -1  -2  289.02    2.63
   2  -4  -4    9.10    1.84
 -11   3 -18  190.78    7.00
   1  -7  -8  306.58    7.09
  -8   0 -20  809.01   15.47
   1  -1 -10   12.34    2.42
   0  -6 -14  189.73    6.95
  -5  -7 -18   65.63    5.78
 -11  -1 -22   20.32    4.51
   2  -4  -6  248.44    5.11
   0  -6 -15  350.43    9.41
  -1  -9  -9  116.52    5.31
  -4   2 -16   46.91    3.42
   0  -4 -14   30.92    3.54
 -10 -10 -16  487.20   15.15
 -14  -2 -22    7.60    3.99
   0  -8  -8   75.91    4.07
  -2  -8 -14   11.44    3.44
 -11  -9 -18  120.64    8.65
 -14  -4 -22    3.21    4.20
 -10  -8 -19    9.25    4.55
 -13  -3 -22   12.06    4.60
  -5  -5 -19   21.37    3.96
 -15  -3 -22   17.43    4.59
  -5  -1 -19   36.48    3.97
  -8  -8 -20  323.47   12.53
  -1  -5 -17  106.57    5.94
  -2  -4 -17   84.01    5.40
   0  -8  -9    5.18    2.38
   2  -4  -7  384.06    6.32
   0  -4 -16  270.76    8.14
  -1   1 -12  216.36    5.22
 -10   2 -19  985.93   16.13
   1  -5 -12    9.09    2.76
  -8  -2 -21  219.11    9.39
   0  -2 -14  503.34    9.41
  -3  -3 -18  123.66    6.17
   1  -7  -6   60.09    3.42
   1  -3 -12   29.78    3.17
  -6  -2 -20  492.97   12.51
  -7   1 -19  130.36    6.13
  -7  -1 -20   72.33    5.38
  -6  -6 -19  143.06    7.83
  -8  -6 -20   58.91    5.45
 -15   1 -20   -1.62    2.26
  -8  -8 -18  636.99   16.70
  -9  -9 -17   79.40    6.95
 -13   1 -20    5.14    2.88
 -12  -2 -22   16.50    4.56
  -7  -9 -18  227.12   10.19
  -6 -10 -13   78.54    5.96
  -1  -9  -8  201.15    6.59
 -12  -4 -22    1.75    3.81
  -1  -5 -16   73.26    5.07
  -1  -7 -14  404.46   10.14
  -5  -7 -19  258.51   10.28
  -1  -1   5   33.81    1.47
  -6  -8 -17  266.82   10.42
  -6   4 -12   45.49    2.50
 -11   1 -20  296.39   10.07
  -9  -5 -21    2.79    4.10
  -7  -9 -16   57.96    5.67
  -6  -4 -20   51.22    5.21
  -4  -8 -17  101.50    6.85
   1  -1  -3 3619.31   10.27
  -5  -7 -17   59.47    5.47
 -10   0 -20  345.86    9.92
  -9  -3 -21   31.91    5.27
   1  -3 -10    9.79    2.54
 -11  -7 -20   52.39    6.43
 -12  -8 -19   22.72    5.08
 -12 -10 -16   13.69    4.62
  -8 -10 -14    5.83    3.59
 -11  -5 -21   39.34    5.53
  -6   4 -10    9.91    1.56
  -4  -8 -15  284.24    9.66
  -4   2 -14  275.34    6.51
  -8  -6 -21  204.68   10.14
   2  -2  -7   59.51    2.71
  -5  -5 -20  103.09    6.65
   0   0 -10  704.04    8.21
   1  -1  -7   69.57    2.75
  -4 -10 -12  303.33    9.85
  -5  -9 -14  104.63    6.55
   0  -6 -13  179.68    6.59
  -1  -3 -15   88.18    5.03
 -12   2 -19  283.96    9.31
  -9   3 -17   90.48    4.68
   0  -8  -7  483.57    8.92
  -3   1 -15  350.60    7.77
 -11  -1 -21  523.97   14.41
  -8   2 -18  593.24   11.66
  -6   2 -17    8.21    2.53
  -3  -9 -13 1078.56   17.45
   1  -1  -5   40.34    1.68
  -1  -7 -13    2.55    2.71
   1  -1  -4  706.11    5.01
  -3  -3 -17    8.63    3.01
 -10 -10 -15   20.70    4.75
  -5  -1 -18   22.19    3.60
 -17  -1 -21   86.57    6.96
 -13  -7 -20   61.20    6.85
   1  -5   0 1181.29    7.50
 -12  -6 -21  167.63   10.02
   1  -5 -11  747.90   11.01
  -7   3 -16  415.41    8.43
 -14   2 -19  125.83    6.63
  -3  -7 -15   51.16    4.62
  -3   1 -14  200.86    5.77
  -2  -2 -16   77.84    4.59
  -5   3 -13  107.94    3.95
   0  -4 -13   16.68    2.99
   0  -8  -6   21.88    2.68
  -5  -3 -19   73.01    5.46
   0  -8  -4 1386.49   12.88
 -10  -6 -20  153.61    8.99
 -15  -1 -21   22.65    4.58
 -11  -9 -17  772.57   19.29
 -10  -8 -18   27.11    5.36
  -7  -1 -19  121.79    6.21
   0  -6   2   23.76    1.16
   0  -8  -5  113.04    4.31
 -10  -2 -21   76.50    6.47
  -2  -6 -16  120.29    6.30
  -2   2  -9 1125.40    8.91
  -4  -6 -17  150.83    7.20
  -6 -10 -12  398.84   11.75
   2  -4  -5 2002.90   12.33
 -14  -6 -21  407.63   14.81
  -4  -4 -18  110.85    6.09
  -9   5 -10  114.03    3.05
 -13  -1 -21  103.93    7.22
  -2  -8 -13    6.68    2.70
   0  -2 -13    6.71    2.61
  -4 -10 -11  329.14    9.90
  -4  -4 -19  368.43   10.79
  -6   0 -18   57.27    4.51
  -9  -7 -19  322.98   12.40
  -1  -5 -15    4.38    2.97
  -2   2 -11   93.16    3.48
  -9  -5 -20    1.77    3.71
  -9  -9 -16   78.07    6.65
 -16  -4 -21    3.24    4.18
 -14  -4 -21  287.00   12.21
 -18   0 -20   10.10    3.62
  -1   1   1  421.52    2.27
   1  -5  -9   38.66    3.13
 -15  -3 -21   52.26    6.10
 -12  -6 -20   22.27    4.69
  -7  -7 -18   31.75    4.90
   0  -6 -12  562.49   10.55
 -10   4 -14   36.93    2.91
   1  -5 -10  314.07    7.07
  -9   1 -19  779.71   14.62
  -3   3  -7   14.66    1.34
  -4  -8 -14  441.95   11.49
  -6  -8 -16   84.21    6.13
  -1  -1 -14  116.85    4.74
  -8   4 -13   44.71    2.73
  -9  -1 -20    6.39    3.55
  -7  -9 -15  237.39    9.78
  -3  -9 -12   13.87    3.35
  -5  -9 -13  426.36   11.69
  -8  -2 -20   45.34    5.13
   1  -1  -8 1889.40   12.17
  -4  -6 -18  104.25    6.52
 -11  -3 -21   42.65    5.71
  -5   1 -17    0.56    2.39
 -12   0 -20  761.62   16.47
 -13  -9 -17   26.90    5.31
 -12 -10 -15  205.13   10.98
 -17   1 -19   42.66    4.79
 -12  -8 -18  647.04   18.02
 -16  -2 -21   97.37    6.72
 -11  -7 -19  136.71    8.84
 -16   2 -18  178.81    7.45
 -10 -10 -14   68.54    6.29
  -4  -4 -17   10.68    2.91
  -6   2 -16    3.71    2.17
  -5  -5 -18  241.59    8.97
  -8  -4 -20   37.01    5.17
  -6  -6 -18    0.96    2.93
  -7  -7 -19  186.56    9.19
 -11   3 -17  248.27    7.66
  -8  -8 -17    6.35    3.90
   0  -4 -12  200.71    6.18
  -6  -4 -19  328.28   10.60
  -1  -3 -14  438.02    9.10
  -2   2 -10  181.88    4.16
  -8  -6 -19   92.80    7.09
 -12  -2 -21  256.12   10.74
  -7   1 -18    0.22    2.31
  -7  -5 -20  569.12   14.78
 -10   2 -18   80.98    5.05
 -15   1 -19  104.07    6.10
 -14  -6 -20   52.69    6.74
 -13   1 -19 1388.60   19.96
 -11  -5 -20  561.69   15.08
   1  -5  -8   -1.48    1.99
 -14  -8 -18   55.48    6.49
 -14  -2 -21   14.78    4.37
 -10   4 -15  828.80   11.45
   0   0  -8 5893.76   20.33
  -3  -7 -16   26.59    3.99
  -6 -10 -11  108.63    6.43
  -7   3 -14  111.55    4.39
  -7  -5 -19  107.69    7.09
  -1  -7 -12   -1.58    2.23
  -2  -8 -12  915.64   14.79
  -3  -5 -16  467.73   11.09
  -5  -7 -16  118.13    6.67
 -16   0 -20   79.95    6.49
  -2  -6 -15  281.96    8.68
  -2  -4 -16   10.46    3.35
   1  -3  -9 1245.54   11.68
   0  -6 -11  184.80    6.22
 -11   1 -19  471.87   12.13
  -2  -4 -15  327.71    8.77
  -4  -6 -16   78.91    5.45
  -2  -2 -15   44.03    3.64
  -5  -3 -18  226.51    8.29
 -11  -9 -16   -5.52    3.70
  -5  -1 -17    1.88    2.52
 -13  -3 -21    2.09    4.10
 -10  -8 -17   16.23    4.80
   0  -6 -10   24.04    3.20
  -9  -9 -15  557.15   15.17
 -13  -5 -20  423.15   13.63
 -17  -1 -20    3.65    3.63
 -10  -2 -20  832.88   16.30
  -8 -10 -12  348.72   11.36
  -8  -2 -19   87.13    5.96
   1  -5  -1  213.48    7.27
  -3  -9 -11   56.34    4.49
  -4   2 -13  190.81    5.24
  -1  -5 -14  179.72    6.49
  -2   2  -8 1490.47    9.42
 -13   3 -17   94.62    5.14
   0  -2 -11   36.05    2.97
 -14   0 -20  407.60   12.69
   0  -2 -12   13.34    2.61
  -6  -8 -15   13.36    3.88
  -8   2 -17  336.20    8.56
  -7  -9 -14  108.73    6.88
  -3  -3 -16  772.38   13.19
 -12   2 -18  700.85   13.88
  -7  -7 -17  349.18   11.49
  -9  -7 -18   23.28    4.93
   1  -3  -8  331.02    5.98
 -18  -2 -20   -0.43    3.50
 -13  -7 -19  306.84   13.07
 -15  -7 -19    9.90    4.42
  -7  -5 -18    4.67    3.42
  -5   1 -16   -0.17    2.22
 -12 -10 -14  352.02   13.07
 -13  -9 -16   87.52    7.41
  -3  -5 -17   15.36    3.23
  -9   3 -16  497.71    9.73
  -7   3 -15  256.20    6.58
  -5  -9 -12   32.08    4.03
  -8 -10 -13   40.34    4.88
  -7   5  -6  701.24    3.85
  -4   0 -16  766.23   12.11
   0  -4 -11 1315.30   13.92
  -1  -7 -11  714.33   11.99
  -2  -8 -11   35.66    3.70
 -14   2 -18    9.47    3.06
 -10  -6 -19  507.09   15.06
  -1  -1 -13   27.83    3.18
  -5  -5 -17   86.40    5.78
  -5   3 -12 1166.32   11.10
  -6  -6 -17   13.21    3.66
  -8  -8 -16  300.13   11.19
 -11  -7 -18   57.74    6.01
   1  -1  -6    2.68    1.41
 -12  -6 -19    8.27    4.46
 -16  -4 -20   40.78    5.42
 -16  -2 -20    3.77    4.04
 -17  -3 -20   15.24    4.01
 -14  -4 -20  100.80    7.36
 -12  -2 -20   27.32    4.46
 -13  -1 -20    3.72    3.32
  -5  -3 -17  233.07    8.04
  -2  -2 -14   42.71    3.52
 -15  -3 -20   80.96    6.94
  -3  -9  -9 1351.51   16.09
  -3  -9 -10  194.82    7.12
  -8   0 -18  586.98   12.52
  -3   3  -6 1610.45    7.35
  -9  -1 -19  795.43   15.69
  -1  -3 -13  236.20    6.75
  -2  -6 -14   24.87    3.60
  -8  -4 -19  257.96    9.98
   1  -5  -7   12.95    2.40
   1  -3   0   73.95    1.49
  -8  -6 -18  174.69    8.68
  -5  -7 -15    3.03    3.05
  -9   1 -18   60.38    4.58
 -12   4 -15  332.56    7.79
   0  -4 -10   13.06    2.42
  -3  -3 -15  128.23    5.16
 -10   4 -13   52.72    2.95
 -14 -10 -14    3.71    4.56
   1  -5  -2 1855.03   10.12
 -11  -5 -19    0.73    3.84
  -9  -9 -14   35.53    4.44
 -11  -3 -20  507.22   14.45
  -6   4  -9 3434.55   14.77
  -6  -4 -18   21.43    3.91
 -11  -1 -20  257.71   10.00
  -7  -1 -18    7.80    3.19
  -3  -7 -14  146.04    6.64
  -2  -4 -14   11.72    3.02
  -4  -6 -15  164.44    6.98
  -1  -5 -13  100.62    4.90
   0  -2 -10 1477.09   12.89
 -15  -1 -20    1.95    3.59
  -6   2 -14   29.20    2.83
  -7  -9 -13  169.12    8.09
  -2  -8 -10    5.28    2.68
  -1  -7 -10    1.03    2.37
   1  -5  -6  118.59    3.95
 -13  -3 -20  119.82    8.00
  -6  -8 -14   42.78    4.80
  -7   1 -17  137.22    5.85
 -13  -7 -18   20.07    4.99
 -16  -6 -19  167.49    9.88
 -10  -8 -16  532.20   15.06
 -19  -1 -19   -2.04    2.77
   1  -5  -3  567.16    6.66
  -5  -5 -16   52.91    5.54
 -10 -10 -13   10.64    3.87
 -15  -7 -18   34.94    6.13
 -14  -6 -19   88.91    7.75
 -12  -8 -17    4.88    4.33
 -10   0 -18  391.14    9.65
  -6   2 -15   -0.77    1.98
  -1  -3 -12  141.20    5.61
  -4  -4 -16    4.07    2.82
  -4  -2 -16   48.62    4.19
   0   0  -6 1653.47    9.22
 -14  -2 -20  111.90    7.73
  -3   1 -13  345.40    7.10
  -1   1 -10  285.17    5.36
  -7  -7 -16  111.57    6.89
  -3   3   0   61.44    1.35
  -2   2  -7  206.67    3.43
  -9  -7 -17  161.93    8.71
  -9   5  -9   13.85    1.43
 -10   2 -17  360.08    9.43
  -8 -10 -11  100.04    6.57
   1  -5  -5  245.92    5.01
  -8  -6 -17  159.03    7.17
 -13  -5 -19    1.59    3.88
 -15   1 -18  115.18    6.24
 -13   1 -18  443.51   11.28
 -14  -8 -17   78.74    7.24
 -10 -10 -12   51.94    5.54
  -2  -4 -13  563.76    9.56
  -8  -4 -18    9.12    3.56
 -11  -9 -15   15.23    4.36
 -11   3 -16 1341.53   16.65
  -8   4 -12  238.06    5.24
  -4  -8 -13    6.64    2.95
   1  -3  -6  397.36    5.81
 -11  -1 -19  482.89   13.02
 -11   1 -18  144.17    6.81
 -10  -4 -19 1254.07   21.98
  -8  -8 -15   19.84    4.14
  -2  -6 -13  248.84    7.54
  -7   3 -13   32.33    2.63
 -18  -4 -19   35.74    5.72
 -16   2 -17    0.83    2.37
  -1   1   2  271.21    2.37
 -11  -3 -19    2.81    3.57
 -17  -1 -19   55.19    5.90
 -12  -8 -16   10.23    4.56
   0  -2  -9   11.18    2.28
 -14   2 -17   50.21    4.50
  -7  -7 -15   23.77    3.75
   0  -6  -7  101.00    4.16
  -3  -9  -7    7.29    2.42
 -20   0 -18   89.40    6.52
  -5   1 -15   17.26    2.75
  -1  -3   7  180.77    2.87
   1  -5  -4  163.26    3.98
  -6  -6 -16    3.38    3.26
  -5  -7 -14   20.91    3.65
  -2  -8  -9  116.63    5.32
  -3  -7 -13  628.99   12.46
  -1  -7  -9  682.84   10.88
   0  -6  -8  619.38    9.40
  -3  -5 -15   95.54    5.30
   1  -3  -7  173.17    4.47
  -3  -9  -8   10.77    2.64
  -1  -1 -12  221.12    5.79
  -1  -5 -12  704.12   11.22
 -10  -6 -18  167.57    9.18
  -8   2 -16  109.46    4.99
  -7  -3 -18  200.56    8.09
  -3   1 -12  264.75    5.91
  -9  -5 -18 1688.76   24.59
  -6 -10 -10  241.33    8.66
 -16  -4 -19   86.16    6.73
 -12 -10 -13    6.55    3.75
 -11  -9 -14   33.13    5.32
 -18  -2 -19  176.93    9.47
  -9  -9 -13  274.98   10.48
  -3  -3 -14  760.42   12.27
 -13  -9 -15  793.11   18.14
 -12   0 -18 2148.53   24.39
 -15  -1 -19   90.38    6.87
 -15  -9 -15   84.44    6.87
 -14 -10 -13   36.96    5.04
  -8  -2 -18  532.80   12.59
  -6  -4 -17   22.13    3.67
  -7  -5 -17  152.54    7.36
 -12   2 -17 1011.13   16.13
 -13   3 -16  591.15   11.74
  -6  -8 -13  156.63    7.24
 -10  -2 -19  938.73   17.87
  -9  -1 -18   65.69    5.11
   0  -4  -9  477.30    7.76
 -11  -7 -17  709.00   17.74
  -9   3 -15  316.19    7.59
 -15   3 -16  331.70    9.40
  -4  -4 -15  384.10    9.62
  -4  -8 -12  364.01    9.92
  -5  -3 -16   25.39    3.46
  -5  -9 -11 1129.98   17.43
 -14  -8 -16  940.36   21.53
 -10  -8 -15   28.80    4.90
 -17  -3 -19   23.89    4.30
  -8 -10 -10  230.16    9.40
 -11  -5 -18   39.72    4.83
 -13  -7 -17   32.50    5.44
 -16  -8 -16    1.96    4.54
  -7   1 -16    4.52    2.54
 -10  -6 -17   11.55    4.03
 -12 -10 -12   10.37    4.24
 -16  -6 -18  118.83    8.77
 -15  -7 -17  466.75   15.81
 -14  -6 -18   97.61    7.29
  -1  -7  -8  125.97    4.91
  -4  -2 -15  107.38    5.23
  -9   1 -17  180.79    7.01
  -7  -9 -12  125.94    6.90
 -12  -6 -18  176.04    9.72
  -2  -2 -13 1453.45   14.99
  -3   3  -5 1190.61    5.42
  -1  -3 -11  460.42    8.27
  -5   3 -11  631.65    7.86
 -13  -3 -19  104.91    7.68
  -2  -6 -12  569.52   10.78
 -12  -2 -19  279.79   10.79
 -13  -1 -19 1400.34   22.71
 -16  -2 -19  183.31    9.54
  -2  -4 -12  212.10    6.43
 -13  -9 -14   46.06    6.08
 -13  -5 -18  391.61   13.48
 -15  -3 -19   47.51    5.33
 -19  -1 -18   59.48    5.98
   0  -6   1  714.28    4.88
   1  -3  -4  979.25    7.52
  -4   2 -12  172.05    4.84
  -1  -1 -10  347.64    6.33
  -9  -7 -16   36.74    5.03
  -3  -7 -12    2.96    2.47
 -17   1 -18   60.71    5.43
 -14  -2 -19  131.30    8.07
  -6 -10  -9 1057.24   17.06
  -6   0 -16   68.71    4.37
   0   0  -4 2753.53    9.53
  -6  -6 -15  105.18    6.21
   0  -2  -8  485.04    6.80
  -5  -5 -15  198.06    7.57
  -7  -3 -17  297.98    9.40
  -2   2  -6  401.32    4.18
 -15  -5 -18  306.78   12.64
 -20  -2 -18   25.31    4.67
 -12  -8 -15    4.09    4.19
 -15  -9 -14   14.97    4.82
 -14 -10 -12  203.16   10.33
 -12  -6 -17  352.25   12.71
 -17  -7 -17    7.94    4.45
 -11  -9 -13  376.45   12.56
  -3  -5 -14  333.09    8.92
  -8  -8 -14   57.28    5.24
 -10  -4 -18  109.20    7.09
  -7  -9 -11  138.70    6.92
   0  -6  -6   28.37    2.66
  -3  -9  -6   64.17    3.91
 -12   4 -14   81.03    4.07
   0  -2   4  181.07    1.95
  -2  -8  -7  393.70    8.38
 -11  -1 -18  142.86    7.44
  -6   4  -8   43.27    1.91
  -8  -6 -16   33.40    4.62
   1  -3  -3  549.75    5.26
  -7  -1 -17  171.22    7.04
  -1  -7  -7   89.40    4.18
  -4   0 -14  642.91   10.23
   0  -4  -8  349.30    6.48
 -19  -3 -18  196.05    9.17
  -9  -7 -15  206.01    9.12
  -2  -8  -6  152.94    5.23
  -7  -1 -16    4.43    2.84
  -5  -3 -15   29.68    3.30
 -15   1 -17  322.29    9.88
 -18  -2 -18  251.72   10.96
  -9  -9 -12   -2.42    2.73
 -19   1 -17   -1.75    2.70
 -10   2 -16  625.05   11.69
 -18   0 -18  165.75    8.55
  -8 -10  -9    6.53    3.21
  -9  -5 -17    8.37    3.64
  -4  -6 -14   80.74    5.17
 -14   0 -18    2.30    3.17
  -4  -8 -11   13.21    3.12
  -7  -5 -16  199.61    8.18
  -5  -9 -10   12.48    3.26
 -11   1 -17 1645.70   21.02
  -5   1 -14   83.78    4.18
  -8  -4 -17 1406.83   20.63
  -6  -4 -16    7.05    3.01
   1  -3  -2  164.55    2.75
   1  -3  -1   12.70    1.14
  -6   2 -13  518.13    8.54
 -11   3 -15    0.19    1.99
 -14  -8 -15   16.93    4.82
 -17  -1 -18   81.56    6.65
 -13  -7 -16   13.37    4.47
 -10  -8 -14   82.06    5.98
 -17  -3 -18   15.30    4.40
 -10 -10 -11    8.32    3.70
 -16   2 -16  114.71    5.87
 -17  -7 -16   38.53    5.97
 -15  -7 -16    2.76    3.80
 -16  -2 -18  208.79    9.80
  -5   3  -9   15.42    1.89
  -3   3   2  304.84    3.00
  -7  -7 -14   50.33    4.83
  -2  -6 -11  175.33    6.18
   0  -6  -5  746.21    8.86
 -11  -7 -16  228.46   10.39
  -4   2 -11 1311.40   11.48
  -3  -7 -11  279.15    7.97
 -10   4 -12   76.39    3.48
  -7   3 -12  134.97    4.31
  -1  -3 -10  334.73    6.79
 -15  -3 -18  307.83   10.86
 -18  -4 -18   71.48    7.10
 -16  -6 -17  104.45    8.21
 -14  -6 -17   81.36    7.05
   0  -6  -3  500.81    6.18
  -1  -7  -5  268.12    5.96
 -12  -2 -18  686.31   14.74
  -9  -1 -17  195.69    6.93
 -18   2 -16    8.93    3.06
  -7   1 -15   11.05    2.83
   0  -6  -2   42.74    5.22
  -8  -8 -13  149.58    7.61
  -1  -7  -6  146.50    4.83
   1  -3  -5   14.82    1.94
  -8   0 -16   15.50    3.28
 -13   1 -17    4.48    2.95
  -8   2 -15   29.11    3.14
 -16   0 -18  405.26   12.53
  -1  -5 -10    5.08    2.19
  -3  -3 -13  490.38    9.44
 -16 -10 -12   52.90    6.49
  -8   4 -11  774.32    8.76
  -4  -2 -14  248.78    6.97
 -10  -2 -18   74.64    5.87
  -2  -2 -12 1508.26   14.70
  -9  -5 -16   29.75    4.28
 -17   1 -17    4.36    3.12
 -11  -7 -15   67.15    6.27
 -13  -5 -17   15.00    4.50
  -7  -7 -13  218.33    7.36
   0  -6  -4  212.32    4.42
 -18  -6 -17    1.95    4.36
   0  -2  -7  104.75    3.31
  -6  -6 -14   47.55    4.70
 -12   2 -16   27.96    3.54
  -3   1 -11  398.69    6.68
   0  -4  -7   63.51    3.24
 -13  -3 -18  276.53   10.99
 -15  -5 -17    6.03    4.22
  -4  -4 -13  143.30    5.22
 -16  -8 -15    7.20    4.69
 -11  -9 -12   36.56    4.82
 -20  -2 -17    6.55    3.95
 -12  -6 -16   -2.29    3.78
   0  -4  -6    4.34    2.00
 -10  -8 -13   12.11    3.90
 -12 -10 -11   12.26    4.14
 -19  -1 -17    1.18    3.32
 -12 -10 -10    5.19    3.85
  -3  -5 -13   49.75    4.08
 -13   3 -15  220.12    7.21
 -10  -6 -16  129.40    7.63
 -21  -1 -17   87.46    6.97
  -5  -7 -13    0.73    2.80
  -4  -8 -10 1550.10   18.63
  -9   3 -14  695.91   10.67
  -9   1 -16    4.57    2.52
  -7  -3 -16  387.89   10.25
  -2  -8  -5   23.56    2.67
 -13  -1 -18  449.02   12.69
 -15  -1 -18   97.41    7.02
 -14   2 -16  289.91    9.12
  -2  -4 -11   10.60    2.63
 -15   3 -15  127.71    5.87
  -8  -6 -15   42.24    4.63
 -10  -4 -17  186.45    8.51
  -3   1 -10 2062.05   13.99
  -4  -6 -13   79.11    4.96
   0   0  -2    2.44    0.39
 -14  -2 -18    8.70    3.81
  -2  -6 -10  356.76    8.06
  -7   5  -5  335.86    2.40
  -6   2 -12 1344.07   12.99
 -18  -4 -17   18.96    4.71
 -14  -8 -14  181.52   10.06
 -18  -8 -14   28.15    5.79
 -19  -3 -17    7.14    3.69
 -13  -9 -13    1.24    3.64
  -1  -7  -3   53.90    2.83
  -7  -1 -15   15.13    3.19
 -13  -7 -15  376.34   13.39
  -5  -5 -14    1.22    2.75
  -9  -9 -11    4.32    3.17
  -6  -8 -12  450.76   11.35
  -7  -5 -15   78.66    5.60
  -6  -4 -15   75.10    4.97
  -2   2  -5  166.46    2.47
  -1  -5  -9   48.03    3.26
  -5   3 -10  738.80    8.00
 -10 -10  -9  307.04   10.55
  -4  -4 -14  267.01    7.83
  -1  -7  -4  197.17    4.96
  -9  -7 -14   46.04    4.95
  -5  -9  -8  131.30    5.94
 -22   0 -16   83.77    6.35
 -12  -4 -17 1208.55   21.27
 -13  -9 -12    2.00    3.84
 -18  -2 -17   27.61    4.82
  -4  -6 -12    5.18    2.76
  -2  -6  -9 1216.98   13.15
 -15  -7 -15   21.39    5.47
 -16 -10 -11    0.92    4.16
  -1  -7  -2  662.32    7.30
 -14 -10 -10   19.26    4.61
 -17  -1 -17    0.37    3.17
  -4  -8  -9   -0.39    2.50
 -10   0 -16 1274.08   17.87
   0  -2  -6  990.30    8.34
  -3  -3 -12  505.41    9.13
  -5  -3 -14    9.16    2.92
 -17  -9 -13  104.55    8.25
 -10   2 -15  690.34   11.90
 -11   1 -16  210.83    7.56
 -11  -1 -17 1673.65   22.45
  -5   1 -13   76.07    3.85
  -3  -5 -12  695.44   11.51
 -10  -2 -17  340.63   10.60
  -5  -7 -12  149.07    6.57
  -9  -1 -16    7.44    3.13
 -17   1 -16   65.07    5.48
  -1  -1  -8   44.54    2.58
 -16  -8 -14  344.22   13.59
  -2  -2 -11   97.76    4.21
  -4  -2 -13  167.70    5.73
 -12   4 -13  651.66   10.21
  -1  -3  -9  194.63    5.09
 -15  -9 -13  129.48    8.93
 -18  -6 -16  302.49   12.87
 -11   5 -10  269.95    5.09
 -19   1 -16   66.25    5.27
 -16  -2 -17    3.77    3.48
  -1  -7  -1 1222.51    9.10
  -4   2  -9    2.16    1.71
 -12  -8 -13  116.42    7.79
 -11  -7 -14    8.73    3.83
 -16  -6 -16   33.60    5.44
  -1  -7   0  260.81    4.03
  -4  -8  -8  505.03    9.44
 -12 -10  -9   -0.36    3.36
 -17  -3 -17    5.72    4.04
  -7  -9 -10  118.54    6.33
  -3   3  -4  411.09    2.64
  -2  -8  -4    1.75    2.02
  -2  -4 -10   52.43    3.43
 -11  -5 -16  609.35   15.22
  -3  -1 -12  241.67    6.10
 -14 -10 -11  151.78    9.03
  -3  -7  -9  438.23    9.12
 -11   3 -14  374.96    8.39
  -8  -6 -14   24.69    3.89
 -13   1 -16   47.98    4.43
  -7   1 -14   37.78    3.29
 -15   1 -16  164.34    7.62
 -18   2 -15    2.70    2.68
  -7  -3 -15  257.06    8.14
 -16 -10 -10   -0.45    3.68
 -13  -5 -16  272.24   11.14
 -21  -3 -16   52.66    5.68
 -16   2 -15  266.29    8.49
 -10  -8 -12   11.82    3.78
  -8  -4 -15   -0.75    2.70
  -8  -8 -11    2.27    2.72
  -9  -7 -13   77.94    5.03
  -8   4 -10    4.57    1.55
  -8   2 -14  148.63    5.27
  -8 -10  -8  205.76    8.04
  -5  -9  -7  807.49   13.06
 -10  -4 -16    0.30    3.10
  -8  -8 -12  374.31   11.03
  -1  -5  -8 1206.47   12.42
 -11  -9 -11   10.32    3.69
  -6  -4 -14  158.27    6.61
 -12  -2 -17 1035.29   18.61
  -7  -7 -12    1.50    3.02
  -6   4  -7   12.49    1.30
 -15  -9 -12   -4.40    3.98
   0  -4  -5    6.07    1.98
 -21  -1 -16  107.09    7.39
  -2  -2 -10  185.36    5.03
 -12   2 -15  384.83    9.65
 -14  -8 -13   59.17    6.45
  -3  -5 -11  141.61    5.13
  -7  -9  -9  889.24   14.37
 -14   0 -16  928.22   17.19
 -20  -2 -16   57.92    6.10
 -15  -3 -17  151.16    8.53
  -9  -5 -15   62.36    5.13
 -12   0 -16   43.04    4.41
 -17  -9 -12    6.66    4.38
 -14   4 -13  381.02    8.40
 -13  -1 -17  195.42    9.05
  -7   3 -11  275.45    5.66
  -2  -8  -3  331.31    6.56
  -9  -3 -16  459.76   11.72
 -14  -2 -17   51.24    5.56
 -15  -1 -17  328.15   11.31
  -9   1 -15  462.52    9.95
  -4   2 -10 1414.72   11.27
  -6   0 -14   31.68    3.37
 -20   0 -16  123.44    7.53
  -4  -4 -12   27.79    3.26
 -14  -6 -16  207.10   10.24
  -3   1  -9 2627.99   14.77
 -21   1 -15    9.03    3.72
 -14 -10  -9   20.56    4.59
  -4   4   0    3.21    0.86
 -19  -3 -16   40.82    5.06
 -17   3 -14  124.44    6.23
 -12  -6 -15  120.94    7.55
  -6  -2 -14   20.91    2.93
 -14   2 -15  369.04    9.97
   0  -2   5   17.87    1.04
 -13   3 -14  521.36   10.52
 -11  -1 -16  194.15    7.78
  -9   3 -13   42.96    3.11
   0  -2  -5   17.24    1.80
  -5  -7 -11 1533.34   18.56
 -15   3 -14  672.23   12.58
  -3  -3 -11    9.62    2.62
 -18  -8 -13    5.81    4.28
 -12  -4 -16   19.99    4.44
  -2  -6  -8  140.15    4.94
 -16  -6 -15   32.57    5.84
 -19  -9 -11   28.39    5.56
 -15  -7 -14   12.47    4.64
 -18 -10  -9   54.51    6.56
 -17   1 -15   20.50    3.77
  -3  -7  -8   56.18    3.79
  -5  -9  -6  114.47    5.15
 -19  -7 -14   24.87    5.46
  -5  -3 -13  111.95    5.23
  -9   5  -8 1995.32   10.73
  -6  -6 -13  688.25   13.24
 -13  -9 -11  122.50    7.69
  -5   3  -8 3673.41   15.15
  -5  -5 -13   21.17    3.41
 -14  -6 -15   90.55    7.21
  -4  -6 -11 1296.93   16.03
  -6  -8 -10  462.27   10.70
 -17  -7 -15  258.86   12.08
  -1  -1  -9  730.03    8.43
  -2  -4  -9 2424.94   17.42
 -22  -2 -15  555.63   14.67
  -5  -7 -10   12.81    2.65
 -17  -3 -16  143.45    7.78
 -15   1 -15   19.12    3.58
 -15  -5 -16  267.00   11.28
 -13  -7 -14    1.55    3.75
 -19  -1 -16   66.41    6.08
 -18  -6 -15   92.14    7.67
  -9  -9 -10  178.98    8.01
 -10  -6 -14   15.94    3.85
  -1  -5  -7  516.17    7.94
 -20  -4 -16    9.39    4.51
 -17  -7 -14    2.79    4.13
  -1  -1  -7   27.77    2.12
  -4  -8  -7    1.37    2.23
  -8  -6 -13    5.67    3.30
   0  -4  -4  225.00    4.29
 -18   0 -16   92.24    6.55
 -11  -5 -15    0.96    3.09
  -4  -2 -12  156.48    5.37
  -9  -9  -9  467.61   11.95
 -11   1 -15    0.66    2.42
  -6   2 -11  290.77    5.97
 -17  -5 -16  123.18    8.64
 -10 -10  -8   81.87    5.94
 -15  -9 -11  228.10   10.87
 -10   2 -14  125.46    5.19
 -10   4 -11   83.94    3.48
 -16 -10  -9  202.64   10.56
 -11  -7 -13    6.29    3.50
  -7  -3 -14  123.35    5.74
 -17  -9 -11   10.20    4.65
 -18  -2 -16   14.77    4.39
 -21  -1 -15   11.06    3.47
 -21  -3 -15   82.16    6.59
 -15  -5 -15    5.16    3.96
   0  -2  -4  175.30    3.06
  -4  -8  -6 1178.48   14.02
 -14 -10  -8   11.44    3.94
 -13  -7 -13   15.22    4.19
  -6  -6 -12  224.65    6.39
 -12  -8 -12   22.50    4.51
  -5   1 -12   37.81    3.01
  -2   0  -8  167.66    3.93
  -3  -1 -11  407.87    7.33
 -10  -4 -15  881.48   16.23
  -7  -5 -13   25.46    3.79
  -9  -5 -14  294.65    9.59
 -15  -3 -16  321.05   11.84
  -4   4  -1  833.12    3.60
  -9  -7 -12   18.99    3.99
 -16   0 -16   40.80    4.73
 -17  -1 -16   63.05    6.05
  -7  -9  -8   88.24    5.28
 -13   1 -15  638.60   13.20
 -10  -8 -11   15.75    3.98
 -16  -2 -16  113.50    7.45
  -1  -3  -7  237.23    5.07
  -3  -7  -7  362.19    7.74
  -9  -3 -15  313.87    9.37
  -2  -6  -7  195.36    5.51
 -12  -6 -14  127.93    7.50
  -2   2  -4  143.09    1.94
 -16  -8 -13   35.40    5.43
 -11  -9  -9   15.94    4.02
 -12 -10  -8   23.47    4.35
 -14  -8 -12  226.36   10.64
  -9   3 -11    9.04    2.06
  -8  -4 -14   35.29    4.00
 -17  -5 -15   53.80    6.33
 -18   2 -14  101.98    6.05
  -8   2 -13    6.35    2.21
  -3  -1 -10 2047.03   15.09
  -3  -5 -10 1593.16   16.56
  -9   5  -7  398.95    4.65
 -12   4 -12   27.56    2.68
 -11   3 -13   97.14    4.46
  -6  -8  -9   84.05    5.07
 -15  -1 -16  149.17    7.81
 -13  -1 -16   47.75    4.75
  -7   1 -13  614.67    9.95
 -18  -8 -12    9.48    4.66
 -19   1 -15   66.59    5.47
  -4  -4 -11 2389.37   19.52
 -20  -6 -14  169.32    9.93
  -6  -2 -13  493.65    9.67
  -4   4   1 1420.28    6.81
  -4  -6 -10  363.02    8.35
 -12  -2 -16   30.02    4.43
 -19  -7 -13  103.55    8.13
 -16  -8 -12   97.66    7.80
 -17  -7 -13    0.45    3.92
 -20  -2 -15   33.54    4.70
 -15  -9 -10   11.52    4.39
 -20  -4 -15    7.43    4.28
 -14   4 -12    2.81    1.65
 -17   3 -13   32.21    3.29
  -1  -5  -6  676.61    8.56
  -9   1 -14    1.61    2.29
 -11  -9 -10  263.19    9.99
   0  -4  -3 5158.54   17.50
  -9  -1 -15  445.51   10.37
 -14  -2 -16  292.44   10.79
 -12   2 -14  274.50    7.87
  -5  -5 -12  979.94   14.14
 -12  -4 -15  334.63   11.05
  -2  -2  -9 1101.30   10.94
 -12 -10  -7   95.44    6.56
  -5  -3 -12 1109.34   13.93
  -4   2  -8    4.67    1.61
  -8   0 -14    8.41    2.58
 -18  -6 -14   95.57    7.99
 -15  -7 -13  232.00   10.69
 -16   2 -14   10.53    2.89
  -3  -3 -10 2311.19   17.40
  -3   1  -8  110.27    3.26
  -8  -6 -12   63.52    4.95
 -13  -5 -15   97.95    6.88
 -19  -1 -15   60.78    5.63
  -9  -1 -14    0.81    2.64
  -1   1  -3    1.18    0.63
  -5  -9  -5   79.91    4.46
 -19  -9 -10  114.96    8.71
 -16 -10  -8   71.73    6.64
 -14   2 -14   -0.23    2.27
 -12  -8 -11   94.07    6.82
  -5  -9  -4  252.46    6.92
 -11  -5 -14  106.72    6.70
 -18 -10  -8  140.38    9.28
 -10 -10  -7   15.50    3.74
 -17  -9 -10    1.81    3.74
  -7  -9  -7  343.07    9.17
 -19  -3 -15  137.94    8.42
 -23  -1 -14    2.31    3.51
 -13  -9 -10  110.57    7.37
   0  -2   6  973.95    5.82
 -18  -2 -15    0.75    3.56
 -22  -2 -14  254.28   10.63
   0  -4  -2   38.00    1.91
 -12 -10  -6    2.18    3.30
 -16  -6 -14  218.90   10.71
 -19  -5 -14   16.84    4.73
 -11  -7 -12  215.28    9.00
 -13   3 -13   15.38    2.63
  -7   3 -10 3208.56   17.54
  -7  -7 -11  362.35    9.91
  -3  -7  -6  285.52    6.76
  -1  -1  -6   69.67    2.58
 -11   5  -9    3.76    1.27
 -10  -8 -10  309.38   10.09
  -9   3 -12   35.36    2.82
  -6  -4 -13  414.66    9.56
  -4  -2 -11 1269.80   13.48
  -2  -6  -6   91.77    3.82
  -8  -8 -10  199.06    7.92
  -6  -4 -12   48.81    4.04
  -5  -7  -9  342.46    8.52
 -22   0 -14  642.28   15.72
 -15   3 -13   74.03    4.54
 -20  -8 -11  130.04    8.99
  -4  -8  -5   22.73    2.86
  -6   2 -10  625.28    8.13
 -21   1 -14   21.38    3.90
  -2  -4  -8  277.26    5.95
  -7  -3 -13   25.76    3.24
 -11  -1 -15   -0.49    2.49
  -1  -3  -8  421.28    6.75
 -10  -4 -14   30.29    3.86
  -9  -5 -13   29.92    4.02
 -16  -8 -11   23.40    5.19
 -16  -2 -15  278.37   10.40
 -20  -6 -13   12.61    4.64
 -19  -7 -12   11.27    4.74
 -14  -4 -15  195.91    9.24
 -21  -3 -14  283.75   10.51
   0  -2  -3 1033.31    6.13
  -6   4  -6    4.60    1.06
 -21  -1 -14   12.39    3.88
  -6  -8  -8  425.75    9.76
 -20   2 -13   62.41    5.08
 -17  -3 -15    7.24    4.29
 -22  -4 -14    1.76    4.10
 -11   1 -14   19.59    3.19
 -14  -8 -11   14.51    4.37
 -10   4 -10  376.62    6.53
 -13  -9  -9   -2.47    3.04
 -13  -5 -14  301.92   10.82
  -1  -3  -6 1362.65   10.68
  -3  -5  -9    4.58    2.46
  -4  -4 -10  250.76    6.65
  -1  -5  -5   31.16    2.67
   0   0   4 2684.28    8.64
 -14  -6 -13   17.74    4.48
  -2  -4  -7    5.88    2.11
 -15  -7 -12    3.59    3.75
 -18  -6 -13   16.48    4.82
 -17  -9  -9   26.33    5.43
  -7   1 -12    7.77    2.22
 -19   1 -14  113.47    6.37
  -2  -2  -8 1482.17   11.74
 -18  -8 -11  152.98    9.45
  -4  -6  -9  113.51    4.92
 -12  -2 -15  381.55   10.95
 -17  -5 -14  221.06   10.62
  -9  -3 -14  712.01   13.49
  -8  -4 -13   48.61    4.15
  -6  -6 -11   11.57    2.92
 -12  -6 -13  102.35    6.80
 -10  -6 -13   33.04    4.31
 -10   2 -13    0.66    1.96
 -17  -1 -15   23.95    4.25
 -15  -5 -14  179.51    9.42
  -5   1 -10   68.66    3.24
 -23   1 -13   93.11    6.62
 -10   0 -14  132.91    5.91
 -11  -9  -8    5.06    3.10
  -9  -7 -11  108.47    6.17
 -10 -10  -6   78.80    5.51
  -9  -9  -8  127.74    6.63
 -14  -6 -14   90.72    7.03
 -21  -7 -12  108.63    8.51
 -14  -2 -15  356.63   11.23
  -5   1 -11 2288.31   16.24
  -7  -9  -6    4.58    2.55
  -8   4  -9    4.62    1.42
  -5  -5 -11  232.96    7.05
 -13   1 -14   71.42    4.82
  -8   6   0   71.38    1.88
 -19  -9  -9  150.78    9.47
 -15  -9  -9   74.99    6.65
 -21  -7 -11   84.24    7.51
 -17   1 -14   14.53    3.34
 -19  -3 -14   14.17    4.17
 -23  -1 -13  107.29    6.66
   0  -4  -1  143.03    2.54
  -6  -4 -11   -1.18    2.45
  -3  -3  -9 1768.20   14.57
 -18 -10  -7  446.06   15.02
  -8   2 -12  142.58    4.85
 -15   1 -14   66.21    4.85
  -5   3  -7   98.99    2.59
 -10  -6 -12   20.54    3.89
  -3  -7  -5  416.34    7.62
  -6  -2 -12 1317.84   14.87
 -13  -1 -15  645.06   14.04
 -17  -7 -12   14.49    4.84
 -12  -4 -14   86.07    6.21
 -15  -1 -15   83.36    6.72
 -12   0 -14  183.95    7.21
  -2  -6  -5    2.73    1.80
 -16  -6 -13   13.15    4.74
  -8   4  -8    0.83    1.32
 -18   2 -13  204.27    8.04
  -7  -7 -10  258.71    8.17
  -6   0 -12 1396.24   14.10
 -20   0 -14   91.73    6.61
 -11  -1 -14   20.75    3.57
 -22  -4 -13   26.28    4.95
 -13  -1 -14   62.21    4.96
 -16 -10  -7   11.12    4.34
  -1  -1  -5   29.79    1.74
 -13  -7 -11   -0.68    3.32
  -9   3 -10    5.67    1.86
 -18   0 -14    2.14    2.91
 -23  -3 -13    7.50    4.18
  -8  -8  -9   13.01    3.14
  -5  -7  -8  114.97    5.05
 -21  -5 -13   28.95    5.45
 -19   3 -12   27.63    3.58
  -9   1 -13  138.91    5.30
  -6  -8  -7  127.23    5.60
 -20  -2 -14   15.46    4.22
 -13   5  -9   59.46    2.85
 -14  -4 -14    7.79    3.92
 -22  -6 -12   64.03    6.88
 -14 -10  -7  116.51    7.55
 -16  -4 -14    7.83    4.02
 -11   3 -12  501.55    9.12
 -12   2 -13  337.93    8.41
 -13  -9  -8  180.61    8.54
 -14   0 -14   16.05    3.41
  -7  -5 -12  110.78    5.68
  -1  -5  -4  101.80    3.39
 -14  -8 -10  103.10    7.28
 -11  -7 -11  225.71    8.94
 -12  -8  -9   29.38    4.42
 -17  -7 -11    8.48    4.11
 -10  -4 -13   60.19    4.76
 -12   4 -11   96.39    3.97
  -5  -1 -11 1920.21   16.04
 -19  -1 -14  120.11    7.57
  -7  -3 -12  136.79    5.60
  -7  -9  -5  527.07   10.61
  -3  -5  -8  494.41    8.47
  -9  -5 -12  179.92    7.32
 -18  -8 -10   26.49    5.11
  -4  -6  -8  241.44    6.64
 -12  -6 -12   24.50    4.35
  -9  -9  -7  429.58   10.87
 -16  -8 -10   30.34    5.31
  -8  -2 -13    5.49    2.92
 -14  -2 -14    4.43    3.30
 -17   1 -13   35.99    4.27
 -16   0 -14   16.52    3.45
 -23   1 -12   17.79    3.67
  -4  -8  -2   21.60    2.33
  -4  -8  -3   68.59    3.52
 -18  -2 -14   97.99    7.14
  -6  -6 -10  228.09    7.25
  -3  -7  -4  550.56    8.32
  -4  -8  -4  366.76    7.47
 -20  -8 -10  108.89    8.43
 -20  -6 -12   78.64    7.20
 -13  -7 -12   68.75    6.12
 -16   2 -13    0.50    2.54
 -19  -7 -11   12.81    4.38
 -15  -9  -8   50.80    5.55
 -17  -5 -13   14.89    4.41
 -17   3 -12  204.95    7.32
 -21   1 -13  947.65   18.00
 -14   2 -13  420.75    9.97
 -15  -5 -13   75.51    6.44
 -22  -2 -13   10.55    3.93
 -11   5  -8   18.14    1.68
  -8   6  -1  184.99    2.18
 -11  -3 -14  397.03   10.86
 -19  -5 -13   57.86    6.35
 -17  -3 -14  112.91    7.60
  -9  -3 -13   44.56    3.94
   0  -2  -2  296.31    3.09
  -1  -5  -3    2.42    1.92
 -21  -7 -10   29.46    5.52
 -13   1 -13    1.98    2.41
 -15   1 -13   56.08    4.36
   0  -4   0   14.97    1.17
 -21  -1 -13  974.16   18.16
 -13   3 -12  551.56   10.11
  -4   2  -7 1723.42   10.01
  -5  -5 -10  240.53    6.91
  -2  -6  -4   55.19    2.93
 -15  -7 -11   25.59    4.97
 -14  -6 -12   10.93    4.20
 -16  -2 -14    6.60    3.86
 -16   4 -11   55.18    3.66
 -18  -6 -12   39.72    5.83
 -11   1 -13   55.33    3.96
 -14   4 -11   65.26    3.66
 -21  -3 -13  184.47    9.37
 -15   3 -12    2.06    2.19
  -8  -8  -8  421.80   10.37
  -6  -8  -6  617.57   10.94
 -20   2 -12  440.94   11.71
 -17  -1 -14   13.11    3.72
  -5  -7  -7 1016.56   13.35
  -7  -7  -9   21.35    3.22
 -20  -2 -13   58.48    5.57
 -18 -10  -6   24.05    4.74
 -19  -3 -13   -0.38    3.38
 -18  -8  -9  136.07    8.83
 -16  -8  -9   29.27    5.15
 -19   1 -13   18.62    3.75
  -4  -2  -9    1.51    1.97
 -13  -7 -10    3.86    3.27
 -22  -4 -12   14.42    4.49
 -10   6  -4    0.19    0.43
 -14 -10  -6   83.79    6.50
  -8  -6 -11  578.36   12.17
 -16  -6 -12   52.14    6.06
 -12  -4 -13  652.92   14.23
 -11  -7 -10   63.35    5.37
  -6   2  -9 2266.88   14.30
 -12  -8 -10   38.99    4.85
 -19  -9  -8   65.77    6.79
 -11  -5 -13   79.19    5.80
 -24   0 -12 1224.36   21.26
 -21  -5 -12    3.99    4.50
  -6  -2 -11  287.85    6.92
  -5  -3 -10  716.01   10.27
 -20  -8  -9   13.04    4.63
 -11  -5 -12  186.03    7.77
  -7  -9  -4   35.35    3.37
 -10  -8  -9    8.18    3.17
 -15  -1 -14   62.05    5.31
 -10   2 -12   41.59    3.22
 -13  -9  -7   94.34    6.46
  -3  -1  -8  123.36    3.78
  -5  -3 -11  564.92    9.88
  -2   0  -6   22.55    1.84
  -2  -6  -3  815.26    8.00
 -19  -5 -12   -0.84    3.67
 -20  -6 -11   19.55    4.89
 -14 -10  -5    6.86    3.47
  -4  -8  -1    2.81    1.74
 -21  -9  -7  476.61   15.82
  -9  -7 -10   23.91    3.74
  -5   1  -9 1201.11   10.60
 -14  -8  -9   67.66    6.14
  -9  -9  -6    4.28    2.67
  -9   1 -12   61.51    3.88
 -13  -5 -13   66.39    5.91
 -14  -4 -13  396.76   12.00
 -16 -10  -6  206.36    9.84
  -8  -2 -12  127.07    5.36
  -3  -7  -3   14.42    2.19
 -17  -9  -8   47.19    6.39
 -24  -2 -12  231.21   10.25
 -16  -4 -13   11.81    4.19
 -11  -1 -13   51.00    4.13
  -9  -1 -13  122.64    5.58
 -11  -3 -13   94.64    5.61
  -7  -5 -11   91.71    5.03
 -12 -10  -5    5.35    3.45
  -4  -6  -7  679.53   10.12
  -9  -5 -11   17.99    3.50
  -6  -4 -10   11.17    2.74
  -7   3  -9   54.38    2.69
 -11  -9  -7  216.68    8.54
 -15  -9  -7  115.64    7.46
 -10   4  -9  841.71    9.18
 -18  -2 -13  205.81    8.54
 -22  -2 -12    4.97    3.75
 -16  -6 -11   19.21    4.41
  -2  -4  -6    4.95    1.97
  -7   3  -8   -0.37    1.47
 -14   2 -12   11.63    2.71
 -18   2 -12   73.26    5.07
  -8   2 -11  642.11    9.30
 -19  -9  -7  122.59    8.45
  -6  -6  -9 1620.90   17.38
 -22  -8  -8  141.01    9.19
 -13  -5 -12   76.40    5.98
  -2  -2  -7  197.41    4.46
 -23  -1 -12   12.22    4.04
  -9  -3 -12   36.71    3.85
 -19  -7 -10  191.49   10.32
  -8   0 -12  162.01    5.54
  -7   1 -11  261.52    6.10
 -17  -9  -7  350.94   12.92
  -8  -4 -12  245.20    7.73
  -4  -2 -10 1416.36   13.23
 -16 -10  -5  214.56    9.16
 -16  -2 -13    4.38    3.35
 -21  -5 -11    7.33    4.23
  -1  -5  -2 2986.00   12.34
 -21  -7  -9    1.70    3.56
  -6  -8  -5  311.02    7.67
 -19  -1 -13   16.06    3.75
  -4  -4  -8    5.89    2.43
 -19   3 -11   10.21    2.65
  -7   5  -4   77.54    1.24
 -17  -5 -12   70.63    6.45
  -3  -1  -9 2599.87   16.04
  -8  -8  -7   38.94    3.96
 -15  -5 -12  122.57    7.67
 -12   2 -12   64.23    4.02
 -15  -7 -10   86.48    6.79
 -23  -3 -12  251.27   10.84
 -17  -7 -10  456.21   14.36
  -7  -9  -3   58.74    3.96
 -13  -1 -13    1.97    2.75
  -5  -5  -9   60.36    3.86
 -12  -8  -8   15.93    3.80
  -1  -3  -4   50.69    2.44
 -14  -6 -11   18.86    4.44
  -7  -7  -8   33.62    3.54
 -22   0 -12  318.83   11.04
 -16   2 -12    1.67    2.51
 -25  -1 -11  524.10   14.43
 -11   3 -11  266.57    6.43
  -2   2  -3  245.23    1.96
 -20 -10  -5  311.35   12.65
 -11  -7  -9   60.94    4.98
  -8  -6 -10   28.22    3.40
 -10   0 -12  375.68    8.55
  -1  -1  -4  588.50    4.71
 -15  -9  -6   21.28    4.45
 -12  -6 -11    3.24    3.12
 -14  -4 -12   -0.61    2.93
  -2  -6  -2 1494.83   10.67
 -13  -9  -6   -2.18    2.77
 -10  -8  -8  219.14    8.25
 -10  -6 -11  318.75    9.69
  -9  -9  -5  415.95   10.09
 -11   5  -7  224.59    4.21
 -21  -3 -12   81.50    6.85
  -2  -4  -5    0.41    1.81
  -3  -7  -2  265.00    5.41
 -21   1 -12    6.41    3.13
  -2  -2  -6  410.49    5.68
  -4  -4  -9  624.86    9.53
 -18 -10  -5   93.14    7.57
 -12  -4 -12   29.04    3.99
 -22  -6 -10  120.06    8.21
 -14  -8  -8  117.87    7.25
 -18  -6 -11   60.23    6.40
  -3  -5  -7  139.71    4.55
 -17  -1 -13   49.19    5.10
 -14  -2 -13  402.78   11.18
 -11  -5 -11   17.54    3.23
 -24  -4 -11  144.32    8.81
 -15   5  -8  323.04    6.57
  -3  -3  -7   19.41    2.46
 -13  -7  -9   -0.61    3.22
 -23  -7  -8   -2.32    3.94
 -19  -3 -12   17.34    4.42
 -26   0 -10   77.41    6.08
 -19  -5 -11    2.85    3.83
 -13   1 -12    5.35    2.51
  -1  -3  -5  579.83    6.53
 -24  -2 -11   52.07    5.92
 -21  -1 -12   -0.71    3.39
 -17   3 -11    4.48    2.39
  -5   3  -6   73.06    2.11
 -18  -8  -8  177.13    9.67
 -11  -9  -6   81.83    5.65
 -12   4 -10  116.36    4.18
 -11   1 -12   90.19    4.77
  -5  -3  -9   25.33    3.03
 -20   2 -11    4.23    2.76
   0  -4   1  137.00    2.03
 -16  -8  -8  262.47   10.92
  -4  -6  -6   28.14    2.72
  -8   4  -7 1910.52   10.99
 -18  -4 -12   -0.76    3.58
  -9  -7  -9  112.04    5.80
 -17   1 -12  139.49    6.75
  -9   5  -6  423.66    4.55
 -23   1 -11  646.94   15.00
 -10  -4 -12   81.39    5.31
 -13   5  -8   65.38    2.88
 -23  -5 -10  135.71    8.65
 -23  -3 -11  144.98    8.42
 -13   3 -11   20.22    2.69
  -5  -7  -6  189.61    5.91
 -15  -1 -13   83.56    6.06
 -13  -5 -11    1.76    3.28
 -12   0 -12    2.85    2.42
 -20 -10  -4    2.68    4.10
 -19  -7  -9  125.96    7.77
 -24  -4 -10   17.24    4.58
  -3  -7  -1  356.99    5.32
 -19   1 -12   28.70    3.64
 -22  -8  -7   15.86    4.82
 -22   2 -11    2.41    2.55
 -21   3 -10   30.71    3.52
  -3  -5  -6  379.32    6.91
  -9   3  -9  233.90    5.19
 -12  -6 -10    3.63    3.25
  -5   5   1   31.19    1.45
 -25   1 -10    8.61    3.32
 -11  -3 -12  524.84   11.57
  -5   5   0   50.25    1.40
 -15   3 -11   13.26    2.62
 -20  -2 -12  435.95   13.26
 -20  -6 -10    6.97    4.41
  -8  -8  -6  634.87   11.80
 -10   2 -11    0.42    2.02
 -16   4 -10   16.86    2.46
  -7  -5 -10 1733.28   18.30
 -14  -6 -10   43.05    4.98
  -3  -3  -8   10.94    2.33
 -19  -1 -12   29.27    4.55
 -16   0 -12    8.77    3.04
   0  -2  -1  625.51    3.86
 -22  -2 -11    5.18    3.37
 -10  -4 -11   83.00    4.96
  -5  -7  -5    3.65    2.17
 -21  -9  -6  183.13   10.28
 -15   1 -12   34.21    3.82
 -11  -1 -12   69.60    4.52
 -20   0 -12  238.88    9.54
 -16  -4 -12   17.84    4.37
  -3  -1  -7  195.57    4.40
 -10   4  -8   44.79    2.40
 -14 -10  -4   45.55    5.12
  -5  -1  -9 1182.88   11.57
 -16 -10  -4   66.15    6.24
 -14   4 -10   87.27    4.03
 -15  -7  -9  198.78    9.34
 -13  -1 -12    1.62    2.70
 -16  -2 -12    4.77    3.37
 -19  -9  -6    0.44    3.99
 -25  -1 -10   13.53    4.21
  -2  -6  -1  157.80    3.25
  -7  -3 -11  264.68    7.26
  -9  -9  -4   31.27    3.55
  -7  -7  -7  490.15   10.05
  -5  -1 -10   66.21    3.44
 -13  -3 -12  533.17   12.57
  -8  -4 -11  776.74   12.82
 -18  -6 -10   13.24    4.41
 -23  -1 -11  657.93   15.93
 -15  -5 -11  138.80    7.71
  -7  -3 -10 3151.78   22.50
 -22  -8  -6   19.20    4.98
 -18  -4 -11  192.60    9.43
 -24  -6  -8    0.45    3.75
 -21   1 -11    2.18    2.75
 -23  -7  -7    3.64    3.88
 -17  -1 -12  145.65    7.10
  -3  -7   0  482.55    5.62
  -9   1 -11  185.86    5.64
  -4  -4  -7  421.65    7.24
 -20  -8  -8   48.21    6.26
 -10  -8  -7   68.56    5.04
 -12   4  -9   56.58    3.05
  -5  -5  -8 1214.98   13.47
  -6   2  -8  627.31    7.33
 -20  -8  -7  113.95    8.49
 -10  -6 -10  260.83    8.80
  -8  -4 -10    2.31    2.32
 -16  -6 -10   73.78    7.05
 -25  -3 -10  574.92   15.76
 -18  -2 -12   73.34    6.07
  -8  -6  -9  393.43    9.62
  -6  -6  -8 1699.42   17.58
  -5   1  -8  337.15    5.45
  -4   2  -6  674.22    5.87
 -14   0 -12   32.91    3.90
 -18   2 -11   11.06    2.88
  -6  -8  -4   24.18    2.91
 -11  -9  -5    0.77    2.46
 -21  -5 -10   66.88    6.71
  -9  -7  -8    5.06    2.84
 -16   2 -11  108.50    5.16
 -16  -8  -7   42.94    5.31
 -21  -9  -5   29.90    5.57
 -15  -1 -12   33.95    3.71
 -21  -7  -8  207.13   10.65
 -18 -10  -4  186.32    9.65
  -6   4  -5 2940.16    9.88
 -17  -7  -9  127.15    8.18
 -21  -3 -11   -1.91    3.29
  -1   1  -2  250.91    1.69
 -22  -6  -9  279.88   11.97
  -2  -4  -4   12.44    2.00
  -1  -3  -3  362.70    4.59
  -6  -8  -3   94.98    4.44
 -12  -4 -11   93.62    5.73
 -11  -5 -10  273.06    8.83
 -19   3 -10    9.92    2.75
 -17  -9  -6   16.77    4.41
  -7   1 -10  423.55    7.25
 -18   0 -12    0.60    3.19
  -8   2 -10  383.64    6.90
 -12   2 -11    7.02    2.24
 -20 -10  -3  191.76   10.11
 -20  -2 -11    2.42    3.39
 -17  -7  -8    8.31    3.97
 -21  -1 -11    5.46    3.57
 -26  -4  -8   20.12    5.11
 -11  -9  -4   -3.71    2.46
 -23  -3 -10   31.77    5.04
 -17  -5 -10  219.53    9.21
 -24  -2 -10  144.40    8.29
  -8  -8  -5   15.04    3.06
  -8   2  -9   27.91    2.43
  -9  -9  -3   97.55    5.07
 -14  -8  -7    1.29    2.93
 -19  -7  -8  231.11   10.72
  -7  -5  -9  194.02    6.28
 -14  -4 -11   67.61    5.55
  -5  -7  -4  107.96    4.40
  -6  -6  -7   14.19    2.65
 -12  -6  -9    8.76    3.47
  -3  -3  -6 1650.14   12.15
 -18 -10  -3  628.98   16.57
 -16  -4 -11   45.67    5.12
 -14   2 -11  125.38    5.47
  -3  -5  -5    0.58    1.81
 -10  -2 -11    2.44    2.78
 -12  -8  -7  293.12    9.75
  -9  -5 -10  120.71    5.80
  -2  -2  -5  176.30    3.72
 -24   0 -10  108.73    6.75
 -25  -5  -8   85.75    7.12
  -6  -2 -10  592.03    9.20
  -9  -3 -11    3.59    2.63
  -4  -6  -5 1156.66   12.12
 -13  -7  -8  127.93    6.89
 -15  -9  -5   23.22    3.82
  -8  -4  -9    6.83    2.76
  -9  -3 -10    1.58    2.59
 -13  -3 -11   15.02    3.41
 -13   1 -11   15.37    2.94
 -24   2  -9   26.84    3.76
 -26  -2  -9    2.30    3.55
 -21  -5  -9   22.53    4.85
 -15  -5 -10   12.35    3.75
 -13   3 -10    1.02    1.70
 -27   1  -8  223.70    8.90
 -15  -7  -8  103.55    6.85
 -11  -3 -11  282.80    8.62
 -10  -8  -6  174.17    7.00
 -11   3 -10   37.35    2.82
 -13  -5 -10   13.54    3.37
  -6  -2  -9 2134.79   16.52
 -23   1 -10    7.68    2.97
 -13  -9  -5   -1.79    2.73
  -6  -4  -8   37.16    3.18
  -8  -2 -11  640.31   10.69
 -11   1 -11   -0.16    2.24
  -7   1  -9  964.48   10.19
 -17   1 -11    0.76    2.49
 -18  -2 -11    9.82    3.56
 -19   1 -11    1.71    2.90
  -3  -7   1 2438.76   12.48
 -21  -3 -10   31.46    4.97
  -1  -1  -3    0.59    0.83
   0  -4   6    2.45    0.56
 -10  -4 -10  385.76    9.58
 -20  -8  -6  934.09   20.75
 -25   1  -9   86.62    6.15
  -7  -7  -6  852.47   12.53
 -14  -6  -9    3.04    3.09
 -17   3 -10  197.27    6.92
  -8  -2 -10  368.91    8.00
   0  -4   2   29.23    1.02
 -22   2 -10  205.75    8.24
 -20  -6  -9    6.77    4.02
 -11  -7  -8   67.67    5.04
 -10  -6  -9  189.73    7.26
 -18   4  -9   11.60    2.42
 -16  -6  -9  846.96   17.76
  -6  -4  -9 3255.15   22.88
 -19  -9  -5  738.28   18.52
 -21   3  -9   17.16    2.96
  -8  -6  -8  372.82    8.87
 -22   2  -9   35.91    4.05
 -20  -6  -8   17.67    4.92
 -23  -5  -8    2.95    3.88
 -25  -7  -5    6.68    4.28
 -15   5  -7    6.07    1.59
 -13  -9  -4  458.92   11.21
 -10  -8  -5    6.62    2.64
 -13   5  -7  453.51    6.75
  -6  -8  -2    5.89    2.16
  -5  -5  -7   66.04    3.64
 -22  -6  -8    9.56    4.11
 -23  -1 -10   10.88    3.56
  -9  -7  -7  759.22   12.97
 -23  -5  -9    4.30    3.81
 -20  -4 -10   70.90    6.50
  -4  -4  -6   31.01    2.80
 -20   2 -10   46.47    4.32
 -15   1 -11   34.60    3.59
  -5  -3  -8 3630.80   20.86
  -7  -3  -9   54.43    3.58
 -15  -3 -11   10.02    3.39
  -8   0 -10 1403.79   13.91
 -25  -3  -9    5.92    4.08
 -12   4  -8   37.15    2.53
 -19  -1 -11    3.13    3.50
 -15   3 -10   28.68    3.03
  -9  -9  -2   63.95    4.08
 -25  -5  -7    2.11    3.87
 -23  -9  -3   13.54    4.65
 -26  -2  -8    3.38    3.43
  -6  -8  -1  319.12    6.35
  -7   3  -7  125.49    3.29
 -16  -8  -6  671.62   15.96
 -22  -2 -10  187.93    8.96
  -8  -8  -4  299.83    7.82
  -5  -1  -8  331.67    6.03
 -21  -7  -7  334.16   12.98
  -4  -2  -7 1683.40   12.40
  -4  -6  -4   42.94    2.93
 -25  -1  -9   80.95    6.31
 -24  -6  -7   86.61    7.27
 -23  -7  -6   92.85    7.34
 -10   2 -10  478.99    8.28
  -3  -1  -6  588.27    6.54
 -12  -4 -10  116.43    5.98
 -21  -9  -4   18.62    4.75
  -5  -7  -3   69.95    3.58
 -13  -1 -11   16.16    3.13
 -16   4  -9  462.73    9.13
 -22   0 -10   10.72    3.23
 -18  -6  -9  253.25   10.71
 -16  -2 -11   95.32    6.32
  -9   1 -10  308.75    6.71
 -18   2 -10   42.53    4.08
 -12  -8  -6  134.95    6.71
  -2  -4  -3 1549.05   10.31
  -9   3  -8 1782.87   13.03
 -24  -2  -9   25.63    4.65
  -6  -6  -6  278.55    6.89
 -19  -5  -9  150.31    8.48
 -18  -6  -8  232.76   10.30
 -17  -5  -9   12.34    4.01
 -27   1  -7   10.73    3.31
  -9  -9  -1   13.09    2.61
  -6  -4  -7   11.64    2.35
  -3  -7   2  216.96    4.04
  -7  -7  -5   97.93    4.60
 -11  -9  -3   61.11    4.73
   0  -4   7   60.70    1.36
  -7  -5  -8    6.87    2.37
 -14  -4 -10   91.94    5.99
 -14   4  -9    3.75    1.77
 -23  -3  -9   -0.38    3.36
 -16  -4 -10   17.18    3.81
  -9  -5  -9   12.58    3.17
 -17  -1 -11    9.35    3.95
  -3  -5  -4 1144.92   10.50
 -21  -1 -10  233.08    9.50
  -7  -1  -9  879.83   10.61
 -19  -9  -4   46.05    6.20
 -18  -4 -10    1.05    3.36
 -21   1 -10  233.81    8.94
 -13  -5  -9   59.98    4.91
  -9   5  -5  195.32    3.09
  -4  -2  -8    4.67    1.98
 -15  -7  -7   48.73    5.19
 -16  -6  -8    9.93    3.49
 -25  -3  -8    6.62    3.92
 -23   1  -9   30.96    4.10
  -8  -8  -3    8.31    2.48
 -24  -8  -4   19.84    4.90
  -2  -6   1  880.12    8.09
  -1  -5   2 1940.41    7.38
 -19   3  -9   18.12    2.97
 -10  -2 -10  458.50    9.58
 -17  -9  -4   92.24    6.87
 -11  -7  -7  438.22   10.84
 -20  -2 -10   49.04    5.24
 -14  -8  -6   23.16    4.05
 -10   0 -10   84.08    4.33
 -15  -9  -4   80.82    6.28
 -11  -3 -10   33.69    3.81
  -5   1  -7 2314.37   12.93
 -19  -7  -7   36.15    5.62
 -16   2 -10    5.60    2.42
  -5  -3  -7   94.48    3.78
 -21  -7  -6   69.70    6.71
 -15  -5  -9   40.31    4.55
 -10  -4  -9  812.77   13.08
  -3  -3  -5 1213.16    9.80
 -12   2 -10   98.06    4.45
 -10  -6  -8  433.11   10.17
 -26  -6  -5   45.96    5.95
  -4  -4  -5    3.31    1.94
 -18  -2 -10   36.20    4.61
 -11  -9  -2    7.54    2.54
 -23  -9  -2   25.25    5.07
  -1  -5   1 -280.61    6.91
  -9  -7  -6    1.77    2.41
 -11   5  -6  185.77    3.78
 -18  -8  -6   96.39    7.31
  -6   2  -7  267.01    4.57
  -8  -6  -7  946.72   13.37
 -10   4  -7  481.16    6.46
 -15  -1 -11   33.90    3.89
 -22  -8  -5   93.07    7.70
  -1  -3  -2 1410.00    8.04
 -19   1 -10   52.65    4.62
 -26   0  -8  227.91    9.32
 -11   1 -10   63.96    3.83
 -25   1  -8  291.95   10.04
 -14   2 -10  294.17    7.78
 -14  -6  -8  348.28   10.89
 -20  -4  -9  121.18    7.77
 -21  -5  -8  232.30   10.50
  -2   0  -4    0.52    1.04
 -23  -5  -7   14.30    4.39
 -24   2  -8   20.81    3.16
 -15   1 -10   12.51    2.76
 -19  -9  -3   11.31    4.20
 -18  -4  -9   10.72    3.77
  -6  -8   0  120.21    5.18
 -27  -1  -7   15.50    3.82
  -6  -2  -8  635.90    8.83
  -5  -5  -6    0.12    1.89
 -13  -3 -10    0.95    2.89
 -21  -9  -3  846.62   19.93
  -8  -4  -8    1.25    2.50
 -17   1 -10   15.52    3.04
 -23  -1  -9   25.00    4.30
 -20   2  -9  125.39    6.31
 -24  -6  -6    2.59    3.61
 -20   0 -10  542.68   13.35
 -23  -7  -5   57.70    6.43
  -8  -2  -9   22.84    3.07
  -9  -3  -9  228.47    6.81
 -15  -3 -10   39.63    4.52
   1  -1   5   33.21    1.37
  -5   3  -5  397.04    4.00
  -5  -7  -2    1.58    1.76
 -13  -9  -3   80.42    5.45
  -4  -6  -3 1033.71   10.51
 -23  -3  -8   -0.74    3.62
 -17  -7  -6  382.94   11.68
 -24  -2  -8   16.95    3.94
   0  -2   0  306.63    2.13
 -16  -4  -9  142.76   11.53
 -14  -4  -9   -1.05    2.49
 -18  -8  -5   13.06    4.42
 -12  -8  -5    9.48    3.17
 -19  -7  -6  215.29   10.13
 -17  -7  -7  623.04   15.75
 -22  -2  -9   44.45    5.11
  -8   2  -8 1666.31   12.63
 -19  -1 -10   56.90    5.24
  -7  -3  -8   -1.57    2.02
 -13  -7  -7  622.66   14.03
 -20  -6  -7  410.08   13.49
 -22  -6  -7    0.42    3.84
 -11  -5  -9   -0.45    2.58
 -10  -8  -4   13.62    2.90
 -17   3  -9  232.66    7.34
 -21   3  -8  695.06   13.37
 -27  -3  -6   40.95    5.24
 -11   3  -8    3.51    1.86
  -2  -4  -2   54.80    2.36
  -8  -8  -2    4.32    2.16
 -12   0 -10  136.81    5.64
 -20  -8  -5   21.02    4.93
 -13   1 -10  118.95    5.24
  -7  -7  -4    1.51    2.35
 -25  -1  -8  294.75   10.78
  -7   1  -8   97.76    3.56
 -12  -6  -8   46.84    4.52
 -25  -5  -6    1.24    3.31
  -6  -6  -5  174.85    5.47
 -12  -4  -9   59.65    4.55
 -11   3  -9   -0.36    1.66
  -2  -2  -4  137.05    3.03
 -17  -9  -3  270.14   10.69
 -18   4  -8   38.61    3.29
 -15  -9  -3    7.32    3.25
 -16   0 -10  119.19    6.06
  -4   2  -5   60.92    1.95
 -19  -5  -8  391.92   12.73
 -14   0 -10    4.56    2.69
 -16  -8  -5   -2.73    3.23
 -21   1  -9    0.86    2.56
 -13  -9  -2   -2.46    2.55
 -24  -6  -5   23.25    4.53
 -24   0  -8    3.59    3.08
 -25  -7  -4  108.76    7.83
 -28   0  -6    2.74    2.84
 -12  -8  -4   59.76    4.51
  -2  -6   2 1041.08    6.53
 -26  -2  -7   39.58    5.57
 -13  -1 -10  109.65    5.53
 -14  -8  -5  166.90    7.82
  -7  -5  -7  172.33    5.72
 -18  -6  -7  599.36   15.32
 -22   2  -8  373.84   10.55
  -9  -5  -8 2144.97   20.41
 -22  -4  -8   18.40    4.36
 -22  -8  -4  225.32   10.93
 -22  -6  -6   40.08    5.50
 -15   3  -9   14.05    2.47
 -23   3  -7  123.35    6.06
  -4  -2  -6  649.65    7.52
 -11  -7  -6    4.33    2.79
 -13   3  -9    9.39    2.27
  -5  -1  -7 2289.85   14.34
 -13  -5  -8   82.90    5.44
 -21  -9  -2    5.98    4.26
  -3  -1  -5    3.22    1.56
 -25   1  -7    5.96    2.76
 -13  -7  -6   30.45    4.05
  -4  -6  -2   96.39    3.31
  -3  -5  -3   49.39    2.70
 -17  -5  -8  191.33    8.77
 -18   0 -10  117.71    6.34
 -18   2  -9  136.27    6.24
 -24  -8  -3  193.61   10.08
 -17  -1 -10   15.04    3.50
  -9  -7  -5  201.63    6.67
 -10  -6  -7    4.50    2.48
  -4   0  -6 2103.48   11.67
 -23  -9  -1  235.32   10.90
  -8  -6  -6  218.46    6.52
 -13   5  -6   59.58    2.72
 -27   1  -6   55.69    4.92
  -1   3   2  166.36    2.57
 -11  -3  -9   -0.19    2.27
 -21  -5  -7  117.13    7.82
 -11  -9  -1  156.99    6.39
 -10   2  -9  843.02   10.46
  -9   1  -9  448.33    7.79
 -10  -4  -8   40.39    3.81
 -19   1  -9  343.73   10.02
 -10  -2  -9  843.23   12.25
 -16  -6  -7    2.56    3.52
 -21  -1  -9    2.53    3.21
  -6  -4  -6    4.72    2.05
 -19  -9  -2   80.16    6.65
 -15   5  -6   -0.59    1.39
 -21  -9  -1   45.42    5.69
 -25  -1  -7    4.46    3.13
 -14  -8  -4  102.85    7.61
 -26   2  -6   26.53    3.66
  -7  -1  -8   94.51    3.80
 -16   4  -8    4.76    2.10
  -5  -7  -1  963.93   10.35
 -15  -1 -10    7.10    3.01
 -10  -8  -3    2.79    2.50
 -23   1  -8   34.02    4.34
 -17  -3  -9  214.97    8.79
  -5  -5  -5  213.35    5.35
 -20  -8  -4   94.80    7.49
  -5  -3  -6   66.19    3.23
 -19  -7  -5  433.58   13.44
 -20  -6  -6  556.38   15.24
 -19   3  -8  357.79    9.40
 -16   2  -9   50.50    3.95
 -20  -2  -9  129.87    7.26
 -23  -5  -6   15.50    4.33
  -8  -8  -1   24.35    2.63
 -23  -9   0    4.67    4.05
 -13   1  -9    1.19    2.37
 -26  -2  -6   31.72    4.38
  -8  -4  -7 1754.15   16.84
 -25  -3  -7  140.89    8.15
 -12   6  -4  169.64    3.08
 -26  -6  -4  249.47   10.96
 -15  -9  -2  151.94    7.61
 -20   4  -7  710.15   12.39
  -7  -7  -3  868.38   11.52
 -12   2  -9   40.36    3.25
 -11  -5  -8   14.33    3.28
  -3  -3  -4  421.90    5.67
 -25  -5  -5   54.73    6.03
 -18  -2  -9  109.92    6.56
  -9  -3  -8 1709.27   16.61
 -17  -9  -2   16.57    4.28
 -14   4  -8   49.14    3.13
 -22  -4  -7   56.86    5.77
 -19  -1  -9  322.81   10.24
 -12  -6  -7  337.57    9.47
 -18  -4  -8   36.00    4.66
 -22  -8  -3  363.02   13.38
  -6  -2  -7  273.02    5.74
 -12   4  -7  628.36    8.34
 -14  -4  -8   51.27    4.72
 -25  -3  -6    0.75    3.39
 -21   3  -7  221.42    7.29
 -11  -9   0  129.42    5.31
 -19  -5  -7    7.39    3.72
 -15  -5  -8  325.47   10.36
  -8  -2  -8 1573.81   14.68
 -17  -7  -5    3.37    3.65
 -14   2  -9  459.20    9.30
 -18  -8  -4  728.47   17.02
 -27  -1  -6   62.34    5.77
  -6  -6  -4  152.32    4.90
 -11   1  -9   11.37    2.42
 -24  -8  -2  310.50   12.35
  -4  -4  -4    2.50    1.85
 -15  -3  -9   12.64    3.37
  -7  -3  -7  165.34    5.22
 -22  -6  -5  112.30    7.70
 -24  -2  -7   88.84    6.55
  -7   3  -6 3084.05   13.73
 -21  -7  -5    8.26    4.33
  -1  -1  -2  293.94    2.54
 -21  -1  -8   17.45    3.70
 -20  -2  -8    3.36    3.42
  -3  -5  -2  621.61    6.51
 -11  -3  -8   -0.17    2.48
 -24   2  -7   76.38    5.28
 -28  -2  -5   23.92    4.26
 -16  -8  -4    5.27    3.61
 -11  -7  -5  215.81    7.27
 -10   2  -8   25.38    2.48
 -24  -4  -6  327.96   12.00
 -13  -3  -9    7.82    2.78
  -8   4  -6 1233.41    8.41
 -17   1  -9  189.46    7.18
 -13  -9  -1  209.51    7.89
 -16  -4  -8    1.71    3.22
 -20  -4  -8    9.64    3.92
 -14  -6  -7  182.67    7.93
 -23  -1  -8   31.29    4.51
  -9  -7  -4  112.53    5.16
 -20   2  -8    4.23    2.59
 -22  -2  -8  377.53   11.96
  -7  -5  -6  855.91   11.35
  -9  -5  -7  426.88    9.02
 -17  -5  -7  139.87    7.57
 -22   0  -8   62.44    5.15
 -23  -7  -4   93.07    7.51
 -25  -7  -3  178.55    9.65
 -25   3  -5   21.07    3.14
 -27  -3  -5   27.73    4.64
 -27  -5  -3   41.74    5.32
 -23  -9   1   44.36    5.74
 -24  -8  -1   44.98    5.51
   1  -1   3    0.70    0.52
 -28   2  -4    9.79    2.87
 -15  -5  -7    0.76    2.84
 -27   1  -5    1.57    2.74
 -18  -6  -6    5.89    3.81
 -10  -6  -6  168.80    6.18
 -17   3  -8  141.86    5.68
 -12  -8  -3  176.75    7.10
 -12  -2  -9   35.14    3.75
  -9   1  -8  564.04    8.19
 -20  -8  -3   80.46    6.82
  -8  -6  -5  444.89    8.73
 -22   2  -7  199.24    7.79
  -1  -5   3  629.53    4.04
 -10  -8  -2   31.75    3.53
 -17  -1  -9  178.39    7.45
  -5  -7   0   89.26    3.39
 -20  -4  -7  700.87   16.11
  -5   5  -1    8.24    0.53
 -15  -9  -1   46.31    4.86
  -4  -6  -1  837.02    8.06
 -23   1  -7    3.17    2.91
 -13  -3  -8    0.59    2.57
 -22  -4  -6  122.45    7.63
  -8  -8   0   98.48    4.58
  -2  -4  -1  491.69    4.85
 -23   3  -6  145.24    6.47
 -19  -7  -4  147.13    8.36
 -27  -5  -4  121.97    7.91
 -13  -7  -5   74.11    5.55
 -21  -9   0  112.41    7.63
  -6   4  -4  134.45    2.09
 -19  -9  -1  479.75   14.25
  -6   2  -6  680.21    6.56
 -10  -4  -7  505.19    9.77
 -18   4  -7 1024.92   13.92
 -18   2  -8  152.98    6.34
 -21   1  -8   24.47    3.73
  -1  -3  -1  605.11    4.78
 -22  -8  -2  127.62    8.48
  -2  -6   3  248.57    3.26
  -8   2  -7 1221.32   10.30
 -17  -3  -8  125.29    6.64
 -10   4  -6   25.41    1.94
 -26   0  -6   50.57    4.96
 -15   1  -9  138.85    5.74
 -25  -5  -4  135.08    8.05
 -20  -6  -5   83.96    6.67
 -15  -7  -5 1050.01   18.33
  -7   1  -7 2306.96   14.16
 -17  -9  -1   94.27    6.65
 -19   1  -8   29.64    3.53
 -24  -6  -4   19.37    4.58
 -26  -2  -5   -0.35    3.08
  -7  -1  -7 2249.08   15.16
 -26   2  -5    2.90    2.46
  -9   3  -7    9.75    1.83
  -7  -7  -2   46.12    3.23
 -15   3  -8  222.37    6.49
 -16  -6  -6  567.47   13.96
 -14  -8  -3   16.14    3.44
 -21  -5  -6   19.20    4.46
 -25   1  -6   25.42    3.87
 -23  -1  -7   -0.32    2.89
 -11   5  -5  104.80    2.87
  -5  -5  -4 1508.92   12.85
  -6  -4  -5 2989.86   18.28
 -15  -1  -9  115.95    5.83
 -23  -5  -5   48.94    5.57
 -13  -9   0   11.76    3.12
 -16  -8  -3  137.99    7.57
 -22  -2  -7  210.20    9.10
 -21  -7  -4   63.29    6.33
 -15  -3  -8  237.42    8.32
 -12  -6  -6  655.56   12.57
 -10   6  -3  191.95    2.39
 -11  -5  -7  241.55    7.57
  -9  -3  -7   12.37    2.67
 -19  -9   0   11.84    4.13
 -13  -5  -7  511.46   10.58
 -24   2  -6   54.76    4.28
 -23  -9   2   54.61    5.50
 -29   1  -3    8.19    3.01
 -18  -4  -7 1041.55   18.61
  -4  -2  -5   54.47    2.72
 -13   3  -8    3.73    1.83
 -20   0  -8   97.85    6.00
  -8  -4  -6 1277.19   13.63
 -26  -6  -3  102.79    7.49
 -27  -1  -5    3.11    3.05
 -18  -8  -3  140.27    7.89
 -25  -7  -2    7.07    3.81
 -22  -6  -4  396.91   13.12
 -11  -7  -4   28.71    3.56
 -28  -2  -4    7.60    3.60
 -26  -4  -4   13.02    4.24
 -23  -7  -3   95.18    7.37
  -6  -6  -3  115.53    4.21
 -17  -7  -4  108.26    6.96
 -12  -4  -8   30.71    3.87
  -5  -3  -5  380.53    6.14
 -27  -3  -4   90.75    6.74
  -5  -1  -6    2.27    1.71
 -10  -2  -8   24.27    3.11
  -9  -7  -3   83.38    4.39
 -24  -8   0    1.54    3.25
 -16  -4  -7  264.31    8.55
  -5  -7   1  -19.71    1.67
 -13  -7  -4   11.83    2.93
  -7   5  -3    0.94    0.73
 -14  -6  -6   -0.53    2.78
 -19   3  -7   42.96    3.85
 -16   2  -8  936.11   13.84
 -20  -8  -2  713.91   17.26
 -18  -6  -5  399.41   12.29
 -19  -1  -8   30.54    4.15
 -12  -8  -2   71.47    4.78
 -10   0  -8 1001.28   11.75
 -25  -9   3   49.06    5.65
 -11   1  -8  178.30    5.33
   1  -3   7  230.70    2.78
  -1   3   1   12.67    0.97
 -26  -8   1   25.16    5.00
 -15  -9   0    6.58    3.54
 -25  -1  -6   16.69    3.91
  -2  -2  -3  256.57    3.64
 -17   5  -6  626.17    9.65
 -17   1  -8  168.75    6.59
 -20   2  -7    3.29    2.58
 -10  -8  -1   72.64    4.33
 -12  -2  -8   51.94    4.06
  -8   4  -5  319.37    4.20
 -15   1  -8   18.76    3.01
 -13  -9   1  129.74    5.80
 -27   1  -4    0.92    2.56
 -21  -1  -7  518.90   12.80
 -12   4  -6    5.79    1.61
 -13   5  -5    0.80    1.31
 -16   4  -7  268.53    6.80
 -17  -9   0   19.16    4.04
 -20   4  -6  103.57    5.01
  -8  -2  -7 1215.94   12.35
  -9  -5  -6  423.54    8.84
 -10  -6  -5  164.57    5.97
 -19  -7  -3    5.26    3.30
 -22  -8  -1  140.85    9.02
  -7  -5  -5  474.42    8.30
  -7  -3  -6 3075.98   19.11
  -4  -4  -3   68.47    2.98
 -24  -2  -6   55.53    5.41
  -6  -2  -6  646.63    8.21
  -8  -6  -4  560.62    9.69
 -14   2  -8   33.85    3.12
 -20  -4  -6   87.03    6.30
 -21  -9   1  328.12   12.19
 -14   4  -7  312.07    6.60
 -24  -4  -5  225.39   10.01
 -28  -4  -2    3.77    3.71
 -25  -7  -1   36.50    5.11
 -22   2  -6   24.55    3.44
 -26  -6  -2   12.55    4.19
 -25  -5  -3  176.39    8.26
 -10  -4  -6   22.44    2.96
 -29  -1  -3    8.98    3.32
  -3  -5  -1   63.94    4.92
 -22   4  -5  543.45   10.53
 -22  -6  -3  179.41    9.13
 -25   1  -5   18.87    3.48
 -11  -7  -3  339.05    9.00
  -4  -6   0  195.33    3.89
 -18  -8  -2   18.06    4.06
 -14  -8  -2    1.84    2.64
 -17  -5  -6  647.28   14.55
 -19  -5  -6  577.93   14.64
 -13   1  -8  272.66    7.07
 -12   2  -8   50.11    3.23
 -20  -6  -4   -2.48    3.12
 -13   3  -7   47.72    3.06
 -15  -7  -4    7.62    3.18
  -3  -1  -4  396.38    4.61
 -21   3  -6  715.56   13.07
 -16   0  -8   16.50    3.20
 -12  -4  -7  602.96   11.49
 -23   1  -6   -3.37    2.59
 -27  -1  -4   -0.34    2.80
 -25  -1  -5   16.32    3.65
 -15  -1  -8   15.55    2.96
 -10  -8   0  870.79   11.52
  -6  -6  -2   -0.86    1.78
 -14   4  -6   17.46    2.12
  -3  -3  -3    9.25    1.69
 -16  -8  -2  120.98    6.91
 -21  -7  -3  492.70   14.50
 -12   0  -8  196.76    5.99
 -28   0  -4   81.00    5.86
  -7  -7  -1   89.98    3.99
 -23  -5  -4  171.77    8.94
 -24   0  -6  467.64   12.45
 -11  -3  -7  461.40    9.43
 -18   0  -8  843.99   14.92
 -24  -2  -5   96.27    6.55
  -9   3  -6    4.16    1.49
 -10  -2  -7   40.13    3.05
 -27  -7   1   24.34    4.66
 -26  -2  -4   50.80    4.78
 -18   4  -6    9.61    2.11
 -12  -4  -6    7.75    2.72
 -23  -9   3   15.87    4.24
 -23  -7  -2  129.07    8.19
 -14   0  -8    6.39    2.58
 -19  -3  -7   20.59    4.31
 -19  -9   1   52.80    5.59
 -17   3  -7   54.57    3.77
 -14  -4  -7  293.78    8.84
 -21   1  -7  523.28   12.15
 -26  -8   2   68.95    6.37
 -23   3  -5  114.93    5.71
 -29  -3  -2  150.91    8.19
 -23  -1  -6    1.54    3.05
 -24  -6  -3  134.54    8.32
 -25   3  -4   40.83    3.87
 -10   2  -7   40.21    2.78
  -2  -6   4   -2.16    0.92
 -15  -9   1  556.61   12.91
 -11   3  -7  459.40    7.26
 -15   5  -5  192.08    4.94
 -17  -1  -8  175.00    7.32
   1  -3   6 1351.98    5.55
 -11  -5  -6  196.89    6.68
 -12  -8  -1   99.55    5.28
 -27  -5  -2    8.93    3.66
 -29   1  -2   32.07    4.03
  -5  -7   2   38.08    2.28
 -22  -2  -6   25.61    4.33
 -12   2  -7    6.81    2.06
 -20  -8  -1  183.96    9.17
 -17  -9   1   74.60    5.95
 -18   2  -7  276.04    7.92
 -15  -3  -7   24.68    3.76
 -13  -3  -7   42.06    3.90
 -24  -8   1  113.13    7.91
  -9  -7  -2  115.77    4.82
  -5  -5  -3  446.56    6.93
 -22  -8   0  538.91   15.08
 -16  -6  -5  436.51   12.00
  -9   5  -4  371.00    4.02
 -19   1  -7  159.40    6.60
 -14  -6  -5  219.27    8.12
 -22  -4  -5  615.44   15.35
 -19  -5  -5  277.58   10.18
  -9   1  -7  143.77    4.27
 -28  -2  -3  124.63    7.44
 -21  -9   2   14.95    4.10
  -6  -4  -4  145.72    4.27
 -24  -4  -4   12.54    4.03
 -25  -9   4   91.78    7.11
 -23  -7  -1  433.55   12.83
 -17  -5  -5   13.44    3.53
  -7  -7   0   34.70    2.54
  -8  -4  -5  325.87    6.90
  -9  -1  -7  139.62    4.56
 -26   2  -4   52.30    4.52
  -5   3  -4  106.39    2.02
 -13  -5  -6   60.66    4.43
 -18  -8  -1  222.24    9.45
  -4   2  -4   24.78    1.31
 -15  -5  -6   -1.04    3.10
 -26  -4  -3  108.44    7.22
 -13  -7  -3   13.86    3.15
 -15   3  -7   24.35    2.66
 -14  -8  -1  106.16    5.99
 -10  -6  -4    0.34    2.44
 -17  -7  -3  536.76   13.57
 -18  -4  -6    8.16    3.49
 -28   2  -3  125.71    6.55
 -19  -3  -6  302.01    9.90
 -16  -8  -1  136.22    7.16
 -21  -5  -4  567.31   14.72
 -21  -7  -2  454.88   13.79
  -9  -5  -5  213.19    6.30
 -25  -5  -2  184.51    9.05
 -26  -8   3   75.56    6.86
 -20  -8   0   12.23    3.92
  -7  -3  -5  268.25    5.31
 -21  -9   3   14.21    3.99
 -28   2  -2    6.88    2.84
  -2  -4   0  240.92    3.19
 -23  -9   4   11.13    3.32
 -10  -8   1   90.23    4.23
 -20  -6  -3  198.65    9.10
 -15  -7  -3    5.96    3.36
 -24   2  -5   84.77    5.33
 -19  -1  -7  150.30    7.02
  -8  -6  -3   23.64    2.81
 -19  -9   2  230.09    9.71
 -26  -6  -1   63.18    6.04
 -17  -3  -7   60.78    5.08
 -25  -7   0    0.39    3.25
 -12  -2  -7    9.82    2.85
 -18  -6  -4  812.64   16.74
  -7  -5  -4  107.89    4.25
 -22   0  -6   74.23    5.29
 -28  -4  -1  435.01   13.32
 -14   2  -7  123.22    4.83
 -19   3  -6  331.81    8.55
 -16   2  -7  122.16    5.23
 -21  -1  -6  284.55    9.59
  -5  -3  -4  105.03    3.37
 -14  -2  -7  123.12    5.63
 -17  -9   2    9.00    3.89
  -9  -3  -6    5.61    2.39
  -4  -4  -2  988.02    8.18
 -22  -8   1   26.89    4.18
 -27   1  -3    3.88    2.70
 -23  -1  -5  936.74   15.60
 -24  -8   2   30.94    4.95
 -27   3  -2   17.59    2.93
 -13  -9   2   46.84    3.97
 -25   1  -4    7.65    2.91
 -15  -9   2   33.84    3.92
 -28  -2  -2    9.27    3.37
 -17   5  -5    9.02    1.86
 -22  -6  -2   70.87    6.12
 -24  -6  -2  128.68    7.95
  -1  -5   4  133.33    1.75
 -29  -3  -1  281.78   10.73
  -7   1  -6  289.65    4.92
 -29  -1  -2   41.47    4.84
  -7   3  -5  248.73    3.89
  -8   2  -6  246.45    4.59
 -16  -4  -6   37.56    4.29
  -8  -2  -6  243.53    5.65
 -17  -1  -7  684.65   13.03
 -12  -8   0  135.08    6.03
 -20  -4  -5 1304.64   21.00
 -11  -5  -5  101.56    4.97
 -27  -5  -1  319.40   10.76
 -27  -7   2   13.64    4.10
  -4  -6   1    5.16    1.43
 -19  -9   3   19.13    4.08
 -27  -1  -3   -0.98    2.65
  -6  -2  -5 1729.99   12.28
  -6  -6  -1    4.68    1.86
 -12   6  -3    1.05    0.93
  -8  -8   3  100.35    4.51
 -11  -7  -2   14.07    2.95
 -11   1  -7  202.58    5.40
  -6   6   0    5.88    0.70
  -2   4   1  119.61    2.07
 -20   4  -5 1250.04   15.80
 -12  -6  -4  207.07    7.07
 -26   0  -4   49.83    4.98
 -23  -5  -3   36.12    4.95
 -17   1  -7  677.31   12.19
 -16   4  -6   37.72    2.98
  -7  -1  -6  298.34    5.61
 -28  -6   1   49.94    5.50
  -4  -2  -4   24.73    2.05
 -20   2  -6 1168.44   16.59
 -26  -4  -2   -0.72    3.13
 -15  -9   3  669.59   12.90
 -17  -9   3  712.68   14.30
 -13  -3  -6   22.97    2.90
  -5  -5  -2    5.91    1.63
 -15  -5  -5  181.64    7.01
 -16  -8   0  732.42   14.88
 -10  -6  -3  256.85    6.95
 -21  -9   4  359.38   11.23
 -19  -7  -2   12.50    4.11
 -14  -4  -6   16.70    3.45
  -9  -7  -1    8.27    2.30
 -16  -6  -4    2.22    3.05
 -10  -4  -5  589.08    9.88
 -21   3  -5    6.71    2.57
 -22   2  -5  280.85    8.66
 -14  -6  -4  220.73    7.99
 -22  -4  -4   88.54    6.40
 -21   1  -6  290.96    9.04
 -18  -8   0  349.91   11.38
 -19  -5  -4 1099.93   19.16
 -25  -1  -4    2.80    2.94
 -26   2  -3   71.21    5.05
 -23   1  -5  894.64   15.82
 -13   1  -7    3.09    2.08
 -11   3  -6  250.99    5.29
 -25  -7   1   57.55    5.77
 -23  -9   5   25.13    4.75
 -24  -6  -1   12.12    3.77
 -26  -8   4  336.86   11.93
 -13   3  -6   19.17    2.29
 -15  -7  -2  249.39    8.70
 -14  -8   0   19.97    3.45
  -8  -6  -2   65.23    3.36
  -6  -4  -3    6.73    1.75
 -12  -8   1   88.87    4.32
  -9  -5  -4  365.73    7.49
 -24  -8   3    6.85    3.69
  -7  -7   1  117.54    3.79
 -22  -8   2   25.08    4.58
 -15  -3  -6   81.74    5.06
 -22   4  -4   87.89    4.71
 -23   3  -4  272.07    8.30
 -24   2  -4  262.26    8.71
 -25   3  -3   51.77    4.19
  -5  -1  -5   65.79    2.70
 -24   4  -3  877.46   14.12
  -6   2  -5 1760.44    9.81
 -21  -7  -1  182.90    8.99
 -25  -5  -1   13.82    3.48
  -9  -3  -5  -24.45    2.91
 -19  -9   4   50.43    6.29
 -17  -7  -2  107.76    6.52
 -13  -7  -2   17.47    3.34
 -23  -7   0   78.28    6.38
 -26  -6   0  143.85    8.26
 -21  -3  -5    0.30    2.96
 -20   0  -6 1302.91   18.54
 -11  -3  -6  236.51    6.63
 -10   4  -5  598.74    6.65
 -19  -1  -6   75.46    5.15
 -15   3  -6   93.83    4.18
 -13  -5  -5   -0.21    2.82
 -21  -5  -3  378.98   11.93
 -17   3  -6  709.62   11.41
 -18   2  -6   34.53    3.46
 -26  -2  -3   84.68    6.09
  -5  -7   3 2131.85   12.82
 -18  -4  -5   46.88    4.79
 -23  -5  -2  391.23   12.44
 -20  -8   1   68.28    6.15
 -30  -2   0   64.23    5.69
 -27  -7   3   85.62    6.75
 -17  -3  -6  656.37   13.42
 -15   1  -7  391.93    8.69
 -24  -2  -4  272.33    9.94
 -19   5  -4 1054.44   12.26
 -28   0  -2   20.01    3.83
 -14  -8   1   13.78    2.80
  -9  -7   0   31.22    2.73
 -20   2  -5  369.43    8.79
 -28  -2  -1   -0.33    2.76
 -24  -4  -2  159.59    8.33
 -17  -9   4  154.91    9.85
 -16  -8   1   17.90    3.79
  -2  -2  -2 1336.19    6.85
  -9   1  -6   12.22    2.12
 -10  -2  -6  838.24   10.99
 -24  -4  -3 1010.83   19.28
  -1  -3   0   67.11    1.69
 -17   5  -4  775.61   10.46
 -19   1  -6   83.76    5.00
 -28  -6   2   13.15    3.97
 -18  -6  -3  785.33   16.03
 -16   4  -5  515.48    8.76
 -11   5  -4   25.39    1.68
 -26  -8   5   33.34    4.38
 -23   1  -4   62.55    4.32
 -23  -7   1  409.17   12.12
 -14  -4  -5    4.18    2.96
 -14   4  -5    2.08    1.54
 -27  -1  -2   18.13    3.83
 -27   3  -1    6.97    2.52
 -13   5  -4    1.72    1.31
 -14   6  -3  346.77    5.29
 -29  -1  -1  166.20    8.00
  -3  -3  -2 5626.82   17.34
 -11  -7  -1  248.18    7.10
 -19  -7  -1  799.08   16.82
  -7  -5  -3    0.79    1.94
 -26  -4  -1   67.16    5.88
 -20  -4  -4   37.20    4.52
 -18  -8   1    1.57    3.25
 -25  -7   2   29.11    4.84
 -18   4  -5   45.77    3.28
 -21   1  -5   35.13    3.69
 -18   0  -6  266.58    8.10
 -12  -6  -3    3.09    2.92
 -12  -2  -6  335.18    7.84
 -27  -5   0  177.07    8.86
  -9  -1  -6    7.02    2.04
 -10   2  -6  858.58    9.31
  -4   0  -4  408.63    4.52
 -24   0  -4   42.98    4.61
 -16  -6  -3    5.06    3.18
   1  -3   5  534.61    2.78
  -8  -4  -4    1.74    2.16
 -21  -1  -5   40.12    4.28
 -24  -8   4    8.13    3.74
 -11  -3  -5   10.66    2.61
  -1  -1  -1 9999.00   12.72
 -22  -8   3   80.12    5.99
  -4  -6   2   -1.63    1.86
 -29   1  -1  161.54    7.47
 -22  -4  -3  806.59   16.66
 -16   2  -6  671.15   10.98
 -26  -6   1   12.90    3.85
 -30   2   0   62.23    4.92
 -19   3  -5   98.99    4.79
 -14  -6  -3  382.59   10.03
 -21  -7   0   37.10    4.93
 -19  -3  -5   95.02    5.95
 -25   1  -3  229.21    8.45
 -20  -6  -2  295.68   10.40
 -15   5  -4  672.38    8.74
  -3  -1  -3  250.21    3.42
 -17  -7  -1   89.36    6.25
 -12   4  -5   94.79    3.33
 -16  -2  -6  574.53   11.73
 -17  -5  -4  777.26   15.07
 -12  -8   2  640.90   12.18
 -25  -1  -3  205.18    8.05
 -27   1  -2   17.20    3.49
  -8  -2  -5  583.48    8.05
 -24  -2  -3   18.00    4.09
 -29  -5   2   51.62    5.45
 -13  -7  -1   56.91    4.51
 -12  -4  -5  109.14    5.03
 -20  -8   2    9.10    3.80
 -11  -5  -4   22.49    3.16
 -15  -7  -1   27.15    3.76
 -24  -6   0   68.02    6.32
 -28  -4   0  176.22    8.49
 -26   2  -2   -2.12    1.98
 -21  -5  -2  285.75   10.28
  -7  -3  -4  194.19    4.77
 -28  -6   3  139.55    7.93
 -22  -6  -1  477.39   13.44
 -22   2  -4  746.14   13.43
 -15  -3  -5  108.44    5.42
 -21  -3  -4  822.85   16.08
 -30   0   0    2.55    2.97
 -27  -5   1   26.95    4.54
 -19  -5  -3    7.98    3.32
  -7  -7   2    5.70    1.74
 -26  -8   6   10.64    3.68
 -11  -7   0    5.36    2.36
 -14  -8   2  288.46    8.30
  -5  -5  -1   14.99    1.76
 -12   0  -6    6.69    2.49
 -26  -2  -2    2.26    3.01
 -16  -4  -5  510.82   11.95
 -20   4  -4   42.81    3.46
 -21   3  -4  796.33   13.18
 -15  -5  -4  671.69   13.00
 -24   2  -3   18.29    3.14
 -23  -3  -3  361.38   11.26
  -3   5   1  421.96    3.76
  -6  -6   0    6.98    1.79
 -13  -5  -4   -0.40    2.30
 -27  -7   4   46.70    5.27
 -25   3  -2  227.85    7.77
 -13  -3  -5   59.64    4.19
  -5  -7   4   -1.04    1.30
 -10  -6  -2  247.69    6.74
 -18  -4  -4  429.65   11.27
 -17  -1  -6   23.98    3.59
 -15   1  -6  146.07    5.54
 -17   1  -6   20.69    2.94
 -29   3   1   18.50    2.96
 -29  -5   3    1.76    3.11
 -21  -1  -4   10.82    3.17
 -28  -2   0    4.24    3.14
 -24  -8   5   40.06    4.48
  -9  -7   1  608.84    8.76
 -24   4  -2  184.39    6.60
 -18  -6  -2    5.53    3.40
 -26  -4   0   15.53    3.78
 -23  -1  -4   63.81    5.19
 -18  -8   2  274.14    9.92
 -19  -7   0  138.12    7.26
 -22   4  -3  757.11   12.68
 -23   3  -3  327.83    8.85
 -16   0  -6  305.56    8.03
 -28   2  -1    3.10    2.38
 -10  -4  -4   67.72    3.87
 -29  -1   0  184.08    8.35
 -17  -3  -5  158.49    6.85
 -14   0  -6  162.92    5.61
  -5  -3  -3  552.16    6.60
 -14   2  -6   58.12    3.55
 -19   1  -5 1843.35   20.00
  -8  -6  -1  259.93    6.02
 -26  -6   2   16.11    3.87
 -25  -7   3   99.77    7.27
 -22  -8   4   12.89    3.64
 -28  -4   1    3.12    3.07
 -24  -6   1  251.77    9.44
 -30   2   1   51.42    4.13
 -23  -5   0   12.99    3.73
 -27  -7   5   12.10    3.55
  -2  -4   1  119.23    2.18
 -10  -2  -5  936.23   10.41
   2  -2   6  379.92    3.56
 -16  -8   2   41.84    4.68
   1  -1   2  239.89    1.54
 -14  -2  -6   58.46    4.17
 -20  -4  -3  443.19   11.86
 -21  -7   1  151.70    8.15
 -17   3  -5  151.98    5.35
  -9  -5  -3   22.95    2.87
 -30  -2   1   51.41    5.07
 -23  -7   2   28.04    4.26
  -7  -1  -5  152.49    3.98
 -16  -2  -5   45.91    4.05
  -8  -4  -3  182.97    5.02
 -25   1  -2    7.48    2.89
 -21   1  -4   13.26    2.90
  -4  -4  -1  869.27    6.82
 -11  -5  -3    6.71    2.53
 -19  -7   1    6.06    3.59
 -10  -8   4  324.54    8.43
 -24  -4  -1  152.71    7.85
 -16  -6  -2   84.29    5.53
 -23  -5  -1  322.98   11.04
 -20  -8   3    3.92    3.92
 -22   0  -4 1256.29   18.34
 -12  -6  -2  352.73    8.64
 -18   2  -5  617.05   11.05
 -20  -6  -1  112.41    6.89
 -17  -7   0  221.21    8.53
 -22  -4  -2  183.54    8.19
 -16  -4  -4   65.47    4.67
  -2   4   0  223.17    2.19
 -25  -5   0  196.02    9.03
 -14  -6  -2   62.66    4.65
 -28   2   0    6.10    2.61
 -29   1   0  187.72    7.92
  -7   1  -5  139.10    3.47
  -6  -2  -4 2303.01   13.56
 -28  -6   4    5.72    3.47
 -12  -4  -4   14.27    2.43
 -26  -4   1   30.90    4.49
 -18   4  -4  342.83    7.68
 -25  -1  -2    7.60    3.00
 -17   5  -3    1.94    1.45
 -16  -8   3    6.73    2.87
 -13  -7   0   86.90    4.97
 -19  -1  -5 1839.43   21.25
  -7  -5  -2  148.19    4.59
  -6  -4  -2  379.40    6.05
 -22  -6   0  331.67   11.28
 -15  -7   0   12.60    3.24
 -19  -3  -4  813.85   15.20
 -17  -5  -3    4.39    2.69
 -27  -1  -1   31.60    4.10
 -26   0  -2   15.70    3.49
 -30  -2   2   70.92    5.69
 -14  -2  -5  164.03    6.01
 -30  -4   3  136.34    7.54
  -4  -2  -3  106.12    2.79
 -20  -8   4   -0.60    3.23
 -23  -7   3   26.93    4.03
 -11   1  -6   19.15    2.55
 -11  -3  -4    6.44    2.57
 -22  -8   5   43.47    6.73
 -23  -1  -3    3.30    2.75
  -7  -7   3   19.35    2.05
 -27  -7   6  118.67    6.43
 -14  -8   3   26.84    3.52
 -12   2  -6  313.43    6.41
 -25  -3  -1   73.28    5.77
  -9  -3  -4  893.43   10.72
 -15   3  -5  111.89    4.40
 -13   1  -6  233.91    6.11
 -12  -2  -5   15.30    2.74
 -23   1  -3    4.20    2.73
 -14  -4  -4  509.62   10.65
 -18  -8   3   18.55    4.00
 -26  -2  -1   68.83    5.54
 -20   2  -4    8.33    2.49
 -21  -3  -3  223.91    8.61
 -27  -5   2   62.55    5.65
 -25  -7   4  219.38    9.57
 -26   2  -1   66.94    4.78
 -15  -5  -3   81.52    5.19
  -2   0  -2 2782.44    7.29
  -2  -2  -1 1133.52    5.73
 -24  -4   0   50.78    4.72
  -8  -6   0   90.42    3.84
[truncated: 3,058,283 more chars]
