# Supplementary material for: X-ray crystal structure of [L 2Ag3]+[OTf]−·5C6D6: a monoanionic bis­phosphinimine ligand supported tris­ilver complex
Source: Acta Crystallogr E Crystallogr Commun. 2021 Sep 17;77(Pt 10):1025–8. doi: 10.1107/S2056989021009221 (PMC8491533; doi:10.1107/S2056989021009221)
Supplement: Supplementary file 2 [file e-77-01025-Isup7.hkl]

data_I                                                                          
_shelx_title ' ph17043_twin1_hklf4_a.res in C2/c'                               
_shelx_refln_list_code          4                                               
_shelx_F_calc_maximum     1439.72                                               
_exptl_crystal_F_000      9328.00                                               
_reflns_d_resolution_high  0.7833                                               
                                                                                
loop_                                                                           
 _space_group_symop_operation_xyz                                               
 'x, y, z'                                                                      
 '-x, y, -z+1/2'                                                                
 'x+1/2, y+1/2, z'                                                              
 '-x+1/2, y+1/2, -z+1/2'                                                        
 '-x, -y, -z'                                                                   
 'x, -y, z-1/2'                                                                 
 '-x+1/2, -y+1/2, -z'                                                           
 'x+1/2, -y+1/2, z-1/2'                                                         
                                                                                
_cell_length_a    35.6053                                                       
_cell_length_b    16.8381                                                       
_cell_length_c    37.5880                                                       
_cell_angle_alpha  90.000                                                       
_cell_angle_beta  108.548                                                       
_cell_angle_gamma  90.000                                                       
                                                                                
_shelx_F_squared_multiplier     1.000                                           
                                                                                
loop_                                                                           
 _refln_index_h                                                                 
 _refln_index_k                                                                 
 _refln_index_l                                                                 
 _refln_F_squared_calc                                                          
 _refln_F_squared_meas                                                          
 _refln_F_squared_sigma                                                         
 _refln_observed_status                                                         
   4   0   0     605835.69     615603.25      2122.87 o                         
   6   0   0     119527.66     122433.77      3147.98 o                         
   8   0   0     160792.84     163836.27      5846.20 o                         
  10   0   0      34076.72      30903.13       608.58 o                         
  12   0   0      76227.27      84416.45      1011.84 o                         
  14   0   0      72020.68      63057.17       802.83 o                         
  16   0   0      85264.87     104177.33      1551.16 o                         
  18   0   0       1942.97       1514.25       480.73 o                         
  20   0   0      29906.48      31741.43      1048.30 o                         
  22   0   0     118004.91     117614.85      2908.81 o                         
  24   0   0        668.89        790.02       255.06 o                         
  26   0   0      27828.14      29128.49       563.24 o                         
  28   0   0     123369.71     129541.42      1642.17 o                         
  30   0   0        600.39        556.57       196.92 o                         
  32   0   0     212147.25     212615.36      2883.16 o                         
  34   0   0      99543.88     106014.03      1788.75 o                         
  36   0   0      71508.34      70712.71      1014.04 o                         
  38   0   0       9811.76       9077.68       318.27 o                         
  40   0   0       4570.89       4387.66       235.38 o                         
  42   0   0      14869.88      14633.49       962.75 o                         
   1   1   0     410820.41     381622.22      1386.54 o                         
   3   1   0      28106.87      31354.19      1713.88 o                         
   5   1   0      69116.36      63219.33      1740.08 o                         
   7   1   0      35340.43      35283.53       615.02 o                         
   9   1   0       6614.71       7856.03       546.66 o                         
  11   1   0      12544.40      14820.64       785.95 o                         
  13   1   0      30143.75      29318.78       688.51 o                         
  15   1   0         77.74         40.11       274.09 o                         
  17   1   0      19158.16      21524.96       530.96 o                         
  19   1   0      12983.98      18483.54      2369.21 o                         
  21   1   0      53862.11      55375.29      1781.51 o                         
  23   1   0        728.93        571.31       140.01 o                         
  25   1   0       9689.84       9292.76       185.24 o                         
  27   1   0         40.45        121.80       149.57 o                         
  29   1   0      46570.05      45131.40       525.95 o                         
  31   1   0       5928.89       5600.58       226.60 o                         
  33   1   0         32.99       -180.95       180.95 o                         
  35   1   0      19421.97      18033.53       521.07 o                         
  37   1   0       1461.84       1276.32       157.56 o                         
  39   1   0       1611.11       1847.29       176.75 o                         
  41   1   0        413.44        319.32       122.86 o                         
  43   1   0        809.83        381.17       188.20 o                         
   0   2   0      74830.00      76017.12      1883.36 o                         
   2   2   0      26628.04      25581.79      1741.78 o                         
   4   2   0     150635.80     135903.30      1702.22 o                         
   6   2   0      63816.98      79835.00      7504.37 o                         
   8   2   0      96666.38      96329.53      3642.14 o                         
  10   2   0      41370.11      46532.60      3597.11 o                         
  12   2   0       1333.77      14003.76      5183.80 o                         
  14   2   0      19853.26      19015.70       508.57 o                         
  16   2   0       4621.29       3992.35       327.25 o                         
  18   2   0      90898.13      99385.21      1260.88 o                         
  20   2   0      15267.21      15594.11       645.81 o                         
  22   2   0      44386.50      43563.61      1484.79 o                         
  24   2   0      60579.39      60491.45       887.79 o                         
  26   2   0      27560.38      26114.98       320.58 o                         
  28   2   0        662.57        943.92       175.35 o                         
  30   2   0      17076.88      15952.93       258.80 o                         
  32   2   0      21737.42      22549.71       325.12 o                         
  34   2   0      32491.73      33559.86       429.26 o                         
  36   2   0      27392.62      28565.50       369.06 o                         
  38   2   0      30543.27      31228.50      1768.76 o                         
  40   2   0         44.40         -5.30       153.52 o                         
  42   2   0        718.36        510.25       106.73 o                         
   1   3   0      19270.25      17406.87       309.15 o                         
   3   3   0      16164.37      14894.19       327.80 o                         
   5   3   0       3032.30       4786.54      1697.76 o                         
   7   3   0      96301.70     101472.01      4357.63 o                         
   9   3   0     862578.12     894093.50     47647.04 o                         
  11   3   0      33735.43      31400.64       517.80 o                         
  13   3   0     413871.22     429882.41      7997.09 o                         
  15   3   0       6810.87       6831.18       412.63 o                         
  17   3   0      56864.05      62365.69       985.25 o                         
  19   3   0     106034.86     109302.12      1163.66 o                         
  21   3   0      49745.04      50216.24      2535.12 o                         
  23   3   0       3096.66       3347.10       146.57 o                         
  25   3   0      78671.55      76654.51       698.69 o                         
  27   3   0       3118.94       2930.08       161.53 o                         
  29   3   0       4938.64       4778.25       189.93 o                         
  31   3   0      63594.21      63827.36       686.41 o                         
  33   3   0       1966.90       1878.84       174.13 o                         
  35   3   0     125017.43     134201.75      1369.59 o                         
  37   3   0        768.89        833.40       168.69 o                         
  39   3   0      19456.48      20788.32       228.66 o                         
  41   3   0        894.70        659.62       128.02 o                         
   0   4   0       3990.00       3723.66       147.17 o                         
   2   4   0      54448.22      54379.62       838.28 o                         
   4   4   0        504.25        701.01        99.27 o                         
   6   4   0        112.31      23064.03      9522.34 o                         
   8   4   0      48408.00      49046.06       735.90 o                         
  10   4   0         41.81         67.10       255.49 o                         
  12   4   0      14225.93      16151.89       630.58 o                         
  14   4   0      11042.58      12304.07       811.34 o                         
  16   4   0      17448.97      17859.92       562.37 o                         
  18   4   0      43428.93      43703.75      1054.67 o                         
  20   4   0      23446.46      21904.26       552.65 o                         
  22   4   0       1208.39        945.59       161.31 o                         
  24   4   0      10649.65      11397.29       208.61 o                         
  26   4   0       4933.25       4314.03       176.55 o                         
  28   4   0      44682.71      43741.69       468.51 o                         
  30   4   0       5568.54       6320.83       234.19 o                         
  32   4   0         89.78       1630.76       481.36 o                         
  34   4   0       3844.75       3540.60       209.32 o                         
  36   4   0       1561.46       1627.28       183.73 o                         
  38   4   0      10385.23      10820.82       240.62 o                         
  40   4   0        152.54        126.41       103.91 o                         
  42   4   0         91.84         92.40       115.63 o                         
   1   5   0     376887.31     308598.72     21127.34 o                         
   3   5   0     231594.48     212711.52      2806.59 o                         
   5   5   0      15293.73      12754.74       614.94 o                         
   7   5   0      16477.50      13118.97      1621.76 o                         
   9   5   0       3440.71       4293.28       345.25 o                         
  11   5   0     403957.88     385366.22     13868.74 o                         
  13   5   0      91891.77      87092.37      2390.88 o                         
  15   5   0      45320.57      45079.08      1385.04 o                         
  17   5   0      17257.59      16521.44       575.27 o                         
  19   5   0     128012.01     128685.09      1214.32 o                         
  21   5   0     161069.52     155718.80      2495.79 o                         
  23   5   0       3491.95       2862.70       160.91 o                         
  25   5   0      47851.52      46974.82       558.28 o                         
  27   5   0      40654.03      43268.41       753.07 o                         
  29   5   0      11632.94      12440.44       505.74 o                         
  31   5   0      57041.40      59805.97       638.66 o                         
  33   5   0         47.20         72.77       171.89 o                         
  35   5   0      71079.03      74778.57      1068.24 o                         
  37   5   0      12621.38      14157.91       313.43 o                         
  39   5   0      11649.59      12332.59       332.03 o                         
  41   5   0       6638.14       5618.39       151.01 o                         
   2   6   0         61.74       -104.15       523.69 o                         
   4   6   0      46950.34      51921.73      3145.01 o                         
   6   6   0       1751.51       1826.56       110.96 o                         
   8   6   0      20485.20      19109.89       778.25 o                         
  10   6   0       3335.25       2790.16       249.95 o                         
  12   6   0      10622.79       9510.14       281.59 o                         
  14   6   0        348.41        195.88       273.03 o                         
  16   6   0        624.49       -224.80       349.47 o                         
  18   6   0      67378.21      70990.87      1538.71 o                         
  20   6   0      25012.07      24664.20       408.41 o                         
  22   6   0      84752.94      91107.30      2112.05 o                         
  24   6   0      11817.64      13701.53       350.74 o                         
  26   6   0      34306.54      34690.91       511.74 o                         
  28   6   0      24104.04      24462.15       328.32 o                         
  30   6   0      49118.06      51722.74       611.18 o                         
  32   6   0       9644.69       9554.59       287.79 o                         
  34   6   0      34330.26      34909.64       369.50 o                         
  36   6   0        565.02        591.33       204.69 o                         
  38   6   0       6477.26       6173.73       191.95 o                         
  40   6   0       9873.99       9475.27       606.80 o                         
   1   7   0      55746.67      58323.13      2981.96 o                         
   3   7   0     103873.27     105713.66     11578.71 o                         
   5   7   0      21465.55      26388.17      3581.07 o                         
   7   7   0       7138.29       8044.67       340.00 o                         
   9   7   0       5890.75       7084.54       328.85 o                         
  11   7   0       2616.49       1825.47       184.26 o                         
  13   7   0      23904.90      20874.77       511.72 o                         
  15   7   0       3700.29       3572.37       314.90 o                         
  17   7   0      56678.93      55579.98       933.23 o                         
  19   7   0      35081.17      33002.90       530.37 o                         
  21   7   0       6702.86       6684.62       254.70 o                         
  23   7   0      17339.18      16767.73       334.67 o                         
  25   7   0        105.45         95.90       149.63 o                         
  27   7   0       2193.53       2122.35       197.50 o                         
  29   7   0      13320.09      14617.97       277.80 o                         
  31   7   0       9280.15      10188.11       250.29 o                         
  33   7   0       2281.44       2403.60       185.68 o                         
  35   7   0       3571.19       3489.10       172.67 o                         
  37   7   0       2305.81       2038.55       281.30 o                         
  39   7   0       1009.76        925.39       129.57 o                         
   0   8   0     771436.19     744304.56     22300.50 o                         
   2   8   0      16278.21      19087.70      1600.77 o                         
   4   8   0     248556.50     242772.73      9051.36 o                         
   6   8   0      29778.44      38235.82      5987.16 o                         
   8   8   0       2804.62      15517.21      6290.67 o                         
  10   8   0     196961.44     189020.91      6187.61 o                         
  12   8   0      32479.59      33988.25       857.18 o                         
  14   8   0       4257.56       4454.05       400.09 o                         
  16   8   0     179712.56     170642.70      6306.68 o                         
  18   8   0      81034.43      80924.02       937.42 o                         
  20   8   0       4484.67       4287.06       191.53 o                         
  22   8   0     126337.84     130308.56       782.64 o                         
  24   8   0        793.13       1499.93       161.83 o                         
  26   8   0     101767.53     112340.58      3016.51 o                         
  28   8   0       9380.82      10783.27       275.78 o                         
  30   8   0       5152.52       5846.58       257.22 o                         
  32   8   0      76991.31      82981.80       561.25 o                         
  34   8   0      29362.81      29771.68      2106.76 o                         
  36   8   0      41128.72      42009.20       367.88 o                         
  38   8   0      26936.39      25278.93      1057.31 o                         
   1   9   0      77012.50      76109.82       953.71 o                         
   3   9   0      13691.03      16185.43      1039.83 o                         
   5   9   0     118108.84     116876.61      3195.66 o                         
   7   9   0      35905.23      40610.91      2277.53 o                         
   9   9   0      29374.92      29438.39       715.63 o                         
  11   9   0      30495.99      28909.21       708.05 o                         
  13   9   0       2895.21       2185.30       368.22 o                         
  15   9   0        690.36        735.23       186.40 o                         
  17   9   0       3072.37       3150.71       205.36 o                         
  19   9   0       2418.43       2678.29       186.18 o                         
  21   9   0      25268.43      26759.89       356.50 o                         
  23   9   0         63.72        -90.94       168.33 o                         
  25   9   0       3510.02       3887.37       204.59 o                         
  27   9   0      36212.01      39322.98       691.39 o                         
  29   9   0        366.00        409.76       173.34 o                         
  31   9   0       7869.85       6675.93      1684.02 o                         
  33   9   0       4539.15       4137.01       212.41 o                         
  35   9   0      10204.25       9111.90       539.17 o                         
  37   9   0         95.56       -106.08       106.08 o                         
  39   9   0      23918.24      17912.62       295.41 o                         
   0  10   0     297054.38     269998.84      7526.93 o                         
   2  10   0       7515.10       8977.69       488.22 o                         
   4  10   0      46087.66      49619.75       861.06 o                         
   6  10   0      10720.22      12198.88       464.82 o                         
   8  10   0         99.35        696.17       237.99 o                         
  10  10   0      15434.63      11266.60      1192.15 o                         
  12  10   0     128715.39     120843.82      1933.70 o                         
  14  10   0      37666.98      35727.54       731.38 o                         
  16  10   0      85932.16      85984.58      1331.58 o                         
  18  10   0     120049.69     120757.57      1899.50 o                         
  20  10   0        688.02        652.19       237.91 o                         
  22  10   0      56223.84      59415.62       759.12 o                         
  24  10   0        415.95        556.68       180.38 o                         
  26  10   0      15341.70      16143.86       552.08 o                         
  28  10   0        827.60       1003.31       250.58 o                         
  30  10   0       7129.96       6984.21       210.43 o                         
  32  10   0      33451.89      35180.50       790.96 o                         
  34  10   0      23429.20      20964.58      3664.77 o                         
  36  10   0      33952.41      24230.98     17875.69 o                         
  38  10   0      12732.68       9567.37       264.44 o                         
   1  11   0     142921.41     117195.55      3158.95 o                         
   3  11   0     123968.30     121646.15      6442.97 o                         
   5  11   0       3247.87       5779.05      2411.96 o                         
   7  11   0       3831.89       3813.15       227.84 o                         
   9  11   0       7542.51       8375.43       301.59 o                         
  11  11   0       1491.30       4725.11       654.95 o                         
  13  11   0      22693.84      21506.80       420.56 o                         
  15  11   0       9016.91       8499.71       258.00 o                         
  17  11   0       6947.50       7145.40       282.81 o                         
  19  11   0       5849.00       5299.21       250.65 o                         
  21  11   0       1052.61        858.52       266.00 o                         
  23  11   0      11035.15      11385.35       330.55 o                         
  25  11   0      11425.04      11497.11       380.99 o                         
  27  11   0       7354.66       7018.96       222.23 o                         
  29  11   0        859.67        355.05       148.41 o                         
  31  11   0      41462.05      34727.16      9769.57 o                         
  33  11   0        490.60        310.88       209.76 o                         
  35  11   0      51146.49      54138.50       521.73 o                         
  37  11   0       2967.08       2313.23       178.67 o                         
   2  12   0      44000.82      34371.87      4198.99 o                         
   4  12   0        358.35        -44.56       800.82 o                         
   6  12   0      30100.13      29531.09       710.34 o                         
   8  12   0      41422.00      38779.25       327.20 o                         
  10  12   0      13232.95      12486.85       324.24 o                         
  12  12   0      11182.87      10882.75       205.85 o                         
  14  12   0       4576.71       5105.47       581.64 o                         
  16  12   0       8925.56       9233.68       343.35 o                         
  18  12   0      15282.50      14985.94       347.68 o                         
  20  12   0       5937.91       6504.21       266.48 o                         
  22  12   0       1046.95        565.74       245.06 o                         
  24  12   0        151.70        151.83       234.26 o                         
  26  12   0      26384.29      27987.51       440.27 o                         
  28  12   0        643.61        566.93       207.91 o                         
  30  12   0        206.35        -60.87       179.86 o                         
  32  12   0       5130.85       5018.20       212.40 o                         
  34  12   0        363.84        154.85       269.20 o                         
   1  13   0     143147.09     148342.98      6293.17 o                         
   3  13   0     154437.09     152593.72      4525.40 o                         
   5  13   0       1793.54       2218.96       523.02 o                         
   7  13   0        121.68        241.07       168.29 o                         
   9  13   0       1354.88       1744.81       160.14 o                         
  11  13   0      25061.32      24440.53       574.02 o                         
  13  13   0      30066.21      30737.60       664.95 o                         
  15  13   0       3241.59       2905.52       215.12 o                         
  17  13   0        522.29        328.70       214.17 o                         
  19  13   0       4842.22       5191.07       414.65 o                         
  21  13   0      42976.27      45123.41      1976.15 o                         
  23  13   0       2814.05       3155.78       236.06 o                         
  25  13   0       1625.23       1343.27       249.20 o                         
  27  13   0        481.90        402.93       237.45 o                         
  29  13   0      11864.84      11243.52       289.42 o                         
  31  13   0      59976.03      32195.09     21660.63 o                         
   0  14   0     164827.05     171136.17      2926.04 o                         
   2  14   0      47766.97      49312.91      1297.45 o                         
   4  14   0      43800.32      41586.12      1988.75 o                         
   6  14   0        604.69        561.18       241.86 o                         
   8  14   0       5067.77       5558.36       508.69 o                         
  10  14   0       8323.26       9802.44       843.18 o                         
  12  14   0       9248.21       8682.26       217.68 o                         
  14  14   0      10367.15       9436.92       249.11 o                         
  16  14   0      11203.83       9753.72       400.24 o                         
  18  14   0      22138.09      21328.56       460.64 o                         
  20  14   0      42157.44      46074.45      1189.41 o                         
  22  14   0       9477.13       9886.01       950.54 o                         
  24  14   0       2084.15       2475.19       251.17 o                         
  26  14   0       2195.44       1627.84       491.37 o                         
  28  14   0       2235.67       2209.04       232.28 o                         
  30  14   0      19275.33      14657.06      3162.46 o                         
  32  14   0       8961.72       7875.93       276.35 o                         
   1  15   0       1846.15       2147.50       300.47 o                         
   3  15   0      21881.57      19967.41      1253.63 o                         
   5  15   0        615.10       -266.99       737.79 o                         
   7  15   0       3771.03       2744.82       283.70 o                         
   9  15   0       5906.83       7408.51      1159.09 o                         
  11  15   0       9255.99       9315.06       471.38 o                         
  13  15   0      37959.08      36891.35       998.42 o                         
  15  15   0      12548.77      12928.21       320.36 o                         
  17  15   0      18176.62      18421.37       514.04 o                         
  19  15   0      26062.46      26102.26      1500.59 o                         
  21  15   0       1817.10       1960.59       455.02 o                         
  23  15   0        257.27       -217.91       243.84 o                         
  25  15   0       2048.87       2280.46       201.01 o                         
  27  15   0       2800.08       2810.00       178.30 o                         
  29  15   0      21486.57      17368.04      1151.44 o                         
   0  16   0     137530.48     141021.08      1746.24 o                         
   2  16   0      22978.98      20757.51      4023.73 o                         
   4  16   0      77130.66      84291.99      3292.02 o                         
   6  16   0         15.07        472.62       923.52 o                         
   8  16   0      34462.12      36576.59       680.26 o                         
  10  16   0       9636.66       9771.63       466.82 o                         
  12  16   0      11681.02      11377.28       426.48 o                         
  14  16   0      11333.38      11086.56       538.57 o                         
  16  16   0      15902.08      15389.54       512.63 o                         
  18  16   0       4363.61       4376.90       376.87 o                         
  20  16   0       3133.78       3142.39       195.02 o                         
  22  16   0      15199.49      15371.34       530.06 o                         
  24  16   0         22.42       -162.54       162.54 o                         
  26  16   0      26207.80      25759.38      2022.16 o                         
  28  16   0        477.08        226.32       140.56 o                         
   1  17   0      22926.39      21836.53      1087.71 o                         
   3  17   0       1967.14       1914.77       344.92 o                         
   5  17   0      45337.30      50267.92      1165.30 o                         
   7  17   0       2854.19       3730.16       449.23 o                         
   9  17   0       5981.43       7506.64       278.43 o                         
  11  17   0        303.08        521.57       222.43 o                         
  13  17   0       2257.48       2991.96       333.49 o                         
  15  17   0      20709.39      16897.31      3599.50 o                         
  17  17   0        835.85        429.09       168.41 o                         
  19  17   0       2607.27       2401.73       625.03 o                         
  21  17   0        780.34        623.72       320.17 o                         
  23  17   0       9424.97       8685.54       284.55 o                         
  25  17   0       9307.92       7905.11      1494.90 o                         
   2  18   0      22652.41      21038.80      1445.65 o                         
   4  18   0      32784.16      33948.38      1601.00 o                         
   6  18   0      18129.23      19990.94      1301.00 o                         
   8  18   0       1223.92       2873.16      1270.92 o                         
  10  18   0      16482.04      18591.11       341.93 o                         
  12  18   0      16341.16      17434.87       534.24 o                         
  14  18   0       3994.48       3425.91       837.59 o                         
  16  18   0      32089.73      32420.91       650.37 o                         
  18  18   0      12204.34       9731.35      1120.32 o                         
  20  18   0       8488.10       8061.74       761.15 o                         
  22  18   0       6393.73       6201.11       432.39 o                         
   1  19   0       8241.81      11171.52       531.26 o                         
   3  19   0      18723.99      19990.00       595.58 o                         
   5  19   0      18505.14      16959.70       552.70 o                         
   7  19   0        108.01        196.43       169.32 o                         
   9  19   0      42526.54      48431.71      1218.32 o                         
  11  19   0        747.59       1129.86       139.28 o                         
  13  19   0      10072.90      11792.76       418.82 o                         
  15  19   0      10335.98      11818.24       254.09 o                         
  17  19   0        190.46        -45.26       159.37 o                         
  19  19   0       2529.40       2005.91       207.26 o                         
   0  20   0       2496.87       2897.29       259.40 o                         
   2  20   0        989.10       1057.69       190.00 o                         
   4  20   0       3506.40        -69.09       123.88 o                         
   6  20   0       7473.79       7861.64       369.26 o                         
   8  20   0      11018.34      11206.41       388.32 o                         
  10  20   0        830.48        690.54       133.76 o                         
  12  20   0       4504.97       3830.62       275.67 o                         
  14  20   0        563.56        511.26       130.48 o                         
   1  21   0      12467.40      12435.68       385.93 o                         
   3  21   0        894.82       1209.17       192.97 o                         
   7  21   0         91.56       1543.74       183.44 o                         
   9  21   0       3430.86       3828.38       197.73 o                         
 -43   1   1       7513.43       6031.03       215.62 o                         
 -41   1   1          6.30         38.52       129.78 o                         
 -39   1   1       5446.68       6000.94       194.05 o                         
 -37   1   1      63395.82      65638.38       631.49 o                         
 -35   1   1      75134.09      73904.67      3048.16 o                         
 -33   1   1     101547.18     108858.22       777.37 o                         
 -31   1   1      97992.91     103139.44       851.06 o                         
 -29   1   1      11965.40      11781.22       226.21 o                         
 -27   1   1      19925.35      18081.55       247.64 o                         
 -25   1   1       1512.43       1262.04       133.46 o                         
 -23   1   1      25713.26      26972.57       303.12 o                         
 -21   1   1      28281.52      29938.32      3088.53 o                         
 -19   1   1      10551.53      11154.71       583.25 o                         
 -17   1   1       2317.02       2746.05       298.59 o                         
 -15   1   1       5869.44       5010.83       422.63 o                         
 -13   1   1     126325.70     125567.23      1600.94 o                         
 -11   1   1      63517.48      76049.37      4798.87 o                         
  -9   1   1      50884.92      56712.79       606.09 o                         
  -7   1   1     473150.94     465169.38      7028.21 o                         
  -5   1   1     262534.84     270374.75      8115.38 o                         
  -3   1   1     813770.25     773034.88     13617.29 o                         
  -1   1   1      87574.10      96616.27      7397.06 o                         
   1   1   1    2072780.00    2070055.75     60743.60 o                         
   3   1   1      63742.77      65522.64      2503.97 o                         
   5   1   1     265824.06     267408.88      2598.50 o                         
   7   1   1     210273.11     208975.72      3979.09 o                         
   9   1   1      14321.42      14806.13       393.80 o                         
  11   1   1      16628.28      13133.57       347.18 o                         
  13   1   1     115810.38     123611.91      1688.51 o                         
  15   1   1      13643.11      16290.84       550.52 o                         
  17   1   1      21066.46      24360.66       566.94 o                         
  19   1   1     170314.55     187315.91      1863.36 o                         
  21   1   1      12914.41      13844.45       815.70 o                         
  23   1   1     101931.09     102824.99       910.38 o                         
  25   1   1       1603.82       1543.63       151.34 o                         
  27   1   1       7734.58       7709.76       199.80 o                         
  29   1   1      39537.06      40620.25       556.78 o                         
  31   1   1      13356.93      12576.01       270.99 o                         
  33   1   1      68567.58      72036.38       577.71 o                         
  35   1   1      35968.89      38255.17       565.35 o                         
  37   1   1      16885.41      17023.33       391.99 o                         
  39   1   1        208.73        244.86       158.56 o                         
  41   1   1         12.07        174.10       140.60 o                         
 -42   2   1       1068.34       1285.59       183.11 o                         
 -40   2   1       2339.34       2495.14       196.76 o                         
 -38   2   1      30588.93      32217.57       539.45 o                         
 -36   2   1       2618.80       2506.25       180.89 o                         
 -34   2   1      69708.91      74465.52      1731.00 o                         
 -32   2   1       1673.51       1837.20       261.39 o                         
 -30   2   1      11864.65      12318.26       230.59 o                         
 -28   2   1        242.01         78.80       153.32 o                         
 -26   2   1        419.33        260.77       147.32 o                         
 -24   2   1      33324.80      30399.08       407.62 o                         
 -22   2   1       8303.96       9763.96      1177.23 o                         
 -20   2   1      88791.32      89759.67      1214.17 o                         
 -18   2   1      15119.80      13330.22       466.55 o                         
 -16   2   1      72616.98      78026.82      1263.94 o                         
 -14   2   1      17569.88      17319.96       607.78 o                         
 -12   2   1     436371.72     435261.38     11000.03 o                         
 -10   2   1     217849.06     240550.80     10837.29 o                         
  -8   2   1       8978.35       9693.97       565.37 o                         
  -6   2   1      36562.85      32863.51       372.77 o                         
  -4   2   1     109317.88     106294.88      1668.40 o                         
  -2   2   1     148524.77     138851.98      2525.25 o                         
   0   2   1     175851.77     162298.72      5147.20 o                         
   2   2   1     288238.53     276636.34      6020.65 o                         
   4   2   1       5674.88       6322.64       193.68 o                         
   6   2   1      11899.26      13405.63       579.96 o                         
   8   2   1      63260.11      63980.87      1397.84 o                         
  10   2   1     136916.75     131238.77      1047.00 o                         
  12   2   1      48367.70      47073.00       902.90 o                         
  14   2   1     351404.50     363456.03      2329.80 o                         
  16   2   1       1736.89       1815.79       285.07 o                         
  18   2   1     225176.09     246907.95      3007.45 o                         
  20   2   1       7672.85       6665.05       511.30 o                         
  22   2   1     164355.06     162630.22      1997.18 o                         
  24   2   1        227.71        299.47       135.11 o                         
  26   2   1      16205.42      16327.69       214.87 o                         
  28   2   1        396.60        360.01       150.40 o                         
  30   2   1       8688.36       8980.03       250.32 o                         
  32   2   1      60541.02      66041.09       604.03 o                         
  34   2   1       2891.13       2997.43       198.84 o                         
  36   2   1      59109.02      61483.47       873.53 o                         
  38   2   1        732.32        942.91       136.11 o                         
  40   2   1        282.29       1292.48       402.74 o                         
  42   2   1        543.26        506.31        94.21 o                         
 -41   3   1         52.87        131.56       107.89 o                         
 -39   3   1        209.71         97.81       147.99 o                         
 -37   3   1      19605.39      21300.50       257.94 o                         
 -35   3   1       7302.39       7837.51       216.01 o                         
 -33   3   1       4958.16       5748.58       207.20 o                         
 -31   3   1       6455.39       7085.41       218.17 o                         
 -29   3   1       4184.68       5190.89       172.04 o                         
 -27   3   1      11293.01      12507.35       220.58 o                         
 -25   3   1       4952.28       5259.82       184.19 o                         
 -23   3   1      73295.86      71539.48      1069.71 o                         
 -21   3   1        785.91        712.21       276.42 o                         
 -19   3   1        459.08       1001.36       303.38 o                         
 -17   3   1       8726.16       9085.17       424.08 o                         
 -15   3   1       2946.47       2664.66       302.50 o                         
 -13   3   1      60924.98      57213.77      2151.48 o                         
 -11   3   1      13903.39      19226.09      4195.85 o                         
  -9   3   1     606152.81     671973.50     66893.36 o                         
  -7   3   1     116071.92     127342.00      5500.76 o                         
  -5   3   1      12484.27      13499.15       633.27 o                         
  -3   3   1      43165.53      37928.71       629.84 o                         
  -1   3   1       3140.01       2820.96        99.42 o                         
   1   3   1     157290.28     148659.75      2114.44 o                         
   3   3   1     696009.50     659105.12     16183.33 o                         
   5   3   1     173549.12     154237.64      9098.17 o                         
   7   3   1     160132.45     165392.31      4478.45 o                         
   9   3   1      36294.25      38017.38      1066.30 o                         
  11   3   1        135.37        398.64       261.40 o                         
  13   3   1       1014.56        850.95       288.35 o                         
  15   3   1      76196.79      77843.48      1229.48 o                         
  17   3   1      87189.27      91580.01      1134.65 o                         
  19   3   1      23052.02      23678.30       603.41 o                         
  21   3   1        102.33        371.47       324.39 o                         
  23   3   1      12021.18      12854.43       203.02 o                         
  25   3   1      16926.41      16339.50       223.22 o                         
  27   3   1       2270.95       1954.24       171.27 o                         
  29   3   1      70158.41      70455.48       824.05 o                         
  31   3   1       6116.02       6034.31       234.86 o                         
  33   3   1      52126.84      54395.06       935.26 o                         
  35   3   1      16003.41      15741.48       563.49 o                         
  37   3   1       1036.81        708.74       152.00 o                         
  39   3   1      11956.00      13117.16       191.96 o                         
  41   3   1         32.76        -74.79       127.30 o                         
 -42   4   1       3426.95       3619.26       261.23 o                         
 -40   4   1       1153.49       1108.05       126.18 o                         
 -38   4   1      55649.81      57974.88       590.56 o                         
 -36   4   1       1101.60        989.65       161.63 o                         
 -34   4   1     125152.77     137278.91      1004.47 o                         
 -32   4   1       8642.08       8019.68       224.62 o                         
 -30   4   1      28239.64      29617.59       324.46 o                         
 -28   4   1        927.92        860.77       155.73 o                         
 -26   4   1       6039.48       7002.52       185.50 o                         
 -24   4   1     163656.47     162397.34      1504.19 o                         
 -22   4   1         26.05        332.27       151.00 o                         
 -20   4   1       6624.44       7525.62       416.24 o                         
 -18   4   1      27574.61      25476.90       634.25 o                         
 -16   4   1     113012.04     114194.52      1767.77 o                         
 -14   4   1      24839.72      27224.83       826.29 o                         
 -12   4   1     499357.34     486336.56      4015.64 o                         
 -10   4   1       1224.25        860.03       229.29 o                         
  -8   4   1     251021.38     236012.97      5927.07 o                         
  -6   4   1     143173.23     151578.31     12241.52 o                         
  -4   4   1     346877.00     331184.75      5394.44 o                         
  -2   4   1      35285.77      27934.07       343.20 o                         
   0   4   1      34171.64      34173.71       327.97 o                         
   2   4   1     126179.39     115503.87       643.68 o                         
   4   4   1     217121.73     206925.05      3779.22 o                         
   6   4   1      16737.76      16939.41       870.14 o                         
   8   4   1      12853.00      11728.28       349.47 o                         
  10   4   1      84393.55      78037.47      1447.59 o                         
  12   4   1      21248.80      19809.88       515.44 o                         
  14   4   1      61540.83      59885.54       842.18 o                         
  16   4   1      83470.80      77950.58      1466.55 o                         
  18   4   1       6255.14       5786.73       350.70 o                         
  20   4   1     210885.53     207861.36      2613.03 o                         
  22   4   1      93850.27      92140.08       748.97 o                         
  24   4   1      38319.68      38714.48       453.80 o                         
  26   4   1      15267.95      15640.06       274.10 o                         
  28   4   1     107966.59     107483.69       901.26 o                         
  30   4   1      11169.82      11787.35       334.81 o                         
  32   4   1     183539.83     195495.50       982.19 o                         
  34   4   1        132.09        113.99       193.46 o                         
  36   4   1     113037.38     125624.54       816.25 o                         
  38   4   1        147.86        799.39       166.25 o                         
  40   4   1       3181.69       3005.48       140.24 o                         
 -41   5   1        425.33        383.18       115.29 o                         
 -39   5   1       4090.88       4154.15       162.32 o                         
 -37   5   1        129.45        -47.76       172.90 o                         
 -35   5   1      14484.75      15313.73       283.87 o                         
 -33   5   1      13620.67      14561.34       267.33 o                         
 -31   5   1       1504.52       1612.44       186.75 o                         
 -29   5   1       4772.95       5345.06       321.00 o                         
 -27   5   1       6385.58       6429.69       196.23 o                         
 -25   5   1       8786.18       8842.67       228.24 o                         
 -23   5   1       1449.10       1226.36       158.13 o                         
 -21   5   1       3711.31       3717.68       164.80 o                         
 -19   5   1       9789.97       9838.16       500.99 o                         
 -17   5   1       7007.41       6175.41       400.77 o                         
 -15   5   1      65336.09      67415.70       868.95 o                         
 -13   5   1      18402.24      17575.27       505.20 o                         
 -11   5   1     100664.53     104126.80      1820.02 o                         
  -9   5   1      11444.38      10722.10       591.68 o                         
  -7   5   1     185328.83     164259.19     12766.10 o                         
  -5   5   1       6992.31      12456.80     12194.81 o                         
  -3   5   1     109326.01      99667.07      4398.41 o                         
  -1   5   1      54418.04      62946.07     14003.65 o                         
   1   5   1      32830.62      31671.77      8210.04 o                         
   3   5   1         28.16      20798.84      7500.14 o                         
   5   5   1       3031.23       2557.60       366.84 o                         
   7   5   1        135.77        106.00       118.78 o                         
   9   5   1      19556.53      18893.00       742.04 o                         
  11   5   1       4028.90       4762.13       219.38 o                         
  13   5   1      32049.88      30671.02       678.09 o                         
  15   5   1         35.24       -252.71       252.71 o                         
  17   5   1        120.23        -18.99       243.10 o                         
  19   5   1       5046.77       4513.21       325.55 o                         
  21   5   1      42386.34      41239.70       491.42 o                         
  23   5   1      82844.81      78779.15       758.01 o                         
  25   5   1       3286.20       3056.64       183.74 o                         
  27   5   1      82449.02      76730.54      1092.87 o                         
  29   5   1       2506.55       2233.81       192.53 o                         
  31   5   1      23744.88      25023.33       309.92 o                         
  33   5   1       9520.47       9270.90       233.20 o                         
  35   5   1       4588.47       4979.32       217.52 o                         
  37   5   1        430.95        224.67       151.76 o                         
  39   5   1       2120.82       2098.29       142.27 o                         
  41   5   1       2037.67       1894.72       180.41 o                         
 -40   6   1       9228.51       8041.95       341.79 o                         
 -38   6   1       3026.99       2704.19       177.94 o                         
 -36   6   1      12086.67      12684.20       278.96 o                         
 -34   6   1      27164.36      28883.04       824.80 o                         
 -32   6   1      12161.70      13661.64       357.66 o                         
 -30   6   1      35730.13      38606.71       495.94 o                         
 -28   6   1      11690.38      12494.39       247.51 o                         
 -26   6   1       3286.68       2958.84       170.82 o                         
 -24   6   1      58485.37      58505.84      1028.43 o                         
 -22   6   1        356.08        483.50       150.30 o                         
 -20   6   1       3656.72       3854.17       183.33 o                         
 -18   6   1      53294.16      53839.14       882.01 o                         
 -16   6   1      77961.73      81411.15      1040.19 o                         
 -14   6   1       8323.52      14200.42      3943.88 o                         
 -12   6   1      27895.83      26979.71      1789.55 o                         
 -10   6   1     192621.52     191317.55      1169.08 o                         
  -8   6   1       9372.15       9064.88       277.70 o                         
  -6   6   1       2352.64       1378.35      1321.04 o                         
  -4   6   1        867.16        964.27       206.78 o                         
  -2   6   1     206647.28     204864.06      3535.89 o                         
   0   6   1     166673.70     179651.20      9973.41 o                         
   2   6   1      32742.06      35051.52      3144.47 o                         
   4   6   1     208030.31     198197.31       885.38 o                         
   6   6   1       2136.10       1941.89       162.12 o                         
   8   6   1      59992.62      52292.14      3689.21 o                         
  10   6   1     160025.00     146284.77      3149.40 o                         
  12   6   1      58829.51      54172.18       835.45 o                         
  14   6   1     235842.45     228777.61      3033.70 o                         
  16   6   1      69236.72      68127.04      1833.45 o                         
  18   6   1       6125.25       6603.88       353.74 o                         
  20   6   1      27475.23      27924.14       286.60 o                         
  22   6   1     114229.64     110885.86      1247.82 o                         
  24   6   1       2731.29       2742.58       227.12 o                         
  26   6   1      15288.51      14838.20       367.40 o                         
  28   6   1      20234.70      22357.79       424.22 o                         
  30   6   1      12232.25      14487.91       530.41 o                         
  32   6   1      38405.56      42850.42       385.22 o                         
  34   6   1      16547.49      17458.38       262.39 o                         
  36   6   1       6049.84       5710.13       373.28 o                         
  38   6   1       1813.13       1527.23       292.50 o                         
  40   6   1         52.44        -99.28        99.28 o                         
 -39   7   1      12537.35      11472.13       247.41 o                         
 -37   7   1      38534.88      38353.27      1475.64 o                         
 -35   7   1       6574.34       6684.56       210.61 o                         
 -33   7   1      24874.55      27387.70       320.05 o                         
 -31   7   1      42305.96      43705.20       427.56 o                         
 -29   7   1       2995.11       2872.17       186.25 o                         
 -27   7   1       5443.08       5884.76       191.58 o                         
 -25   7   1      13240.94      13801.22       374.09 o                         
 -23   7   1     103059.21     101358.03      2237.07 o                         
 -21   7   1      38209.59      37991.17       541.94 o                         
 -19   7   1       1501.22       1197.65       194.43 o                         
 -17   7   1       2566.77       3028.12       352.43 o                         
 -15   7   1     116348.70     108881.52      1132.71 o                         
 -13   7   1     104237.03     113475.91     10015.16 o                         
 -11   7   1      12361.88      27514.59      8918.49 o                         
  -9   7   1     143218.27     128979.38      6063.96 o                         
  -7   7   1      30336.24      28361.66      1064.37 o                         
  -5   7   1        821.10       -790.38       790.38 o                         
  -3   7   1     583715.06     556259.94      7776.26 o                         
  -1   7   1       7524.13       8270.60      1322.25 o                         
   1   7   1     284826.91     254898.91     11930.79 o                         
   3   7   1      78307.72      80105.91      3090.20 o                         
   5   7   1     231143.00     229784.59      2373.14 o                         
   7   7   1      17654.98      22536.33       399.17 o                         
   9   7   1       1463.13       1858.32       179.96 o                         
  11   7   1      63148.18      60242.46       744.42 o                         
  13   7   1      14174.83      13890.28       446.97 o                         
  15   7   1       7872.63       7684.55       388.16 o                         
  17   7   1      22462.81      22043.93       574.78 o                         
  19   7   1     184858.42     186830.20      1642.61 o                         
  21   7   1      38012.29      38403.90       335.64 o                         
  23   7   1     100554.00     106126.34      1202.53 o                         
  25   7   1       8702.75       8626.29       210.02 o                         
  27   7   1      52072.12      54045.64       943.33 o                         
  29   7   1      88241.11      94495.65      1146.36 o                         
  31   7   1      26068.88      27173.49       321.01 o                         
  33   7   1      20322.25      20485.64       280.88 o                         
  35   7   1      44873.94      47432.64       524.03 o                         
  37   7   1       4432.48       4033.84       629.23 o                         
  39   7   1       1358.83       1124.60       106.41 o                         
 -40   8   1       4660.86       3854.58       190.59 o                         
 -38   8   1        292.62          7.70       139.49 o                         
 -36   8   1       3111.87       2232.85       282.95 o                         
 -34   8   1       7054.34       6854.77       206.93 o                         
 -32   8   1       3873.53       3692.21       197.84 o                         
 -30   8   1       4976.82       5238.59       191.53 o                         
 -28   8   1       8598.38       8656.55       231.69 o                         
 -26   8   1       6980.36       6672.44       218.55 o                         
 -24   8   1       3405.93      15607.62      3029.27 o                         
 -22   8   1       5473.99       4832.82       246.93 o                         
 -20   8   1      15859.31      15517.76       244.18 o                         
 -18   8   1        978.08        787.60       171.42 o                         
 -16   8   1       4599.39       3848.28       421.15 o                         
 -14   8   1       1610.86       2355.11       325.83 o                         
 -12   8   1      17862.54      19831.30       519.49 o                         
 -10   8   1      18105.83      22997.80      1758.83 o                         
  -8   8   1      22389.12      20935.00      2011.54 o                         
  -6   8   1      21224.69      22766.74      3086.34 o                         
  -4   8   1       2613.03       8824.88      9058.58 o                         
  -2   8   1        763.33       3739.24       760.40 o                         
   0   8   1       3912.36      10129.49      2100.05 o                         
   2   8   1        551.20       1343.93       315.92 o                         
   4   8   1        108.64        595.26       207.27 o                         
   6   8   1      79560.35      80470.85      1549.43 o                         
   8   8   1       6317.82       6795.78       295.07 o                         
  10   8   1      18271.01      17888.43       334.14 o                         
  12   8   1      22882.26      22671.55      1095.53 o                         
  14   8   1      27207.04      24197.91       519.77 o                         
  16   8   1      35167.61      32032.61       497.26 o                         
  18   8   1      53532.27      52372.51       680.21 o                         
  20   8   1      44606.57      43785.08       491.86 o                         
  22   8   1      11925.95      21609.16      3260.40 o                         
  24   8   1       9501.84       9032.54       221.84 o                         
  26   8   1         85.45        -37.03       185.54 o                         
  28   8   1      20792.43      21279.05       362.51 o                         
  30   8   1       1676.43       1527.59       185.97 o                         
  32   8   1        531.04        242.37       167.06 o                         
  34   8   1        690.85        672.95       130.94 o                         
  36   8   1         12.11       -148.53       148.53 o                         
  38   8   1       9336.87       8375.13       515.76 o                         
 -39   9   1       6601.73       5009.27       157.34 o                         
 -37   9   1      34007.80      33019.64      1046.49 o                         
 -35   9   1      88094.31      89657.05      2179.75 o                         
 -33   9   1      24099.69      24171.81       327.23 o                         
 -31   9   1      38913.34      39702.79       546.55 o                         
 -29   9   1         14.79       -157.69       178.61 o                         
 -27   9   1        122.57        114.11       175.99 o                         
 -25   9   1      54549.98      57183.02      1449.90 o                         
 -23   9   1       9872.07      10305.61       231.29 o                         
 -21   9   1      77785.02      77312.34       664.94 o                         
 -19   9   1      12462.17      11788.56       370.12 o                         
 -17   9   1      17125.57      17315.87       537.32 o                         
 -15   9   1     126783.08     120644.23      2270.60 o                         
 -13   9   1      29484.96      29362.72       683.65 o                         
 -11   9   1     194979.47     217653.00      4995.56 o                         
  -9   9   1      35991.57      37221.19      2419.47 o                         
  -7   9   1      34972.93      39561.43      3573.10 o                         
  -5   9   1       9670.03      12221.18      2292.65 o                         
  -3   9   1     246103.33     231123.08      8449.30 o                         
  -1   9   1       2939.72       2691.01       247.66 o                         
   1   9   1     205274.97     196069.22      2135.42 o                         
   3   9   1       2088.25       1015.15      1568.25 o                         
   5   9   1      72520.17      76950.69      2363.12 o                         
   7   9   1       1440.83       2995.60       887.79 o                         
   9   9   1       1791.28       2945.22       563.96 o                         
  11   9   1      34210.29      35412.07       750.33 o                         
  13   9   1      46566.49      48070.74      1056.67 o                         
  15   9   1       8786.52       8996.02       340.32 o                         
  17   9   1      24495.02      23260.13       659.64 o                         
  19   9   1     120851.37     115620.88       752.18 o                         
  21   9   1       9672.56      10254.03       247.19 o                         
  23   9   1      55793.30      57480.53       604.68 o                         
  25   9   1      21100.93      23254.33       331.20 o                         
  27   9   1       4292.53       4969.75       278.28 o                         
  29   9   1      18163.11      18409.99       417.09 o                         
  31   9   1       7271.64       7261.11       241.74 o                         
  33   9   1      66531.57      67838.82       612.42 o                         
  35   9   1      47120.48      46468.29      1762.27 o                         
  37   9   1      12118.81      11007.10       749.44 o                         
 -38  10   1      43483.63      35591.77       464.55 o                         
 -36  10   1        359.64        -26.95        82.41 o                         
 -34  10   1      50470.82      48169.19      1687.31 o                         
 -32  10   1        170.61        127.02       105.78 o                         
 -30  10   1      21430.26      22624.93       354.28 o                         
 -28  10   1       1104.54       1181.90       207.68 o                         
 -26  10   1      63113.45      64518.04      1759.67 o                         
 -24  10   1       3439.32       4110.39       205.07 o                         
 -22  10   1        150.02        128.72       181.35 o                         
 -20  10   1       7999.06       7281.33       303.83 o                         
 -18  10   1      44565.82      40206.23       867.66 o                         
 -16  10   1       3427.16       5484.48       691.68 o                         
 -14  10   1      40206.49      40753.14      1231.90 o                         
 -12  10   1        540.09        823.79       348.71 o                         
 -10  10   1       1275.05       2598.21       383.06 o                         
  -8  10   1     101964.42     105766.53      3630.83 o                         
  -6  10   1      33293.59      31452.82       785.21 o                         
  -4  10   1      96552.00      92771.95      2471.77 o                         
  -2  10   1     216957.20     211108.67      8841.29 o                         
   0  10   1      56578.31      54520.97      1382.65 o                         
   2  10   1     129478.12     129169.32      3049.54 o                         
   4  10   1       7778.03       6736.41       407.56 o                         
   6  10   1      71317.44      73092.14      3018.80 o                         
   8  10   1        223.36        258.38       239.34 o                         
  10  10   1        212.10        968.39       279.30 o                         
  12  10   1      18614.33      17609.51       287.56 o                         
  14  10   1        674.80        614.33       165.44 o                         
  16  10   1      25587.09      25552.46       413.41 o                         
  18  10   1        264.42        321.28       230.70 o                         
  20  10   1       2809.21       2490.57       203.72 o                         
  22  10   1      12670.13      13415.42       386.63 o                         
  24  10   1      35720.57      35293.20       390.97 o                         
  26  10   1      21618.50      23317.36       305.74 o                         
  28  10   1      12164.49      12719.35       614.42 o                         
  30  10   1        462.64        546.82       156.72 o                         
  32  10   1      10831.47      10975.36       238.96 o                         
  34  10   1       3261.79       2032.16       458.00 o                         
  36  10   1      25232.02      25209.65       540.79 o                         
 -37  11   1       7801.07       5455.50       245.38 o                         
 -35  11   1       7631.50       7680.74       246.59 o                         
 -33  11   1       5055.42       3397.40       889.15 o                         
 -31  11   1      10195.32       7777.91      1590.52 o                         
 -29  11   1       4178.86       4288.63       433.88 o                         
 -27  11   1         37.68         45.01       220.09 o                         
 -25  11   1      10885.48      10478.65       286.71 o                         
 -23  11   1        120.91        184.61       250.38 o                         
 -21  11   1      11178.76      11838.41       382.90 o                         
 -19  11   1      10177.20      10153.70       315.41 o                         
 -17  11   1      12256.62      13560.86       614.24 o                         
 -15  11   1     122525.94     116347.72      1718.00 o                         
 -13  11   1      48119.75      46541.72      1046.71 o                         
 -11  11   1      18251.50      16426.31       308.46 o                         
  -9  11   1       1285.80       1236.65       143.95 o                         
  -7  11   1      23205.17      21561.04       581.68 o                         
  -5  11   1      46758.20      47768.51      2284.80 o                         
  -3  11   1      32924.06      33290.47       854.24 o                         
  -1  11   1      31569.36      21771.97      1917.76 o                         
   1  11   1     164688.55     155045.77      2706.31 o                         
   3  11   1      56211.00      63635.24      6784.83 o                         
   5  11   1      23075.34      20577.53       841.11 o                         
   7  11   1       5340.21       4524.61       212.75 o                         
   9  11   1        990.34       1098.91       128.81 o                         
  11  11   1        483.48        507.56       123.90 o                         
  13  11   1      48883.86      47203.41       510.04 o                         
  15  11   1       3412.27       3003.50       169.39 o                         
  17  11   1      19929.63      19917.33       375.94 o                         
  19  11   1      75378.12      80203.93       994.83 o                         
  21  11   1      17791.85      18085.79       410.27 o                         
  23  11   1      21496.98      21627.69       567.84 o                         
  25  11   1         47.04        -42.29       221.24 o                         
  27  11   1      12686.18      13199.53       528.48 o                         
  29  11   1       2025.17       1781.74       236.06 o                         
  31  11   1       8113.92       6334.36      2034.99 o                         
  33  11   1      22997.47      25746.33      1002.15 o                         
  35  11   1       4617.79       4188.99       209.64 o                         
 -36  12   1       1581.67       1234.04       150.09 o                         
 -34  12   1     108088.37     106617.30      1454.41 o                         
 -32  12   1       1647.42        669.86       429.01 o                         
 -30  12   1      44814.25      48784.67       410.44 o                         
 -28  12   1       9007.73       9416.69       270.55 o                         
 -26  12   1       3304.10       2992.95       281.62 o                         
 -24  12   1      23589.88      21748.79      1300.32 o                         
 -22  12   1         77.87        387.46       208.62 o                         
 -20  12   1      18569.38      17300.45       611.47 o                         
 -18  12   1        275.41        146.05       186.49 o                         
 -16  12   1       7117.93       7453.29       254.02 o                         
 -14  12   1       5797.23       5838.56       197.14 o                         
 -12  12   1     170505.41     168386.11      3545.82 o                         
 -10  12   1       4599.72       4372.94       301.88 o                         
  -8  12   1       4966.73       4636.98       184.53 o                         
  -6  12   1      12531.34      12419.32       285.89 o                         
  -4  12   1       2620.62       5224.50      1959.63 o                         
  -2  12   1     397834.47     402768.12     86044.41 o                         
   0  12   1     195106.45     171941.14      1870.12 o                         
   2  12   1      71753.85      82947.13     10667.46 o                         
   4  12   1      63959.12      62273.55       796.21 o                         
   6  12   1       4488.52       4813.98       151.42 o                         
   8  12   1       3534.12       3817.96       229.44 o                         
  10  12   1       6202.26       5240.74       193.40 o                         
  12  12   1       3511.15       4022.94       215.39 o                         
  14  12   1       8386.67       7967.79       241.32 o                         
  16  12   1      14111.43      14610.20       361.87 o                         
  18  12   1      49992.66      47886.47      1253.25 o                         
  20  12   1      32945.14      34874.84       608.96 o                         
  22  12   1      54568.40      58061.28       892.45 o                         
  24  12   1       9462.51      10479.46       491.41 o                         
  26  12   1       1084.50       1254.67       237.28 o                         
  28  12   1      13803.35      13190.92       312.05 o                         
  30  12   1         84.27        -38.62       159.03 o                         
  32  12   1      87362.07      95890.52      1083.95 o                         
  34  12   1       1519.76       1845.57       148.79 o                         
 -33  13   1       7882.92       7766.34       359.73 o                         
 -31  13   1        355.59        148.10       192.51 o                         
 -29  13   1       9211.64       8839.03       432.22 o                         
 -27  13   1       5619.47       6250.22       306.85 o                         
 -25  13   1      16935.89      17094.58       388.33 o                         
 -23  13   1         94.83        258.74       237.79 o                         
 -21  13   1       5555.91       5923.00       267.54 o                         
 -19  13   1      11306.70      11181.53       304.13 o                         
 -17  13   1       3252.72       3189.46       240.35 o                         
 -15  13   1       1305.58       1333.97       182.83 o                         
 -13  13   1      16740.31      18752.18      1247.73 o                         
 -11  13   1      68910.66      68732.67       587.54 o                         
  -9  13   1      12733.48      13249.99       325.78 o                         
  -7  13   1      17260.76      17472.13       789.34 o                         
  -5  13   1      15101.11      12042.02       698.91 o                         
  -3  13   1      39041.23      38302.82      1464.14 o                         
  -1  13   1        554.52        459.35       320.98 o                         
   1  13   1       2508.74       2276.56       183.60 o                         
   3  13   1      39825.57      35147.74       716.01 o                         
   5  13   1        762.20        488.13       190.89 o                         
   7  13   1      38603.12      37136.65       384.94 o                         
   9  13   1      78076.71      75669.69       579.27 o                         
  11  13   1         60.45       1711.99       393.82 o                         
  13  13   1       3716.85       3206.97       208.93 o                         
  15  13   1       3103.88       3394.95       195.81 o                         
  17  13   1      25142.12      24988.50       565.91 o                         
  19  13   1       2305.96       2296.01       251.84 o                         
  21  13   1       1171.45       1968.22       550.95 o                         
  23  13   1       4189.68       4362.27       260.03 o                         
  25  13   1        150.89        209.38       224.41 o                         
  27  13   1       7165.13       6395.74       255.93 o                         
  29  13   1       1073.89       1155.94       168.02 o                         
  31  13   1      10505.18       7642.85      5435.25 o                         
 -30  14   1       6166.81       5829.06       508.57 o                         
 -28  14   1      11485.45      10999.16       575.33 o                         
 -26  14   1        131.52       1399.19       745.48 o                         
 -24  14   1        457.94        460.71       233.06 o                         
 -22  14   1       2603.45       2375.17       335.90 o                         
 -20  14   1       1268.93       1056.06       198.20 o                         
 -18  14   1       2466.35       2483.27       268.55 o                         
 -16  14   1      30005.38      29578.56       558.29 o                         
 -14  14   1        277.51        463.08       168.16 o                         
 -12  14   1       3918.66       4621.50       256.75 o                         
 -10  14   1       5239.89       5546.57       329.42 o                         
  -8  14   1        132.38        121.66       193.69 o                         
  -6  14   1        623.36       1736.21       306.42 o                         
  -4  14   1       5354.21       5814.91       558.33 o                         
  -2  14   1      52143.49      79131.73      5522.93 o                         
   0  14   1      26114.10      45140.59      6142.20 o                         
   2  14   1      56635.41      56762.25       646.74 o                         
   4  14   1      47069.20      47786.14       768.26 o                         
   6  14   1       4295.58       4587.39       203.89 o                         
   8  14   1        479.50        494.54       166.81 o                         
  10  14   1       3574.98       3477.59       176.28 o                         
  12  14   1       1525.63       1723.72       190.40 o                         
  14  14   1      19288.70      19147.33       387.75 o                         
  16  14   1       7325.61       7707.44       409.69 o                         
  18  14   1         42.68       -255.71       255.71 o                         
  20  14   1      43369.42      44308.05       689.62 o                         
  22  14   1      22370.92      23610.16       814.75 o                         
  24  14   1        362.16        185.07       227.17 o                         
  26  14   1       1594.11       1646.70       217.37 o                         
  28  14   1         81.70        199.69       195.76 o                         
  30  14   1      31383.60      31136.84       526.49 o                         
 -29  15   1       4237.69       3762.42       262.61 o                         
 -27  15   1        151.24       1006.41       507.16 o                         
 -25  15   1       9970.02       9973.53       277.86 o                         
 -23  15   1        304.74         99.66       259.31 o                         
 -21  15   1       1751.45       1656.89       251.01 o                         
 -19  15   1        304.23        357.32       210.88 o                         
 -17  15   1      11064.41      11091.17       455.52 o                         
 -15  15   1        458.04        439.87       175.56 o                         
 -13  15   1      27088.55      26699.46       500.84 o                         
 -11  15   1      10569.54      11150.25       294.35 o                         
  -9  15   1      16375.39      18354.37       571.65 o                         
  -7  15   1      19801.39      19075.81      1181.58 o                         
  -5  15   1       1063.41       2256.78       758.77 o                         
  -3  15   1      50151.01      50731.37      1050.13 o                         
  -1  15   1       3985.38       4635.95       205.54 o                         
   1  15   1      93902.99      96845.34      2002.01 o                         
   3  15   1      25157.36      25027.71       496.54 o                         
   5  15   1      32705.17      30383.24      4385.82 o                         
   7  15   1       3413.69       3780.62       256.96 o                         
   9  15   1       4802.15       5073.11       205.86 o                         
  11  15   1        361.13        508.81       172.26 o                         
  13  15   1        202.59        129.57       168.12 o                         
  15  15   1       1111.62       1025.72       203.67 o                         
  17  15   1        295.43        -62.65       239.28 o                         
  19  15   1      49104.24      49947.16      2213.41 o                         
  21  15   1       3867.26       3846.62       313.65 o                         
  23  15   1      44371.47      47163.11      1529.45 o                         
  25  15   1         20.48        -79.54       170.54 o                         
  27  15   1      16767.31      17850.61       408.21 o                         
  29  15   1       8390.60       6215.50       399.23 o                         
 -28  16   1      12942.17       8230.65      1129.22 o                         
 -26  16   1       6125.39       5968.30       316.84 o                         
 -24  16   1        965.86       1070.66       244.19 o                         
 -22  16   1         27.00       -184.67       184.67 o                         
 -20  16   1       1229.70       1152.93       181.19 o                         
 -18  16   1      56805.67      57623.20      2668.19 o                         
 -16  16   1      12028.35      11925.63       530.06 o                         
 -14  16   1      12383.38      12063.34       300.72 o                         
 -12  16   1      19052.95      19144.83      1204.44 o                         
 -10  16   1      23634.88      23048.88       832.39 o                         
  -8  16   1      18633.46      20111.61       508.91 o                         
  -6  16   1       1556.07       1457.73       306.87 o                         
  -4  16   1      33307.85      33913.24      3101.16 o                         
  -2  16   1       4219.04       4112.11       413.06 o                         
   0  16   1      21301.75      21568.64       639.64 o                         
   2  16   1       3043.15       2557.38       276.94 o                         
   4  16   1      21652.80      22914.46       612.41 o                         
   6  16   1       4746.09       5935.70       630.09 o                         
   8  16   1       3543.99       3784.70       229.59 o                         
  10  16   1       4757.39       4220.04       280.88 o                         
  12  16   1       3894.91       3970.72       234.12 o                         
  14  16   1      16104.85      16070.23       501.09 o                         
  16  16   1      65222.51      64211.74       872.37 o                         
  18  16   1       2212.56       1919.28       199.22 o                         
  20  16   1        754.29        504.62       248.09 o                         
  22  16   1       2356.82       2422.54       485.99 o                         
  24  16   1      23221.14      23108.71      1123.04 o                         
  26  16   1      10283.77       8272.96      1202.02 o                         
  28  16   1       6889.24       2575.28       178.67 o                         
 -25  17   1       3554.61       2718.21       452.64 o                         
 -23  17   1      11463.44      10773.55       682.53 o                         
 -21  17   1      11054.68      10020.96      3248.15 o                         
 -19  17   1      31476.33      29356.87      2541.79 o                         
 -17  17   1       3386.47       3776.32       215.05 o                         
 -15  17   1      34721.38      33895.75      1088.65 o                         
 -13  17   1      15810.75      15747.17       496.93 o                         
 -11  17   1       4670.83       3690.54       627.14 o                         
  -9  17   1       6878.30       9335.94      1318.47 o                         
  -7  17   1      44170.69      48103.00      1591.18 o                         
  -5  17   1       2185.90       2248.44       519.86 o                         
  -3  17   1      58740.34      55341.08      2308.46 o                         
  -1  17   1       6578.36       6116.49       430.43 o                         
   1  17   1      86958.09      88338.13      1131.00 o                         
   3  17   1      40791.15      40952.61       445.75 o                         
   5  17   1      28133.41      29385.20       562.88 o                         
   7  17   1       2976.73       3585.60       462.59 o                         
   9  17   1        715.31        956.47       295.82 o                         
  11  17   1      12964.24      15341.52       474.70 o                         
  13  17   1       6749.72       6343.48       278.08 o                         
  15  17   1         18.64       -104.58       132.91 o                         
  17  17   1      57026.81      57097.75     10749.78 o                         
  19  17   1      24397.63      19171.08      7447.61 o                         
  21  17   1        142.24        202.97       221.49 o                         
  23  17   1       9843.28       9167.14       395.46 o                         
  25  17   1         27.83        -56.11        97.89 o                         
 -22  18   1        206.92        423.59       156.64 o                         
 -20  18   1        426.10        315.45       253.72 o                         
 -18  18   1        668.22        491.83       186.17 o                         
 -16  18   1         87.43        749.14       394.27 o                         
 -14  18   1        372.14        186.22       141.55 o                         
 -12  18   1       9616.85      10562.24       351.20 o                         
 -10  18   1       4459.61       4203.58       304.30 o                         
  -8  18   1      67515.57      56119.57     15474.98 o                         
  -6  18   1      15274.01      13746.80      1020.42 o                         
  -4  18   1      45989.76      44647.49      2809.47 o                         
  -2  18   1       9308.76       9086.15       643.22 o                         
   2  18   1       8511.51      13287.59      3372.17 o                         
   4  18   1       1436.86       1799.35       199.68 o                         
   6  18   1      28048.23      31676.09      1417.47 o                         
   8  18   1        434.26        217.35       132.42 o                         
  10  18   1       3420.52       4399.79       226.34 o                         
  12  18   1       3168.79       3839.60       229.82 o                         
  14  18   1       1698.03       1663.25       187.22 o                         
  16  18   1        230.75        240.58       323.99 o                         
  18  18   1       1952.90       2160.02       219.12 o                         
  20  18   1        149.00        -75.83       181.10 o                         
  22  18   1       1947.43       1785.85       302.55 o                         
 -19  19   1       6238.97       6811.04       278.73 o                         
 -17  19   1       2460.18       2038.87       220.36 o                         
 -15  19   1      21783.63      21549.97       304.88 o                         
 -13  19   1       2103.74       3452.45       259.27 o                         
 -11  19   1        713.81       1419.00       559.84 o                         
  -9  19   1       2061.18       1834.17       249.44 o                         
  -7  19   1       3025.61       2965.58       505.05 o                         
  -5  19   1      10101.52      10970.18       451.93 o                         
  -3  19   1      12587.67      14987.35      1554.46 o                         
  -1  19   1       1885.75       1215.78       562.21 o                         
   1  19   1      29460.73      24090.57      7055.99 o                         
   3  19   1      53497.02      55406.25      2924.85 o                         
   5  19   1       1461.16       2006.93       190.03 o                         
   7  19   1      15746.65      17409.97       423.82 o                         
   9  19   1      10602.79      11540.06       217.89 o                         
  11  19   1        370.37       1089.35       204.59 o                         
  13  19   1       8969.39      10509.87       380.91 o                         
  15  19   1        814.61        734.25       164.28 o                         
  17  19   1      36935.03      36682.67      2600.43 o                         
  19  19   1       1829.56       1226.89       188.20 o                         
 -14  20   1       4253.81       3929.44       252.36 o                         
 -12  20   1      25404.08      28844.73      2566.06 o                         
 -10  20   1          1.16        -95.29       207.26 o                         
  -8  20   1      43468.39      45175.82       612.25 o                         
  -6  20   1        150.06        178.61       216.39 o                         
  -4  20   1      10087.32       4658.44      3503.54 o                         
  -2  20   1       7323.13       7694.96       292.53 o                         
   0  20   1       4534.21       5677.98       563.98 o                         
   2  20   1      13886.84      14665.53       424.05 o                         
   6  20   1       7315.28       5071.52      4046.36 o                         
   8  20   1        186.50         98.80        93.49 o                         
  10  20   1       7035.09       7097.68       237.04 o                         
  12  20   1        111.63         67.66       116.20 o                         
  14  20   1       1866.93       1543.89       137.28 o                         
  -9  21   1       1087.86       1419.86       171.53 o                         
  -5  21   1        424.65         -4.76       192.97 o                         
  -3  21   1       9967.51       9698.02       262.05 o                         
  -1  21   1        876.73        588.09       159.85 o                         
   1  21   1        918.65        474.80       136.47 o                         
   5  21   1       4927.51       9634.08       323.99 o                         
   7  21   1       8421.62       7098.58       725.41 o                         
 -42   0   2       6201.71       5162.22       195.48 o                         
 -40   0   2       1738.94       2252.95       227.53 o                         
 -38   0   2       2142.27       2185.59       266.70 o                         
 -36   0   2     190923.45     204022.36      1371.36 o                         
 -34   0   2      71771.09      76791.06      1443.55 o                         
 -32   0   2     146315.47     151531.86      1760.53 o                         
 -30   0   2      31901.54      35010.32       461.32 o                         
 -28   0   2       3440.10       4644.98       290.68 o                         
 -26   0   2       1802.62       2115.53       221.43 o                         
 -24   0   2      11406.66      11192.92       483.46 o                         
 -22   0   2      57341.27      61020.60      2017.82 o                         
 -20   0   2       5154.72       4905.18       802.84 o                         
 -18   0   2      11072.70       8707.36       781.40 o                         
 -16   0   2      47626.49      41090.16      1279.30 o                         
 -14   0   2      53093.30      52036.88      1295.98 o                         
 -12   0   2     397390.88     396779.19      3287.59 o                         
 -10   0   2      39095.25      42950.13       706.03 o                         
  -8   0   2      69212.89      79344.71      3685.44 o                         
  -6   0   2       1738.47       3152.29       311.20 o                         
  -2   0   2    1525230.88    1374402.25      2861.16 o                         
   0   0   2       1367.31        402.90       237.04 o                         
   2   0   2     571721.88     630796.62     17457.09 o                         
   4   0   2     132820.70     129320.45      2937.23 o                         
   6   0   2     239150.02     231893.22      3002.72 o                         
   8   0   2     155740.44     154275.12       896.99 o                         
  10   0   2     327501.81     362977.19      7407.38 o                         
  12   0   2        534.60        791.63       263.43 o                         
  14   0   2      68778.57      73872.92      1178.68 o                         
  16   0   2     275670.72     292216.19      5796.17 o                         
  18   0   2      11148.26      12998.76       742.98 o                         
  20   0   2     633069.00     657899.88      6048.70 o                         
  22   0   2       7024.13       5533.56       578.90 o                         
  24   0   2     117083.12     121419.80      1883.31 o                         
  26   0   2       4072.23       3616.62       306.79 o                         
  28   0   2       4785.69       5170.99       246.33 o                         
  30   0   2      69253.18      67857.42       797.32 o                         
  32   0   2      41462.11      43836.86       469.53 o                         
  34   0   2      59993.06      61402.22       804.76 o                         
  36   0   2        977.78       1087.05       267.02 o                         
  38   0   2         36.59         17.06       220.03 o                         
  40   0   2       7724.53       8444.42       278.87 o                         
  42   0   2       9803.11       8878.88       331.14 o                         
 -43   1   2        951.85        935.88       123.40 o                         
 -41   1   2        147.96        238.61       128.17 o                         
 -39   1   2        734.29        999.19       164.16 o                         
 -37   1   2       4504.92       4398.57       179.39 o                         
 -35   1   2       4277.24       4155.03       199.22 o                         
 -33   1   2      39762.64      40291.33       370.24 o                         
 -31   1   2        144.74        447.31       171.46 o                         
 -29   1   2         22.53        148.07       152.69 o                         
 -27   1   2         16.69         -2.97       147.07 o                         
 -25   1   2       9968.54      10219.06       186.03 o                         
 -23   1   2       2292.14       1657.96       163.65 o                         
 -21   1   2      47902.43      50842.72      1020.22 o                         
 -19   1   2       7832.82       7745.12       488.54 o                         
 -17   1   2        102.09         27.48       407.96 o                         
 -15   1   2     160926.41     204459.81     16253.08 o                         
 -13   1   2      19385.30      27188.15      1965.49 o                         
 -11   1   2      84410.02      82385.79      9071.16 o                         
  -9   1   2     204213.39     203023.97      4921.51 o                         
  -7   1   2     347053.44     337871.19      4117.55 o                         
  -5   1   2        578.87        781.20       166.16 o                         
  -3   1   2       1411.39       1635.42        80.88 o                         
  -1   1   2      65716.99      66737.14       554.34 o                         
   1   1   2      61051.92      61186.00      1167.55 o                         
   3   1   2       4835.36       4005.73       192.25 o                         
   5   1   2      43537.38      42756.52       391.00 o                         
   7   1   2     199241.31     198748.98      1714.82 o                         
   9   1   2       6912.71       6999.64       266.31 o                         
  11   1   2       5934.46       6109.34       279.41 o                         
  13   1   2     178585.58     197377.08      3436.97 o                         
  15   1   2      24917.79      26042.23       491.88 o                         
  17   1   2      20706.10      19171.78       677.68 o                         
  19   1   2     154133.34     163078.84      2227.07 o                         
  21   1   2      64051.31      72303.66      1605.28 o                         
  23   1   2      85471.56      85190.65       643.89 o                         
  25   1   2       2213.48       2058.76       161.77 o                         
  27   1   2       3638.00       3932.69       172.91 o                         
  29   1   2       7985.83       8248.18       198.63 o                         
  31   1   2       1691.00       1750.32       206.47 o                         
  33   1   2      16653.62      17721.40       295.32 o                         
  35   1   2        614.61        186.60       190.59 o                         
  37   1   2       1186.91       1137.98       141.51 o                         
  39   1   2        691.69        512.24       148.66 o                         
  41   1   2        490.79        290.55       117.73 o                         
 -42   2   2       4660.62       3998.64       162.40 o                         
 -40   2   2       8995.39       9789.75       208.95 o                         
 -38   2   2       5251.38       5076.37       194.89 o                         
 -36   2   2      59426.71      60283.35       802.18 o                         
 -34   2   2      33014.70      34161.45       435.67 o                         
 -32   2   2      10082.11      10199.10       255.68 o                         
 -30   2   2      15717.09      17200.77       260.46 o                         
 -28   2   2       7767.49       7113.44       253.33 o                         
 -26   2   2       2028.38       2427.09       163.06 o                         
 -24   2   2        869.66        650.28       136.85 o                         
 -22   2   2      28704.39      32893.24       881.91 o                         
 -20   2   2       2576.67       3185.60       357.03 o                         
 -18   2   2      17430.79      14938.31       702.85 o                         
 -16   2   2     232587.64     241351.45      4634.00 o                         
 -14   2   2      39606.11      94781.08     24709.20 o                         
 -12   2   2      88656.23     112802.52     18614.44 o                         
 -10   2   2      71753.22      71083.48      1372.21 o                         
  -8   2   2     129463.60     127876.05      9974.75 o                         
  -6   2   2        819.03       1605.13       175.08 o                         
  -4   2   2       1129.34       1014.20       285.88 o                         
  -2   2   2     532879.31     515687.19      3878.87 o                         
   0   2   2      79179.36      74557.64      1011.84 o                         
   2   2   2     338889.50     323750.06      5789.45 o                         
   4   2   2      11148.13      10799.54       467.62 o                         
   6   2   2       2223.07       1849.30       426.43 o                         
   8   2   2     100298.48     100577.66      1009.58 o                         
  10   2   2      75251.48      78942.55       981.54 o                         
  12   2   2      26429.10      25402.57       552.72 o                         
  14   2   2      87263.49      96138.38      1055.86 o                         
  16   2   2       7972.10       7768.80       426.90 o                         
  18   2   2      20084.83      20855.15       818.22 o                         
  20   2   2     157011.17     159063.91      2395.20 o                         
  22   2   2      45092.49      46396.06       540.39 o                         
  24   2   2      28999.43      28530.26       352.02 o                         
  26   2   2        160.07        130.35       138.68 o                         
  28   2   2       2333.03       2389.82       178.77 o                         
  30   2   2      31435.14      33185.74       395.41 o                         
  32   2   2        504.10        238.79       185.51 o                         
  34   2   2      48078.55      49842.18       397.37 o                         
  36   2   2      30372.92      29580.58       684.17 o                         
  38   2   2       4976.09       5498.69       159.68 o                         
  40   2   2         33.31         76.75       130.50 o                         
  42   2   2      10687.43       8256.18       366.88 o                         
 -43   3   2      11714.02       8943.65       260.09 o                         
 -41   3   2      11112.75      11041.72       306.84 o                         
 -39   3   2        237.95        273.08       152.18 o                         
 -37   3   2      98656.49     105337.63      3613.32 o                         
 -35   3   2         50.53        159.54       171.17 o                         
 -33   3   2      90244.16      92341.18      1215.64 o                         
 -31   3   2      16422.22      15849.20       272.82 o                         
 -29   3   2        323.48        469.57       172.37 o                         
 -27   3   2        153.57         96.01       141.59 o                         
 -25   3   2        175.70        182.67       135.88 o                         
 -23   3   2      29449.55      32107.44       707.31 o                         
 -21   3   2       1444.48       1311.13       287.15 o                         
 -19   3   2      10979.89      12486.53       551.55 o                         
 -17   3   2      92183.90     101956.84      3561.95 o                         
 -15   3   2     393744.88     404673.19      2174.55 o                         
 -13   3   2      99991.35     104291.05      2115.96 o                         
 -11   3   2     344049.19     342502.50     10018.29 o                         
  -9   3   2      23724.92      20628.46       671.81 o                         
  -7   3   2     134709.45     131998.66      6965.88 o                         
  -5   3   2      28823.54      25332.41       893.23 o                         
  -3   3   2      71268.80      65513.12      1142.39 o                         
  -1   3   2      39311.07      36926.12       738.02 o                         
   1   3   2     363457.25     336704.59      4864.18 o                         
   3   3   2    1379297.75    1288840.50     21635.25 o                         
   5   3   2      88979.10      86354.05      1694.52 o                         
   7   3   2      20414.21      23400.69       448.29 o                         
   9   3   2      15737.75      15491.13       900.92 o                         
  11   3   2       4303.71       4003.61       316.83 o                         
  13   3   2      21117.64      19707.48       469.54 o                         
  15   3   2       2583.57       2503.19       366.95 o                         
  17   3   2      63981.58      65817.47      1226.66 o                         
  19   3   2      65874.24      67912.98       857.00 o                         
  21   3   2     283178.78     287205.31      2097.19 o                         
  23   3   2     126999.51     127398.52       917.18 o                         
  25   3   2      57327.86      56500.63       900.07 o                         
  27   3   2       4927.70       5389.92       214.88 o                         
  29   3   2      34963.93      36276.95       540.05 o                         
  31   3   2       8309.85       9650.44       236.19 o                         
  33   3   2     164305.88     176527.31      1095.20 o                         
  35   3   2         95.76        -20.81       173.15 o                         
  37   3   2      67993.58      70837.37       794.97 o                         
  39   3   2       5464.09       5657.05       150.24 o                         
  41   3   2       9296.67       8631.42       538.61 o                         
 -42   4   2       1344.39       1061.01       124.98 o                         
 -40   4   2         48.32        -82.87       143.38 o                         
 -38   4   2       5791.65       5486.90       185.09 o                         
 -36   4   2       3210.30       2634.09       190.74 o                         
 -34   4   2         14.32        -19.82       181.07 o                         
 -32   4   2       5705.74       5826.11       207.43 o                         
 -30   4   2      17432.96      17203.78       339.47 o                         
 -28   4   2       2442.21       2446.73       164.77 o                         
 -26   4   2       1267.38        823.22       147.96 o                         
 -24   4   2       9668.18       9241.22       223.35 o                         
 -22   4   2        205.79         82.45       147.41 o                         
 -20   4   2      13751.51      13414.59       569.83 o                         
 -18   4   2      58359.93      58839.29       956.61 o                         
 -16   4   2      23267.23      26861.87       588.98 o                         
 -14   4   2      16365.44      15387.46       443.34 o                         
 -12   4   2      39002.00      39338.86       926.43 o                         
 -10   4   2      51843.62      58408.07      3980.39 o                         
  -8   4   2      59914.40      67606.48      7593.74 o                         
  -6   4   2      53145.08      57461.18      1069.07 o                         
  -4   4   2       1920.87       1686.54      4020.08 o                         
  -2   4   2       8792.94       9135.92       388.73 o                         
   0   4   2       8544.10       7652.43       552.23 o                         
   2   4   2       9220.01       9786.67       645.88 o                         
   4   4   2     276765.09     255392.06      5863.20 o                         
   6   4   2     100188.91      90413.07      1334.52 o                         
   8   4   2      16073.37      14830.10       553.21 o                         
  10   4   2       1434.75        727.82       244.97 o                         
  12   4   2      20900.48      21795.48       489.29 o                         
  14   4   2      49681.88      48346.64       654.97 o                         
  16   4   2      47876.52      50133.93       671.52 o                         
  18   4   2       2408.61       2860.87       447.96 o                         
  20   4   2       4144.61       3684.13       290.12 o                         
  22   4   2      45630.42      42807.04       585.28 o                         
  24   4   2      47594.95      45699.71       978.16 o                         
  26   4   2        221.50         47.11       157.97 o                         
  28   4   2       2146.15       2225.81       182.97 o                         
  30   4   2       2861.47      14034.09      2224.55 o                         
  32   4   2       3477.03       3440.46       237.59 o                         
  34   4   2        488.24       -203.14       203.14 o                         
  36   4   2         40.86       -150.20       173.32 o                         
  38   4   2        231.69        187.91       137.25 o                         
  40   4   2       8123.56       7810.66       379.28 o                         
 -41   5   2       9405.09       8666.89       464.89 o                         
 -39   5   2       1959.51       2647.73       400.33 o                         
 -37   5   2      70204.20      77333.66       513.02 o                         
 -35   5   2       1227.61       1114.54       192.20 o                         
 -33   5   2     102762.38     110486.56       723.11 o                         
 -31   5   2       8559.88       8683.31       278.01 o                         
 -29   5   2      10949.95      11060.38       250.57 o                         
 -27   5   2      16136.57      17061.51       302.91 o                         
 -25   5   2      32267.03      32184.01       527.04 o                         
 -23   5   2     121284.66     118172.55      1049.55 o                         
 -21   5   2        396.20        314.98       182.88 o                         
 -19   5   2        192.38        876.21       286.39 o                         
 -17   5   2     152493.27     155871.06      4437.82 o                         
 -15   5   2     236298.66     245104.14      8375.68 o                         
 -13   5   2        184.88       7574.81      4199.60 o                         
 -11   5   2     298013.97     266212.78      4985.45 o                         
  -9   5   2       1745.35       1198.17       220.79 o                         
  -7   5   2     207194.80     191346.11      5922.60 o                         
  -5   5   2     280497.12     255027.09      5004.58 o                         
  -3   5   2     127418.56     116230.46      2088.86 o                         
  -1   5   2     494946.16     443686.47      4409.49 o                         
   1   5   2     670280.69     643199.94     21220.87 o                         
   3   5   2     152107.11     144343.95      1459.42 o                         
   5   5   2       1369.08       1363.29       150.82 o                         
   7   5   2      36614.34      33445.47       808.58 o                         
   9   5   2     290955.47     276916.62      7056.99 o                         
  11   5   2      16403.70      14809.68       574.14 o                         
  13   5   2      76792.95      78554.91      1016.80 o                         
  15   5   2      84288.54      87729.45      1491.56 o                         
  17   5   2     349152.50     348947.34      2615.69 o                         
  19   5   2      14758.92      16014.08       444.62 o                         
  21   5   2      64434.05      65075.38       784.90 o                         
  23   5   2      91297.91      89184.48       491.36 o                         
  25   5   2      45114.79      46045.62       540.23 o                         
  27   5   2       1233.76       2330.74       276.42 o                         
  29   5   2     125006.52     127738.80      2069.44 o                         
  31   5   2       9321.27       9963.23       359.97 o                         
  33   5   2      37185.58      39446.49       451.93 o                         
  35   5   2       4848.03       5547.08       212.49 o                         
  37   5   2       8630.50       7993.33       194.30 o                         
  39   5   2        785.63        690.75       121.85 o                         
  41   5   2       3716.20       3143.27       225.13 o                         
 -40   6   2        104.24         -9.47       102.41 o                         
 -38   6   2      10880.79      11089.38       256.80 o                         
 -36   6   2      10995.41      11415.15       302.05 o                         
 -34   6   2      30737.81      30820.12       384.58 o                         
 -32   6   2       2112.31       1918.25       206.27 o                         
 -30   6   2      24953.27      25768.12       568.62 o                         
 -28   6   2       2556.00       3327.81       180.39 o                         
 -26   6   2       3301.46       3028.80       201.69 o                         
 -24   6   2       1948.61       2375.36       200.53 o                         
 -22   6   2      58524.91      59187.16       515.94 o                         
 -20   6   2        193.32        387.35       179.28 o                         
 -18   6   2      25025.85      25974.57       575.98 o                         
 -16   6   2      16249.86      17273.51       705.42 o                         
 -14   6   2      85930.90      90115.70      9855.16 o                         
 -12   6   2      14650.84      10771.82      2852.82 o                         
 -10   6   2      22523.64      38127.48     18502.76 o                         
  -8   6   2        867.50       1294.30       133.31 o                         
  -6   6   2     401188.53     365610.09      8926.86 o                         
  -4   6   2       4894.18       4459.66       993.41 o                         
  -2   6   2     254839.70     224598.45      6428.07 o                         
   0   6   2       5595.70       5840.11      1036.17 o                         
   2   6   2     381211.44     367874.06      5532.98 o                         
   4   6   2      23271.76      23381.60       449.42 o                         
   6   6   2        279.54        115.48       152.37 o                         
   8   6   2      18508.75      14770.31       442.15 o                         
  10   6   2      61428.11      52999.28      2151.41 o                         
  12   6   2      86105.17      83153.34      1683.95 o                         
  14   6   2      15852.62      14674.98       571.77 o                         
  16   6   2      21866.87      21153.39       439.44 o                         
  18   6   2       2372.95       2072.39       309.60 o                         
  20   6   2      69991.99      70794.49       443.19 o                         
  22   6   2      14625.01      14030.76       350.84 o                         
  24   6   2      29053.26      29974.71       510.88 o                         
  26   6   2       2155.23       2609.73       181.19 o                         
  28   6   2     100314.80     102343.18      1900.47 o                         
  30   6   2      24018.05      24152.95       600.47 o                         
  32   6   2      18505.61      20100.45       279.26 o                         
  34   6   2        577.34        622.86       158.56 o                         
  36   6   2        527.35        406.01       174.40 o                         
  38   6   2        204.85        156.08        98.81 o                         
  40   6   2       1350.76       1256.21        98.96 o                         
 -41   7   2       1915.09       1319.80       157.23 o                         
 -39   7   2        158.17        107.77        91.65 o                         
 -37   7   2       4660.55       4097.08       317.51 o                         
 -35   7   2         27.20       -152.03       152.03 o                         
 -33   7   2      10168.35      10322.28       242.86 o                         
 -31   7   2      14280.18      15522.92       340.97 o                         
 -29   7   2        165.65        515.55       163.40 o                         
 -27   7   2       3943.82       3596.64       175.90 o                         
 -25   7   2       5798.27       5913.99       252.82 o                         
 -23   7   2       7278.56       7341.57       261.71 o                         
 -21   7   2       2997.93       2582.52       168.01 o                         
 -19   7   2          9.69        -27.84       160.41 o                         
 -17   7   2      10222.78      10822.59       425.27 o                         
 -15   7   2      38909.80      37606.38       618.89 o                         
 -13   7   2       1120.27      23624.00      9192.26 o                         
 -11   7   2        602.58        576.04       215.92 o                         
  -9   7   2       8417.86       7042.62      1579.52 o                         
  -7   7   2       1232.97       1687.63       134.58 o                         
  -5   7   2       5104.16       6617.79      1216.18 o                         
  -3   7   2      69963.73      59832.12      3643.05 o                         
  -1   7   2      95932.23      93193.43      5086.94 o                         
   1   7   2     153762.64     151068.27      2298.25 o                         
   3   7   2      65413.17      62006.57       854.09 o                         
   5   7   2       1251.05        675.75       182.83 o                         
   7   7   2      14997.43      11001.25       354.94 o                         
   9   7   2      29589.57      26842.00       697.88 o                         
  11   7   2       3574.33       2924.69       284.19 o                         
  13   7   2       4422.55       4542.29       292.32 o                         
  15   7   2      61234.44      61622.34       775.15 o                         
  17   7   2      27734.33      24932.76       512.66 o                         
  19   7   2       2430.34       2718.94       168.30 o                         
  21   7   2     111674.25     110338.22      1333.87 o                         
  23   7   2      27669.93      28046.50       441.14 o                         
  25   7   2       3005.43       2774.42       183.76 o                         
  27   7   2        330.32        314.72       228.99 o                         
  29   7   2       3181.80       3112.87       229.72 o                         
  31   7   2       2390.02       2245.97       189.26 o                         
  33   7   2      30906.34      32807.24       324.44 o                         
  35   7   2      24879.44      25272.59      2541.90 o                         
  37   7   2       5918.22       5328.74       199.16 o                         
  39   7   2       6410.56       5006.77       261.66 o                         
 -40   8   2       7178.24       6098.95      1050.60 o                         
 -38   8   2      10355.48       9475.09       480.37 o                         
 -36   8   2      43922.99      46208.17      5572.87 o                         
 -34   8   2      23521.63      24503.63       338.88 o                         
 -32   8   2      15417.48      15417.81       294.39 o                         
 -30   8   2      20068.32      21179.71       454.63 o                         
 -28   8   2       3284.26       3250.49       196.83 o                         
 -26   8   2      16754.59      17614.07       334.72 o                         
 -24   8   2       9008.24       9209.45       290.38 o                         
 -22   8   2       5386.86       5586.87       197.90 o                         
 -20   8   2       2976.97       3025.76       170.26 o                         
 -18   8   2      68905.66      68309.72       786.98 o                         
 -16   8   2      10895.68      11228.28       499.78 o                         
 -14   8   2      67722.98      71113.44      4195.87 o                         
 -12   8   2     131608.20     130793.78      6161.93 o                         
 -10   8   2     156445.80     156839.56      7882.03 o                         
  -8   8   2     112257.13     102758.80     14790.60 o                         
  -6   8   2      74219.33      91714.33      2489.52 o                         
  -4   8   2       7400.54       8035.92      1122.07 o                         
  -2   8   2     305924.25     295908.00      4092.33 o                         
   0   8   2         52.94        172.34       174.72 o                         
   2   8   2     398565.41     393938.19      3002.91 o                         
   4   8   2       3201.89       5139.70       240.70 o                         
   6   8   2       1286.15       1943.13       232.98 o                         
   8   8   2       1239.40       1159.85       178.05 o                         
  10   8   2       6932.02       7704.90       338.71 o                         
  12   8   2      17046.20      16082.26       423.81 o                         
  14   8   2        118.81        492.42       218.11 o                         
  16   8   2      30799.12      28067.44       391.20 o                         
  18   8   2       2869.29       3897.80       177.58 o                         
  20   8   2     179342.98     172511.78      1633.41 o                         
  22   8   2      28974.23      29990.07       331.58 o                         
  24   8   2      73231.46      73705.74       999.07 o                         
  26   8   2        513.86        571.89       180.18 o                         
  28   8   2      11465.62      12142.88       347.08 o                         
  30   8   2      89566.60      96901.53      1324.42 o                         
  32   8   2       5880.25       6256.76       481.66 o                         
  34   8   2      36295.62      35736.13       427.19 o                         
  36   8   2      63579.30      64756.72      1678.27 o                         
  38   8   2        601.47        688.87       126.99 o                         
 -39   9   2        398.66        529.06       127.11 o                         
 -37   9   2      17446.75      16087.66       870.65 o                         
 -35   9   2       1807.38       1406.05       200.82 o                         
 -33   9   2       1920.62       1597.41       308.77 o                         
 -31   9   2       5544.84       5405.43       232.26 o                         
 -29   9   2      14138.68      15697.94       292.65 o                         
 -27   9   2       6007.15       6031.37       251.86 o                         
 -25   9   2       5839.45       5444.75       210.27 o                         
 -23   9   2      12984.68      12586.79       235.98 o                         
 -21   9   2       3403.79       3505.36       196.75 o                         
 -19   9   2      53201.10      53550.16       679.54 o                         
 -17   9   2       3739.86       3039.93       316.37 o                         
 -15   9   2       7604.10       8071.50       416.55 o                         
 -13   9   2       9035.34      10094.66       448.95 o                         
 -11   9   2      30747.39      38071.82      4961.17 o                         
  -5   9   2      21819.30      37648.20      6843.88 o                         
  -3   9   2       4438.65       4662.24       508.38 o                         
  -1   9   2      24252.10      24104.27       714.69 o                         
   1   9   2        109.32        884.98       380.51 o                         
   3   9   2      93783.13      94925.03      1907.06 o                         
   5   9   2      35152.55      37008.16       902.28 o                         
   7   9   2      12688.36      11144.13       549.24 o                         
   9   9   2      14886.49      15555.66       524.19 o                         
  11   9   2       2437.54       1934.97       333.17 o                         
  13   9   2        142.10       -182.05       199.55 o                         
  15   9   2      35262.96      35297.40       746.25 o                         
  17   9   2       3882.21       4027.70       227.65 o                         
  19   9   2      20468.73      19965.08       289.64 o                         
  21   9   2       2018.85       1262.99       188.70 o                         
  23   9   2       6085.15       6332.72       216.74 o                         
  25   9   2      16023.65      16403.77       293.96 o                         
  27   9   2       2432.42       2673.27       205.68 o                         
  29   9   2      16666.70      17383.92       315.60 o                         
  31   9   2      12077.38      10781.79       607.91 o                         
  33   9   2        365.17        182.57       148.66 o                         
  35   9   2       1068.79        692.19       346.23 o                         
  37   9   2       8859.51       8238.70       581.01 o                         
 -38  10   2        296.48         21.44       185.82 o                         
 -36  10   2      18537.58      12555.42      9189.78 o                         
 -34  10   2      35833.13      35740.42      1564.62 o                         
 -32  10   2      11216.33       9741.29      1081.38 o                         
 -30  10   2      18637.52      19648.79       289.59 o                         
 -28  10   2      20941.11      20758.00       377.33 o                         
 -26  10   2      23478.70      25159.54       376.49 o                         
 -24  10   2       8998.60       9383.90       259.67 o                         
 -22  10   2       7240.88       6298.01       212.02 o                         
 -20  10   2      67661.66      68927.23       902.40 o                         
 -18  10   2      40661.45      39161.39      1395.23 o                         
 -16  10   2      15876.76      15133.05      1107.59 o                         
 -14  10   2     127607.13     114573.56      1944.99 o                         
 -12  10   2      93947.18      85937.66      3077.17 o                         
 -10  10   2       6436.16       7801.81      1402.17 o                         
  -8  10   2      14552.03      18639.91      4176.16 o                         
  -6  10   2       2733.54       2719.16       692.94 o                         
  -4  10   2      25795.77      25956.79      3188.93 o                         
  -2  10   2     204842.62     194302.94      2342.36 o                         
   0  10   2       4119.26       8120.91      9535.05 o                         
   2  10   2     144314.11     141374.61      2607.11 o                         
   4  10   2      26552.58      23233.48      1587.12 o                         
   6  10   2       9328.44       8625.41       604.85 o                         
   8  10   2      26555.52      28548.30       852.14 o                         
  10  10   2       7552.73       8028.69       665.71 o                         
  12  10   2      18912.22      18011.50       284.11 o                         
  14  10   2       1886.20       1834.72       175.90 o                         
  16  10   2      24570.52      25024.41       551.90 o                         
  18  10   2        551.06        306.18       230.45 o                         
  20  10   2     122031.00     131130.55      1000.59 o                         
  22  10   2        709.81        829.39       184.79 o                         
  24  10   2      10297.29      10558.98       380.66 o                         
  26  10   2       3730.31       3973.14       212.80 o                         
  28  10   2        841.84       1344.70       171.04 o                         
  30  10   2      21552.98      20697.16      2949.58 o                         
  32  10   2      18895.49      17970.54      3081.09 o                         
  34  10   2      67069.03      68049.41      1605.68 o                         
  36  10   2      11158.41      11337.43       395.46 o                         
 -37  11   2      53158.84      46806.20      1696.21 o                         
 -35  11   2       2654.43       2331.24       218.04 o                         
 -33  11   2      74282.25      71923.93     13939.78 o                         
 -31  11   2       3883.23       3421.09       512.46 o                         
 -29  11   2       7188.56       7203.96       213.44 o                         
 -27  11   2       2408.80       2190.69       194.01 o                         
 -25  11   2       3997.37       4221.86       232.98 o                         
 -23  11   2       7504.81       8310.92       322.87 o                         
 -21  11   2      19648.86      19144.63       415.31 o                         
 -19  11   2       3896.93       4157.81       263.51 o                         
 -17  11   2      29120.85      29505.85       381.20 o                         
 -15  11   2      54452.46      58526.02      1831.11 o                         
 -13  11   2       7249.16      11151.37      2500.87 o                         
 -11  11   2      37210.99      32948.34       879.96 o                         
  -9  11   2      11853.54      11128.29       241.33 o                         
  -7  11   2      51607.26      46982.85       775.83 o                         
  -5  11   2      59386.23      56400.25      2537.74 o                         
  -3  11   2      53610.45      50040.43      7532.86 o                         
  -1  11   2     137571.84     115067.64     18858.39 o                         
   1  11   2     180857.23     198838.17     21164.48 o                         
   3  11   2      40982.60      42322.96      1380.55 o                         
   5  11   2       2814.17       2276.57       189.71 o                         
   7  11   2      13709.52      13768.73       340.57 o                         
   9  11   2       1740.22      10197.29      2010.80 o                         
  11  11   2       1622.96       1793.65       142.67 o                         
  13  11   2      12652.39      13487.33       244.14 o                         
  15  11   2       5205.74       5369.79       205.51 o                         
  17  11   2       6215.96       6851.89       269.71 o                         
  19  11   2      39358.62      38472.71       624.10 o                         
  21  11   2      53161.44      54466.91       780.95 o                         
  23  11   2      34727.77      36198.21       592.56 o                         
  25  11   2      52185.52      54217.21      1527.27 o                         
  27  11   2      18126.58      17592.19       378.45 o                         
  29  11   2      12718.12      13539.73       385.12 o                         
  31  11   2         57.52         80.59       116.22 o                         
  33  11   2      46644.44      48046.68       403.43 o                         
  35  11   2        145.32        154.59       154.85 o                         
 -36  12   2        760.51         78.62       159.62 o                         
 -34  12   2       2472.92       2504.53       202.26 o                         
 -32  12   2        748.73        289.81       189.36 o                         
 -30  12   2      17390.21      17118.17       289.84 o                         
 -28  12   2      13016.94      13511.83      1810.28 o                         
 -26  12   2       9333.93       8814.10       558.26 o                         
 -24  12   2        526.61        820.23       323.54 o                         
 -22  12   2       6423.43       6441.25       294.95 o                         
 -20  12   2      30930.48      30721.54       488.05 o                         
 -18  12   2      54163.93      53079.76       921.37 o                         
 -16  12   2       1012.26      10675.63      3956.80 o                         
 -14  12   2        315.83        276.30       193.54 o                         
 -12  12   2       3714.44       3874.80       621.49 o                         
 -10  12   2      27948.18      26846.13       966.95 o                         
  -8  12   2      18042.01      17475.03       654.17 o                         
  -6  12   2      26831.83      26654.58      1287.60 o                         
  -4  12   2      49909.63      53663.29       617.87 o                         
  -2  12   2       4281.93       3554.91       452.66 o                         
   0  12   2       3015.71       2228.25       256.40 o                         
   2  12   2        172.52       1302.21       542.23 o                         
   4  12   2      75767.54      71227.07       824.85 o                         
   6  12   2       2079.71       2100.85       149.18 o                         
   8  12   2       9646.86       9985.75       187.91 o                         
  10  12   2      15908.51      14619.44       229.93 o                         
  12  12   2       2118.31       2132.11       172.59 o                         
  14  12   2      56401.28      57657.16       757.75 o                         
  16  12   2        346.37        237.65       204.74 o                         
  18  12   2       5528.05       5788.32       291.54 o                         
  20  12   2       7474.65       7668.39       332.22 o                         
  22  12   2      16555.56      17249.43       400.54 o                         
  24  12   2      15662.25      16759.26       370.33 o                         
  26  12   2       3472.60       3448.56       244.99 o                         
  28  12   2      14803.13      15512.44       385.48 o                         
  30  12   2        293.51        -29.75       127.74 o                         
  32  12   2       4500.87       4331.79       231.40 o                         
  34  12   2       2373.70       1815.32       221.56 o                         
 -33  13   2      97334.14      96505.16       936.25 o                         
 -31  13   2      10702.32      11038.94       311.05 o                         
 -29  13   2      12750.35      13300.46       488.37 o                         
 -27  13   2      15836.74      17764.71      1417.48 o                         
 -25  13   2        371.69        383.31       185.50 o                         
 -23  13   2       1226.10        863.13       220.04 o                         
 -21  13   2       3507.80       4279.57       250.72 o                         
 -19  13   2      11666.67      10992.10       638.27 o                         
 -17  13   2       7359.81       7303.92       278.79 o                         
 -15  13   2     161939.06     163655.34      3712.04 o                         
 -13  13   2      23994.46      23193.28       478.22 o                         
 -11  13   2     106111.34     104414.74       916.92 o                         
  -9  13   2       6095.31       6480.48       561.82 o                         
  -7  13   2       2318.46       2438.86       235.19 o                         
  -5  13   2      50692.68      51156.86       731.66 o                         
  -3  13   2      21344.84      26313.33      1129.23 o                         
  -1  13   2     148858.16     151899.28      3329.44 o                         
   1  13   2      95867.61      93400.16       500.92 o                         
   3  13   2     167653.06     163232.58      1355.15 o                         
   5  13   2       3192.57       3847.82       195.83 o                         
   7  13   2        234.24        403.67       134.74 o                         
   9  13   2       1019.25        699.20       144.48 o                         
  11  13   2      35424.82      34821.50       330.78 o                         
  13  13   2      67430.48      71241.95      1444.06 o                         
  15  13   2       2299.06       2357.49       258.37 o                         
  17  13   2     101775.93     103089.15      1787.39 o                         
  19  13   2      96530.57      99692.30      1486.24 o                         
  21  13   2      69027.18      73669.73      1277.36 o                         
  23  13   2      40507.18      43429.16       550.50 o                         
  25  13   2      10989.11      10442.56       404.50 o                         
  27  13   2       2420.48       2868.10       259.37 o                         
  29  13   2       3446.96       3402.42       219.72 o                         
  31  13   2       7694.84       5152.06      3909.38 o                         
 -30  14   2       1184.86        677.42       133.73 o                         
 -28  14   2        634.50        125.12       272.61 o                         
 -26  14   2       1421.51        580.21       299.12 o                         
 -24  14   2       8011.79       8355.31       387.28 o                         
 -22  14   2         53.21        209.07       200.98 o                         
 -20  14   2       4508.78       3703.62       392.04 o                         
 -18  14   2        384.07        385.66       205.48 o                         
 -16  14   2      33571.41      35013.36       696.24 o                         
 -14  14   2       8793.19       7815.71       245.74 o                         
 -12  14   2      72714.48      71076.23      1393.90 o                         
 -10  14   2       6342.24       6191.69       300.19 o                         
  -8  14   2        465.61        210.99       345.44 o                         
  -6  14   2       1842.37        172.03      1763.95 o                         
  -4  14   2      13613.70      13642.49       726.62 o                         
  -2  14   2      47895.65      49660.46      1058.56 o                         
   0  14   2      19203.72      19787.39       802.60 o                         
   2  14   2      71076.66      70153.71       826.25 o                         
   4  14   2      70503.66      72099.59       515.29 o                         
   6  14   2       8567.26       9242.32       331.25 o                         
   8  14   2       2241.77       2176.73       212.16 o                         
  10  14   2      11387.36      11487.38       253.09 o                         
  12  14   2         39.03        122.50       172.09 o                         
  14  14   2        261.06        262.26       168.47 o                         
  16  14   2      39392.04      41740.05       512.81 o                         
  18  14   2      30409.30      30705.41       795.05 o                         
  20  14   2      51439.17      52313.15      1018.44 o                         
  22  14   2       1020.13        768.78       248.62 o                         
  24  14   2      28730.76      30459.61       751.16 o                         
  26  14   2       2740.78       2512.95       327.57 o                         
  28  14   2       6662.75       6479.16       245.49 o                         
  30  14   2       4285.59       3094.63       273.97 o                         
 -29  15   2        242.40        224.34       109.23 o                         
 -27  15   2        212.96         55.41       172.72 o                         
 -25  15   2       7118.89       6644.92       316.54 o                         
 -23  15   2       4033.06       4479.60       264.90 o                         
 -21  15   2       9908.62       9216.17       320.65 o                         
 -19  15   2       4020.09       4122.17       363.62 o                         
 -17  15   2      38177.41      36963.50      1314.71 o                         
 -15  15   2      10136.39       9356.84       512.82 o                         
 -13  15   2       7023.94       6682.85       515.34 o                         
 -11  15   2       1252.85       2909.87      1416.84 o                         
  -9  15   2       8528.93       9939.93      2571.96 o                         
  -7  15   2       8044.50       8095.93      2057.13 o                         
  -5  15   2       5486.27       5528.00       281.60 o                         
  -3  15   2       2264.64       2327.73       216.18 o                         
  -1  15   2       1508.01       1690.36       212.96 o                         
   1  15   2       7562.91       7480.09       323.70 o                         
   3  15   2        693.49        417.65       257.18 o                         
   5  15   2      49776.61      51918.00       762.49 o                         
   7  15   2      10333.68      11129.88       320.22 o                         
   9  15   2       7465.55       7771.03       228.13 o                         
  11  15   2        886.11        988.19       178.07 o                         
  13  15   2       3903.04       3190.50       221.92 o                         
  15  15   2      19650.85      18958.57       597.31 o                         
  17  15   2      39185.96      40038.50      1180.00 o                         
  19  15   2        513.03       2376.96      1372.77 o                         
  21  15   2       8091.37       7729.81       945.78 o                         
  23  15   2       8030.87       8147.74       319.56 o                         
  25  15   2       8560.39       8664.99       246.02 o                         
  27  15   2       1335.45       1099.24       145.42 o                         
  29  15   2         33.26        -71.47       181.06 o                         
 -28  16   2        186.00        189.28        88.22 o                         
 -26  16   2       3254.39       3432.65       187.48 o                         
 -24  16   2        111.11        218.05       240.82 o                         
 -22  16   2       1145.43       1885.10       449.42 o                         
 -20  16   2        850.92       1332.40       350.93 o                         
 -18  16   2       9377.97       9605.46       411.94 o                         
 -16  16   2       5091.20       4593.66       191.77 o                         
 -14  16   2      21065.01      20982.54       756.40 o                         
 -12  16   2      15574.40      16433.85       476.77 o                         
 -10  16   2      15919.54      15138.88       448.52 o                         
  -8  16   2       4739.40       6066.41       811.64 o                         
  -6  16   2      47202.94      51516.87      3902.95 o                         
  -4  16   2       5391.51       5402.63       382.14 o                         
  -2  16   2      77468.26      78162.36      1559.60 o                         
   0  16   2        844.06       -427.19      1120.15 o                         
   2  16   2      29433.71      29111.14       511.74 o                         
   4  16   2      21591.77      24560.47       932.26 o                         
   6  16   2      13028.36      15540.44      1355.95 o                         
   8  16   2       6018.81       5455.76       248.45 o                         
  10  16   2       1909.67       2019.85       259.41 o                         
  12  16   2       3918.89       3229.81       188.50 o                         
  14  16   2        220.44         71.81       169.71 o                         
  16  16   2       5814.89       5140.37       335.60 o                         
  18  16   2       7323.91       6636.28       295.03 o                         
  20  16   2      29529.77      29959.88      1948.49 o                         
  22  16   2        725.61       1670.82       595.58 o                         
  24  16   2      43442.84      43485.85      2788.71 o                         
  26  16   2        286.95         96.91       144.24 o                         
 -25  17   2       1574.03       1231.19       275.16 o                         
 -23  17   2       1030.47        442.98       240.61 o                         
 -21  17   2       5682.21       6292.26       395.17 o                         
 -19  17   2       6997.35       6973.87       365.62 o                         
 -17  17   2      23527.95      26651.10       888.92 o                         
 -13  17   2       7496.81       7757.72      2229.44 o                         
 -11  17   2       6112.17       7032.86       489.04 o                         
  -9  17   2      41692.70      41856.66      1201.03 o                         
  -7  17   2      68877.91      72627.56      1189.69 o                         
  -5  17   2       1706.98        775.13       688.49 o                         
  -3  17   2      24542.39      23220.25      1265.74 o                         
  -1  17   2       6172.05       5230.29       317.56 o                         
   1  17   2       5828.34       7364.08       340.87 o                         
   3  17   2      18531.61      22588.25      1056.98 o                         
   5  17   2        699.31        215.77       170.66 o                         
   7  17   2        840.14       1214.47       233.50 o                         
   9  17   2         14.41        212.84       203.01 o                         
  11  17   2       4102.59       4265.14       235.73 o                         
  13  17   2       6064.39       7123.08       270.27 o                         
  15  17   2       5566.95       6627.60       531.26 o                         
  17  17   2      15755.50      11392.59      4187.15 o                         
  19  17   2        205.43        223.84       124.51 o                         
  21  17   2       6181.35       6442.35       446.68 o                         
  23  17   2        321.70        321.61       250.14 o                         
  25  17   2      33639.59      21585.45      3718.79 o                         
 -24  18   2        181.69        -38.12       128.64 o                         
 -22  18   2       3343.67       3274.12       287.07 o                         
 -20  18   2       7753.95       7612.60       698.02 o                         
 -18  18   2      18354.73      20438.51       319.65 o                         
 -16  18   2       1520.06       1715.94       267.26 o                         
 -14  18   2      19143.85      15224.95     10840.72 o                         
 -12  18   2      14374.54      16088.50       582.48 o                         
 -10  18   2       1061.00        632.34       504.56 o                         
  -8  18   2        269.52        114.68       142.68 o                         
  -6  18   2       4848.64       5399.70       353.20 o                         
  -4  18   2       9335.78       9178.52       936.32 o                         
  -2  18   2      66315.02      61672.11      8264.63 o                         
   0  18   2      10831.99      10618.52       482.21 o                         
   2  18   2      26201.34      26229.27       425.85 o                         
   4  18   2      57228.42      65788.68      1448.53 o                         
   6  18   2       2420.02       3013.45       368.04 o                         
   8  18   2        807.99        615.41       190.97 o                         
  10  18   2       8948.76      10142.07       272.59 o                         
  12  18   2      10466.48      10395.86       231.75 o                         
  14  18   2       3770.94       4107.73       203.04 o                         
  16  18   2       7909.34       8153.43       310.28 o                         
  18  18   2      11449.25      11671.00      1467.51 o                         
  20  18   2      10204.12       9775.22       268.65 o                         
  22  18   2         84.18       -169.14       169.14 o                         
 -19  19   2        849.43        507.03       118.72 o                         
 -17  19   2       1115.31       1543.50       352.58 o                         
 -15  19   2       8330.62      12593.94      3593.72 o                         
 -13  19   2        463.99        736.14       312.08 o                         
 -11  19   2      52555.55      54614.47       529.81 o                         
  -9  19   2       3855.98       4979.09       290.49 o                         
  -7  19   2      32699.97      30849.10      4217.26 o                         
  -5  19   2      13338.65      14182.99      4204.95 o                         
  -3  19   2      16381.31      17737.58       527.68 o                         
  -1  19   2       5290.41       5937.03       458.36 o                         
   1  19   2      12549.70      12516.94      1517.63 o                         
   3  19   2       2617.90       1509.27       936.99 o                         
   5  19   2       1451.74       1446.31       338.01 o                         
   7  19   2       4181.53       5055.02       344.93 o                         
   9  19   2       5779.03       6251.96       189.25 o                         
  11  19   2        147.93        198.57       159.90 o                         
  13  19   2        999.31       1131.99       148.28 o                         
  15  19   2       7652.21       7714.41       248.08 o                         
  17  19   2       7407.26       6763.25       730.01 o                         
 -14  20   2      14966.00      14176.48      1005.83 o                         
 -12  20   2        184.83        119.12       200.11 o                         
  -8  20   2       1383.75       2168.31       592.01 o                         
  -6  20   2       8136.77       6640.21      2332.29 o                         
  -4  20   2        460.75        568.23       455.02 o                         
  -2  20   2       1182.12       2531.86       650.11 o                         
   0  20   2       9696.33      13310.73      1002.69 o                         
   2  20   2       1380.81       1822.75       495.52 o                         
   4  20   2      20027.12      15768.61     11327.90 o                         
   6  20   2       2653.44       2324.70       784.47 o                         
   8  20   2       8366.45       7978.77      1212.96 o                         
  10  20   2        702.02        561.98       245.51 o                         
  12  20   2      12180.50      11356.61      1178.05 o                         
  14  20   2      20661.57      16649.70      1702.16 o                         
  -9  21   2        965.77        640.84       181.06 o                         
  -7  21   2       8145.28       7158.85       262.05 o                         
  -5  21   2        308.45        224.15       186.47 o                         
  -3  21   2      16169.57      15176.54       854.06 o                         
  -1  21   2      12285.98      12140.27       409.76 o                         
   1  21   2       9125.79       7435.51      1427.01 o                         
   3  21   2       2791.08       3216.49       197.28 o                         
   5  21   2       7643.06       8056.99       276.35 o                         
   7  21   2        429.36        531.26       185.82 o                         
 -43   1   3       4828.05       4419.12       132.46 o                         
 -41   1   3        302.31        211.65       132.10 o                         
 -39   1   3       8354.24       8430.13       231.19 o                         
 -37   1   3       4636.92       4333.84       193.41 o                         
 -35   1   3     123890.93     128868.75      1088.28 o                         
 -33   1   3      45219.80      48805.32       520.96 o                         
 -31   1   3       7249.00       8196.48       231.23 o                         
 -29   1   3      26646.01      27840.19       626.24 o                         
 -27   1   3      19823.45      20159.64       254.87 o                         
 -25   1   3      10667.71      11700.32       217.92 o                         
 -23   1   3       9375.10      10767.52       506.33 o                         
 -21   1   3       3944.05       6955.14      1438.36 o                         
 -19   1   3      36075.62      37144.28       853.12 o                         
 -17   1   3      38473.71      31665.56      2521.68 o                         
 -15   1   3     430077.75     432725.91      3854.58 o                         
 -13   1   3      73542.87      68324.77      1486.56 o                         
 -11   1   3     679838.56     680421.69    111129.93 o                         
  -9   1   3       1123.90       1201.86       228.91 o                         
  -7   1   3     263590.72     280599.62     13050.07 o                         
  -5   1   3      12055.93      12037.15       386.06 o                         
  -3   1   3      18895.28      18103.31       569.60 o                         
  -1   1   3     872370.38     913261.62     24714.10 o                         
   1   1   3         51.20        181.88        55.26 o                         
   3   1   3      61886.30      61565.18       559.32 o                         
   5   1   3     161328.94     161623.53      2365.90 o                         
   7   1   3      58315.14      58527.88      1153.20 o                         
   9   1   3       6836.52       7203.42       265.00 o                         
  11   1   3      35326.52      37433.84       495.03 o                         
  13   1   3       8000.65       7472.47       465.11 o                         
  15   1   3     118555.36     124395.59      1584.15 o                         
  17   1   3     151186.42     142557.69      6277.75 o                         
  19   1   3       5382.51       5563.82       628.80 o                         
  21   1   3     368610.38     364013.16      3664.24 o                         
  23   1   3       1588.76       1060.24       171.02 o                         
  25   1   3      49440.67      52875.69      1044.94 o                         
  27   1   3        257.80        246.45       145.28 o                         
  29   1   3       2346.90       1919.59       157.18 o                         
  31   1   3      61580.49      64543.32       447.75 o                         
  33   1   3      17080.31      16378.12       282.26 o                         
  35   1   3      16920.26      19087.61       273.34 o                         
  37   1   3        275.34        250.47       133.28 o                         
  39   1   3        108.21         66.76       170.14 o                         
  41   1   3      12314.27      13534.10       178.35 o                         
 -42   2   3       5371.83       5922.21       182.06 o                         
 -40   2   3       4491.55       4940.76       163.28 o                         
 -38   2   3       2807.15       2753.49       181.55 o                         
 -36   2   3      22384.73      24260.37       369.96 o                         
 -34   2   3       5152.17       4379.13       208.16 o                         
 -32   2   3      20443.76      19334.18       276.82 o                         
 -30   2   3      10947.22       9695.08       241.21 o                         
 -28   2   3      44725.29      47039.62       574.29 o                         
 -26   2   3       8286.11       8597.96       234.72 o                         
 -24   2   3      14740.33      12843.39       418.22 o                         
 -22   2   3       3553.84       2641.52       355.25 o                         
 -20   2   3       6871.79       7199.97       463.31 o                         
 -18   2   3      64548.29      67597.91       922.88 o                         
 -16   2   3      20536.44      28715.05      1443.78 o                         
 -14   2   3    1032303.44    1069003.38     19619.82 o                         
 -12   2   3     188203.80     199049.50      2375.17 o                         
 -10   2   3     329585.00     358940.88      2518.11 o                         
  -8   2   3      39165.11      39208.12       871.93 o                         
  -6   2   3     358342.69     325517.38     10951.85 o                         
  -4   2   3      53666.34      48686.36       740.90 o                         
  -2   2   3      99389.30      98118.88       805.00 o                         
   0   2   3     255352.39     234444.52      4520.50 o                         
   2   2   3      60692.53      59558.53       613.77 o                         
   4   2   3      26587.92      43811.87     11089.35 o                         
   6   2   3       4292.93       3412.92       205.33 o                         
   8   2   3      72976.80      68457.20       729.00 o                         
  10   2   3      28687.34      30849.64       562.37 o                         
  12   2   3      14433.93      15685.40       529.12 o                         
  14   2   3     270730.16     287952.44      2600.25 o                         
  16   2   3      67459.01      72335.31      1699.32 o                         
  18   2   3     128587.03     131066.40      1997.55 o                         
  20   2   3      79888.69      85600.02      1305.75 o                         
  22   2   3     130900.58     137817.44      1640.22 o                         
  24   2   3       4442.19       4614.35       178.31 o                         
  26   2   3      20375.10      19148.47       242.85 o                         
  28   2   3      29851.38      29498.95       397.29 o                         
  30   2   3      40800.16      40422.82       530.01 o                         
  32   2   3       2787.49       3008.89       199.55 o                         
  34   2   3      59734.20      63987.97       632.55 o                         
  36   2   3        814.60        550.35       137.82 o                         
  38   2   3        101.99         65.28       124.14 o                         
  40   2   3       2397.85       2592.40       152.75 o                         
 -43   3   3       3563.28       2878.77       170.55 o                         
 -41   3   3       2578.52       2705.19       145.61 o                         
 -39   3   3      11178.77      13423.33       257.10 o                         
 -37   3   3        128.18       -177.14       177.14 o                         
 -35   3   3      22726.60      24229.75       309.45 o                         
 -33   3   3       4747.53       5466.66       262.83 o                         
 -31   3   3        814.80        668.89       159.73 o                         
 -29   3   3      18399.30      16779.42       276.11 o                         
 -27   3   3      32314.11      30858.92       431.77 o                         
 -25   3   3       6511.19       6761.76       177.47 o                         
 -23   3   3      12610.93      12742.05       359.61 o                         
 -21   3   3       6386.78       6038.59       554.37 o                         
 -19   3   3        953.08       1531.67       280.90 o                         
 -17   3   3      63597.68      70875.49      1102.06 o                         
 -15   3   3       3818.54       3761.45       355.70 o                         
 -13   3   3      32308.60      35100.64      1593.57 o                         
 -11   3   3       6478.55       6064.32       358.30 o                         
  -7   3   3      11535.59      12611.97       443.11 o                         
  -5   3   3      18116.89      16956.15       372.34 o                         
  -3   3   3     145228.30     134956.98       947.92 o                         
  -1   3   3     134453.00     127035.66      1093.82 o                         
   1   3   3      86059.96      85306.99       451.82 o                         
   3   3   3       1214.93       1874.31       184.31 o                         
   5   3   3     141092.39     135058.09      1115.86 o                         
   7   3   3      59463.29      61825.54       718.68 o                         
   9   3   3        227.37       5436.37      2270.56 o                         
  11   3   3       3269.39       3222.28       265.39 o                         
  13   3   3       3232.47       3017.83       260.30 o                         
  15   3   3       1044.38        680.15       239.78 o                         
  17   3   3     153957.56     162630.84      1180.65 o                         
  19   3   3       5416.81       6783.71       414.41 o                         
  21   3   3      50516.80      51484.87       452.24 o                         
  23   3   3      81861.97      84181.21       835.00 o                         
  25   3   3      13199.33      13997.35       259.60 o                         
  27   3   3       3294.54       2833.71       189.73 o                         
  29   3   3      12157.80      11484.36       258.37 o                         
  31   3   3      17708.14      18314.57       287.20 o                         
  33   3   3        203.70         70.21       171.82 o                         
  35   3   3       1853.49       1736.44       174.68 o                         
  37   3   3      10121.99      10661.65       196.77 o                         
  39   3   3        506.15        712.36       131.88 o                         
  41   3   3        529.61        296.99       101.17 o                         
 -42   4   3      10640.21       9869.28       468.19 o                         
 -40   4   3      55183.55      58966.07       636.17 o                         
 -38   4   3        505.70        497.30       152.60 o                         
 -36   4   3     109112.31     118400.12      1000.83 o                         
 -34   4   3        201.30        123.04       183.00 o                         
 -32   4   3      68023.07      70296.28       825.46 o                         
 -30   4   3      36946.97      34654.88       517.44 o                         
 -28   4   3      27823.24      27362.49       308.89 o                         
 -26   4   3      28225.44      25896.79       643.71 o                         
 -24   4   3      22863.40      20471.61       539.92 o                         
 -22   4   3       5676.70       6873.71       967.10 o                         
 -20   4   3       5700.09       6696.25       588.34 o                         
 -18   4   3      89696.29      93201.71      3272.38 o                         
 -16   4   3     138153.62     158415.05     12332.99 o                         
 -14   4   3     330625.41     337366.47     10476.65 o                         
 -12   4   3       5336.69       4078.64       327.75 o                         
 -10   4   3     211595.59     207103.77     14152.14 o                         
  -8   4   3     106343.22     109638.78      2284.24 o                         
  -6   4   3     139248.94     116517.33      9736.19 o                         
  -4   4   3     601543.19     563316.25     17391.21 o                         
  -2   4   3      77339.77      72030.82       562.71 o                         
   0   4   3    1270200.50    1178905.75     15853.01 o                         
   2   4   3     368730.59     361156.62      3413.16 o                         
   4   4   3      16408.65      16695.50       235.45 o                         
   6   4   3       1964.77       3381.97       588.85 o                         
   8   4   3      43687.63      43339.23      1186.44 o                         
  10   4   3     223620.38     215226.08      3775.42 o                         
  12   4   3       9475.48      10546.90       337.01 o                         
  14   4   3        689.17        942.90       242.40 o                         
  16   4   3      10214.79       9989.50       328.44 o                         
  18   4   3     143602.56     141099.84      1648.80 o                         
  20   4   3      99863.98     100294.63      1463.33 o                         
  22   4   3     180540.86     186915.11      1503.90 o                         
  24   4   3     219586.77     221918.17      2145.85 o                         
  26   4   3      29228.90      28289.02       315.65 o                         
  28   4   3         93.61         80.67       182.97 o                         
  30   4   3      91317.85      93610.46      1627.28 o                         
  32   4   3       6113.42       6253.89       252.49 o                         
  34   4   3      91459.38      98208.30       980.67 o                         
  36   4   3      19310.28      20540.21       691.11 o                         
  38   4   3       3621.22       3215.86       152.82 o                         
  40   4   3       7323.42       6745.42       372.72 o                         
 -41   5   3       4702.92       3794.94       149.71 o                         
 -39   5   3       9140.67       9581.20       195.15 o                         
 -37   5   3       7052.46       7919.64       267.54 o                         
 -35   5   3       7150.67       7194.89       227.70 o                         
 -33   5   3       2131.38       2115.33       192.19 o                         
 -31   5   3       1564.39       1053.97       200.22 o                         
 -29   5   3        153.11         91.94       184.10 o                         
 -27   5   3       1238.47        961.04       175.04 o                         
 -25   5   3        726.31        988.43       159.79 o                         
 -23   5   3        761.45        228.48       139.70 o                         
 -21   5   3       2472.69       3253.43       606.29 o                         
 -19   5   3      50439.38      52486.48       849.60 o                         
 -17   5   3         92.72       4413.92      4032.69 o                         
 -15   5   3      24546.52      33071.68     11239.98 o                         
 -13   5   3       6523.34       8430.08      1303.06 o                         
 -11   5   3       8884.48       8171.50       538.53 o                         
  -9   5   3      13535.60      11014.90       327.65 o                         
  -7   5   3      53639.74      55275.40      3366.53 o                         
  -5   5   3     173679.17     163144.02      3012.36 o                         
  -3   5   3      15622.88      16184.66       675.11 o                         
  -1   5   3     159717.88     152421.12      3862.01 o                         
   1   5   3        742.43        742.22       200.70 o                         
   3   5   3      13078.34      12155.56       341.82 o                         
   5   5   3     108282.62     107318.36       834.27 o                         
   7   5   3        259.10        280.59        91.11 o                         
   9   5   3       6059.93       5009.12       361.99 o                         
  11   5   3        448.53       1247.88       183.27 o                         
  13   5   3      93475.77      92373.82      1179.40 o                         
  15   5   3      19327.35      19048.79       402.47 o                         
  17   5   3        289.97        549.83       198.67 o                         
  19   5   3       1433.99       1879.04       216.03 o                         
  21   5   3      85022.95      90444.16       589.92 o                         
  23   5   3       7481.11       8287.75       197.68 o                         
  25   5   3      37780.74      38918.81       495.60 o                         
  27   5   3      10173.77       9674.20       332.84 o                         
  29   5   3       6293.03       6796.04       226.16 o                         
  31   5   3       6940.16       6995.76       216.03 o                         
  33   5   3       1495.73       1491.46       165.58 o                         
  35   5   3        585.97        600.76       161.00 o                         
  37   5   3         35.27         36.96       129.16 o                         
  39   5   3        905.49        771.54       187.43 o                         
 -40   6   3       7014.83       6981.43       244.83 o                         
 -38   6   3       2986.60       2618.25       202.46 o                         
 -36   6   3      42034.86      43402.60      2907.54 o                         
 -34   6   3         75.10        146.62       189.39 o                         
 -32   6   3      26494.92      28118.12       468.87 o                         
 -30   6   3      29892.24      31916.49       383.41 o                         
 -28   6   3      33709.62      33608.39       343.83 o                         
 -26   6   3      40957.29      40339.66       495.08 o                         
 -24   6   3      97350.11      99067.98      3590.76 o                         
 -22   6   3      43566.82      43263.07       495.97 o                         
 -20   6   3        970.34       1121.17       186.32 o                         
 -18   6   3      17219.14      15574.01       536.07 o                         
 -16   6   3      29647.39      38373.07      8481.44 o                         
 -14   6   3     249468.55     256532.33      2339.43 o                         
 -12   6   3      50873.96      54208.35      1706.93 o                         
 -10   6   3      77382.91      73264.16      5158.21 o                         
  -8   6   3     157708.36     154483.62      4677.12 o                         
  -6   6   3       2649.55       9915.11      3901.49 o                         
  -4   6   3     178718.70     158101.78      3411.57 o                         
  -2   6   3      57797.75      60404.23      1405.33 o                         
   0   6   3     120583.40     116238.52      1418.71 o                         
   2   6   3     193820.55     187100.39      5140.86 o                         
   4   6   3     236327.23     240754.94      1462.34 o                         
   6   6   3      26407.72      26264.93       337.74 o                         
   8   6   3       7330.37       5647.19       194.18 o                         
  10   6   3      67220.02      54097.27      3172.63 o                         
  12   6   3        457.15        292.52       152.28 o                         
  14   6   3      87464.52      87319.38      2266.58 o                         
  16   6   3       1042.03        730.80       267.82 o                         
  18   6   3     186532.20     170392.58      3321.07 o                         
  20   6   3      49566.01      48905.85       392.69 o                         
  22   6   3      42092.26      41594.21       326.27 o                         
  24   6   3      31623.71      30395.65       369.84 o                         
  26   6   3      22003.83      22619.35       309.31 o                         
  28   6   3       1697.86       3373.73       545.77 o                         
  30   6   3      77703.45      81962.81       710.99 o                         
  32   6   3        310.76        163.32       169.12 o                         
  34   6   3       6299.73       6250.54       191.73 o                         
  36   6   3      24538.75      24607.03       706.77 o                         
  38   6   3       1847.36       1500.29       137.04 o                         
 -41   7   3      32971.40      24884.54      2440.62 o                         
 -39   7   3       4030.88       3575.37       447.19 o                         
 -37   7   3      13195.57      12729.75       231.39 o                         
 -35   7   3      27886.01      31797.13       468.19 o                         
 -33   7   3      24514.51      27543.65       340.36 o                         
 -31   7   3        274.24        477.43       159.12 o                         
 -29   7   3       2510.68       2553.27       178.57 o                         
 -27   7   3      22009.79      22617.59       370.24 o                         
 -25   7   3      28366.68      27838.39       590.26 o                         
 -23   7   3       5278.79       5438.90       199.38 o                         
 -21   7   3      43622.95      44556.17       758.88 o                         
 -19   7   3      11515.99      10862.85       272.96 o                         
 -17   7   3      76241.02      79405.46      2960.57 o                         
 -15   7   3      17700.83      23478.47      6641.14 o                         
 -13   7   3     222069.89     210772.06      3705.69 o                         
 -11   7   3     225566.30     218080.50      4246.48 o                         
  -9   7   3      49779.10      42432.25      4145.86 o                         
  -7   7   3       5162.05       5546.25       529.13 o                         
  -5   7   3     517236.91     510835.59      6881.32 o                         
  -3   7   3     149533.11      99536.52     20538.09 o                         
  -1   7   3     319978.31     304117.47      4447.94 o                         
   1   7   3      13905.32      12731.62       307.50 o                         
   3   7   3       4378.13       3477.11       255.17 o                         
   5   7   3      16823.84      16112.26       297.78 o                         
   7   7   3     212941.95     210891.38      1724.13 o                         
   9   7   3      20752.51      21512.88       488.91 o                         
  11   7   3      97954.96      91949.97      3511.92 o                         
  13   7   3       4512.58       4243.08       283.95 o                         
  15   7   3        149.71        604.73       252.98 o                         
  17   7   3     123221.13     118392.28      2952.96 o                         
  19   7   3       2662.72       2806.07       146.13 o                         
  21   7   3     116860.47     115293.46      1018.41 o                         
  23   7   3      23246.43      24310.79       318.69 o                         
  25   7   3      37501.57      39113.52       506.96 o                         
  27   7   3      27549.01      27918.75       451.79 o                         
  29   7   3      31720.70      33016.69       436.95 o                         
  31   7   3      75224.54      79523.15      1391.81 o                         
  33   7   3      16908.95      17326.80       390.41 o                         
  35   7   3        578.79        331.24       118.71 o                         
  37   7   3      12142.05      12305.82       297.44 o                         
  39   7   3        431.59        269.92        98.21 o                         
 -40   8   3       3741.89       2823.69       115.17 o                         
 -38   8   3        278.18        169.27       149.13 o                         
 -36   8   3        298.58        135.49       176.51 o                         
 -34   8   3       9776.93      10226.18       243.09 o                         
 -32   8   3         33.19       -143.05       143.05 o                         
 -30   8   3      11166.15      11134.50       245.71 o                         
 -28   8   3       2703.02       2425.25       204.62 o                         
 -26   8   3       6501.62       9914.14      1629.19 o                         
 -24   8   3       1010.98       1395.34       196.61 o                         
 -22   8   3      18190.92      18709.34       388.30 o                         
 -20   8   3        172.64         70.41       296.68 o                         
 -18   8   3       6251.23       6285.42       490.51 o                         
 -16   8   3       1225.62       1422.22       325.62 o                         
 -14   8   3       4983.00       6714.75       416.57 o                         
 -12   8   3        263.92        864.95       530.06 o                         
 -10   8   3       5780.26      28276.61     15078.86 o                         
  -8   8   3      32758.36      23906.52      1074.42 o                         
  -6   8   3       3807.19       4895.66       981.51 o                         
  -4   8   3      16147.41      11849.30      2613.07 o                         
  -2   8   3      26288.91      26081.59      1328.85 o                         
   0   8   3       5099.84       3844.92       272.31 o                         
   2   8   3      77928.86      75599.63      1075.12 o                         
   4   8   3      17699.22      16054.40       342.20 o                         
   6   8   3      27329.52      24308.41       701.47 o                         
   8   8   3       1354.79       1788.06       186.38 o                         
  10   8   3        391.69        603.33       220.31 o                         
  12   8   3      44021.71      39241.79      2364.12 o                         
  14   8   3       2611.62       3272.68       306.95 o                         
  16   8   3      31455.80      31844.70       460.48 o                         
  18   8   3      34558.53      33663.35       410.52 o                         
  20   8   3      19025.96      18781.34       450.10 o                         
  22   8   3      90881.61      90067.18       976.53 o                         
  24   8   3      43519.71      44883.40       675.57 o                         
  26   8   3      14206.22      13833.17       349.38 o                         
  28   8   3       2894.70       2991.69       311.56 o                         
  30   8   3        920.57       1133.24       194.31 o                         
  32   8   3        177.11         49.30       165.24 o                         
  34   8   3      24013.89      25145.44       276.47 o                         
  36   8   3        625.83        287.28       137.02 o                         
  38   8   3       3070.77       3886.92       345.57 o                         
 -39   9   3       5073.24       5473.91       447.88 o                         
 -37   9   3      14617.68      13208.30       593.15 o                         
 -35   9   3      18582.70      16329.72      2235.19 o                         
 -33   9   3      12452.49      11289.37      1338.21 o                         
 -31   9   3         56.25        -59.52       171.61 o                         
 -29   9   3      12139.83      12263.99       330.68 o                         
 -27   9   3      10969.62      11069.65       253.33 o                         
 -25   9   3       9417.16      10055.76       231.40 o                         
 -23   9   3       4772.52       4280.59       221.92 o                         
 -21   9   3       5592.11       4757.38       378.84 o                         
 -19   9   3        334.46       2176.54      1182.66 o                         
 -17   9   3     190063.94     183955.61      2887.60 o                         
 -15   9   3     161893.56     153935.69      4748.79 o                         
 -13   9   3     166547.83     172356.56      1661.44 o                         
 -11   9   3     169371.78     174827.16     17085.11 o                         
  -9   9   3      18060.08      -2634.84      2634.84 o                         
  -7   9   3      43574.57      28992.76      2105.97 o                         
  -5   9   3     120245.65     108549.92      6186.68 o                         
  -3   9   3      46624.57      48374.01      1064.95 o                         
  -1   9   3     265052.00     240284.56      7279.04 o                         
   1   9   3      25600.41      28109.49      1071.71 o                         
   3   9   3     109093.12     107811.61      2349.24 o                         
   5   9   3      25762.38      23008.83       516.67 o                         
   7   9   3      14277.87      13376.79       373.09 o                         
   9   9   3      22313.15      22554.61       576.31 o                         
  11   9   3      15265.78      15592.86       636.85 o                         
  13   9   3      19156.36      18276.30       387.11 o                         
  15   9   3        637.91       1286.91       226.02 o                         
  17   9   3      62731.66      61736.98       906.55 o                         
  19   9   3       1773.64       1830.73       184.29 o                         
  21   9   3     197977.62     205297.45      1748.98 o                         
  23   9   3       2408.06       2385.45       195.43 o                         
  25   9   3       3512.96       3858.04       329.49 o                         
  27   9   3       6515.24       6914.63       254.89 o                         
  29   9   3        476.90        475.18       193.65 o                         
  31   9   3      87542.94      90284.57      1242.41 o                         
  33   9   3      13676.04      14222.79       519.14 o                         
  35   9   3      39628.26      38860.30      4702.45 o                         
  37   9   3      21728.06      20654.26      1068.47 o                         
 -38  10   3       1272.21       1043.45       202.50 o                         
 -36  10   3      12641.55       8413.57      6346.48 o                         
 -34  10   3       1428.21        657.97       293.87 o                         
 -32  10   3       3190.23       3137.42       176.55 o                         
 -30  10   3       2197.89       2149.90       186.07 o                         
 -28  10   3       6910.00       7475.19       222.48 o                         
 -26  10   3       1182.82       1441.77       246.47 o                         
 -24  10   3       8607.59       9673.47       246.23 o                         
 -22  10   3      40619.71      41674.15       555.00 o                         
 -20  10   3      69467.14      75090.98      1736.04 o                         
 -18  10   3      78340.12      86602.03      3778.31 o                         
 -16  10   3      23243.62      24807.25      5738.95 o                         
 -14  10   3      56580.50      55669.02      3344.71 o                         
 -12  10   3       2399.39      -1938.64      4047.02 o                         
 -10  10   3     191724.45     186104.42      9922.34 o                         
  -8  10   3       5248.77       4675.43      2023.95 o                         
  -6  10   3     187278.23     175956.66      9488.17 o                         
  -4  10   3      44847.10      42650.78      1969.44 o                         
  -2  10   3      11840.12      12914.48      1044.97 o                         
   0  10   3      39060.84      38820.41      1502.49 o                         
   2  10   3       4816.86       4841.28       410.91 o                         
   4  10   3       8076.38       7581.06       319.97 o                         
   6  10   3      20451.10      20883.05       522.43 o                         
   8  10   3       9275.15       9507.03       740.44 o                         
  10  10   3       1662.46        977.30       198.85 o                         
  12  10   3      23583.08      22845.55       263.44 o                         
  14  10   3       2069.44       2473.03       407.40 o                         
  16  10   3       7240.71       7176.00       374.19 o                         
  18  10   3     150105.19     151542.75      1083.13 o                         
  20  10   3      43756.14      42859.23       430.30 o                         
  22  10   3      66702.83      68188.30       557.58 o                         
  24  10   3       9937.82       9903.87       265.26 o                         
  26  10   3      38781.95      40152.00       565.61 o                         
  28  10   3       2598.47       2893.21       184.58 o                         
  30  10   3      14155.38      14738.91       362.22 o                         
  32  10   3      14961.21      13385.94      1785.81 o                         
  34  10   3       8738.98       7931.85       513.39 o                         
  36  10   3       2563.89       2429.96       269.20 o                         
 -37  11   3        875.54        893.13       134.44 o                         
 -35  11   3      18561.88      18717.68       355.78 o                         
 -33  11   3      19671.84      15597.62      4558.50 o                         
 -31  11   3        890.63        745.52       244.23 o                         
 -29  11   3      15588.15      15425.92       449.18 o                         
 -27  11   3      45469.80      47474.87       739.92 o                         
 -25  11   3       1520.20       1793.27       212.62 o                         
 -23  11   3       7069.23       7526.04       629.12 o                         
 -21  11   3      12604.71      11381.63       357.98 o                         
 -19  11   3      18220.01      18854.28       705.75 o                         
 -17  11   3      20573.82      22837.39      1807.51 o                         
 -15  11   3      24461.72      26681.14      2750.52 o                         
 -13  11   3      26625.18      24886.06      1928.35 o                         
 -11  11   3      14560.80      13727.09      1311.46 o                         
  -9  11   3      12511.93      12456.87       310.26 o                         
  -7  11   3        793.87       1274.71       307.61 o                         
  -5  11   3        280.09        585.48       360.02 o                         
  -3  11   3      13981.65      14707.63      1243.04 o                         
  -1  11   3     111952.09     103240.73      4151.67 o                         
   1  11   3      31106.28      34461.70      6426.29 o                         
   3  11   3      35104.08      36951.91       979.88 o                         
   5  11   3      64227.26      64861.13      1349.79 o                         
   7  11   3      49575.58      48318.59       584.99 o                         
   9  11   3       2892.45       3771.64       161.04 o                         
  11  11   3       1849.35       1903.41       148.93 o                         
  13  11   3      23269.85      23109.84       358.80 o                         
  15  11   3       8971.65       9626.58       215.12 o                         
  17  11   3        540.28        656.87       190.32 o                         
  19  11   3      40285.22      39257.32       519.29 o                         
  21  11   3      10516.93      11087.36       319.15 o                         
  23  11   3        977.30        786.13       232.53 o                         
  25  11   3      18562.08      18572.32       337.96 o                         
  27  11   3       2842.74       3786.44       645.52 o                         
  29  11   3       1552.99       1402.94       139.25 o                         
  31  11   3       5939.19       5518.84      1204.13 o                         
  33  11   3      16188.56      16668.28       677.57 o                         
  35  11   3         60.73        114.34       128.53 o                         
 -36  12   3      63953.94      52522.88       595.58 o                         
 -34  12   3       3147.59       3423.61       391.89 o                         
 -32  12   3      46137.54      48399.74      1026.57 o                         
 -30  12   3       1859.93       1814.24       191.36 o                         
 -28  12   3        324.45        108.44       171.79 o                         
 -26  12   3       5992.44       6745.94       427.76 o                         
 -24  12   3        730.64       1001.64       311.26 o                         
 -22  12   3       5506.26       5482.09       347.98 o                         
 -20  12   3       9609.77       9635.52       697.17 o                         
 -18  12   3      66726.30      66984.43      1566.41 o                         
 -16  12   3        535.76        522.30       239.70 o                         
 -14  12   3     308432.03     298984.19     10502.78 o                         
 -12  12   3       3992.27       4393.66       222.12 o                         
 -10  12   3      22850.45      21333.77       582.95 o                         
  -8  12   3        333.55        458.55       136.24 o                         
  -6  12   3       1544.33       1215.74       299.93 o                         
  -4  12   3     194613.30     191409.48      2968.34 o                         
  -2  12   3      99897.09      96696.71       848.44 o                         
   0  12   3     122451.91     118956.43      2176.79 o                         
   2  12   3      70481.28      66431.88      1431.58 o                         
   4  12   3       1160.58       1082.35       154.61 o                         
   6  12   3      25890.39      26413.34       600.02 o                         
   8  12   3      21311.97      20523.02       443.62 o                         
  10  12   3       4312.63       4326.63       185.66 o                         
  12  12   3       8504.17       9228.98       253.51 o                         
  14  12   3      33728.87      33897.40       403.67 o                         
  16  12   3       2703.13       4503.08       722.35 o                         
  18  12   3      81596.54      85150.70       927.73 o                         
  20  12   3     120802.23     126588.72      1053.91 o                         
  22  12   3      88998.53      93940.73      2012.23 o                         
  24  12   3      38299.39      41465.09       554.99 o                         
  26  12   3       5940.23       6833.79       380.96 o                         
  28  12   3       1087.16        513.16       222.69 o                         
  30  12   3      23883.97      24835.46       484.80 o                         
  32  12   3        866.86       1054.88       180.94 o                         
 -35  13   3       3201.47       2203.64       183.44 o                         
 -33  13   3        278.40       -116.02       359.73 o                         
 -31  13   3       2699.66       2685.41       198.87 o                         
 -29  13   3       2354.95       2413.39       243.98 o                         
 -27  13   3       2672.42       1911.89       743.15 o                         
 -25  13   3       3551.77       3232.06       367.03 o                         
 -23  13   3        583.59        530.80       228.99 o                         
 -21  13   3      11827.62      11780.17       382.30 o                         
 -19  13   3       1119.00       1304.30       232.05 o                         
 -17  13   3       3983.34       4124.78       399.85 o                         
 -15  13   3      17148.86      18705.59      3599.30 o                         
 -13  13   3      19839.47      18468.27       348.89 o                         
 -11  13   3      10960.49      10760.54       873.63 o                         
  -9  13   3       6154.67       5614.94       422.25 o                         
  -7  13   3       1128.37        983.34       347.52 o                         
  -5  13   3      21080.01      21731.37       505.48 o                         
  -3  13   3         46.66        404.55       267.12 o                         
  -1  13   3      45144.22      43690.18       954.43 o                         
   1  13   3      15481.27      16043.02       269.00 o                         
   3  13   3        573.85        433.84       180.69 o                         
   5  13   3      47024.75      45954.41       583.67 o                         
   7  13   3       6066.97       5479.40       191.85 o                         
   9  13   3      19980.82      19937.63       485.10 o                         
  11  13   3       5060.21       4985.95       189.16 o                         
  13  13   3      10412.85      10178.80       231.85 o                         
  15  13   3      24404.60      24132.67       507.14 o                         
  17  13   3      15943.73      17109.10       546.06 o                         
  19  13   3      18050.33      18504.84       601.39 o                         
  21  13   3      15516.56      16125.65       342.34 o                         
  23  13   3       4818.08       4841.45       295.92 o                         
  25  13   3       6665.77       7052.04       349.36 o                         
  27  13   3      16183.39      16632.77       270.40 o                         
  29  13   3      11550.95       8755.33      3256.16 o                         
  31  13   3       2861.14       3201.64       207.26 o                         
 -30  14   3      16081.81      15376.33       565.65 o                         
 -28  14   3         10.66         28.71        97.92 o                         
 -26  14   3       1531.92        979.49       384.33 o                         
 -24  14   3        170.66        176.09       210.34 o                         
 -22  14   3        442.23       -115.77       276.04 o                         
 -20  14   3      11776.31      13569.16      1240.84 o                         
 -18  14   3       8118.85       7832.77       421.64 o                         
 -16  14   3      37859.45      37544.06       897.07 o                         
 -14  14   3      68781.28      71426.15       994.22 o                         
 -12  14   3      22522.81      21637.99       700.22 o                         
 -10  14   3      69275.19      51844.01      2103.58 o                         
  -6  14   3        776.44        432.16       477.96 o                         
  -4  14   3      28595.21      29768.94       452.42 o                         
  -2  14   3       4346.24       7098.78       937.40 o                         
   0  14   3      15320.26      15584.20       407.13 o                         
   2  14   3      22551.12      22794.59       307.61 o                         
   4  14   3       1798.40       1733.79       195.36 o                         
   6  14   3      30193.49      29325.89       507.09 o                         
   8  14   3        316.72        135.31       148.68 o                         
  10  14   3       6480.52       7060.23       225.01 o                         
  12  14   3       2741.45       2714.61       192.91 o                         
  14  14   3      29958.22      29490.24       480.48 o                         
  16  14   3       6174.81       5345.64       260.67 o                         
  18  14   3     163540.61     165975.47      5025.49 o                         
  20  14   3      28222.44      31295.70       588.60 o                         
  22  14   3      12751.73      14637.24       432.30 o                         
  24  14   3      40855.20      44602.88      1096.36 o                         
  26  14   3       1097.74       1148.11       228.70 o                         
  28  14   3        190.94        254.23       237.04 o                         
  30  14   3       1208.92        817.13       214.41 o                         
 -31  15   3       5421.42       3370.97       219.17 o                         
 -29  15   3       1571.63       1595.67       163.51 o                         
 -27  15   3         81.57         97.20       176.96 o                         
 -25  15   3         82.01       -107.55       232.85 o                         
 -23  15   3       1306.34       1179.56       230.16 o                         
 -21  15   3        751.01        934.11       179.67 o                         
 -19  15   3       6284.74       6060.47       265.90 o                         
 -17  15   3        416.75        291.20       322.19 o                         
 -15  15   3      44951.13      49663.87      2077.67 o                         
 -13  15   3       1509.04       1341.32       228.46 o                         
 -11  15   3      20955.17      17826.76      2308.21 o                         
  -9  15   3      46269.26      46854.00      7983.89 o                         
  -7  15   3       2637.07       2781.92       469.37 o                         
  -5  15   3      11207.69      11108.57       305.08 o                         
  -3  15   3        160.97       1216.48       421.91 o                         
  -1  15   3      54014.76      53738.22       658.92 o                         
   1  15   3      27809.21      28112.30       827.05 o                         
   3  15   3        622.73        849.17       323.92 o                         
   5  15   3       4515.47       4893.19       298.30 o                         
   7  15   3       1372.49       1094.94       178.84 o                         
   9  15   3       2609.81       2633.18       352.17 o                         
  11  15   3      12368.85      12044.31       304.91 o                         
  13  15   3      12600.58      13246.78       279.09 o                         
  15  15   3       2522.79       2465.11       221.64 o                         
  17  15   3      30669.54      32526.50       585.48 o                         
  19  15   3          0.10        138.24       241.70 o                         
  21  15   3      57475.51      61811.69      1527.06 o                         
  23  15   3       1274.92       2149.03       204.39 o                         
  25  15   3      26968.90      27718.92      1156.56 o                         
  27  15   3       3815.84       3431.83       148.10 o                         
  29  15   3      11486.80       9302.94       269.20 o                         
 -28  16   3       2507.52       1703.49       184.15 o                         
 -26  16   3       2760.59       2259.75       371.64 o                         
 -24  16   3       6521.93       7024.78       296.64 o                         
 -22  16   3       4545.12       5058.35       449.38 o                         
 -20  16   3      12781.07      13335.93       524.38 o                         
 -18  16   3        110.66        -51.93       226.37 o                         
 -16  16   3      28448.77      28221.66       370.43 o                         
 -14  16   3      22937.60      22504.88       900.56 o                         
 -12  16   3       7871.35       9975.44      2033.23 o                         
 -10  16   3       4032.05       3301.89       700.40 o                         
  -8  16   3      37837.81      41563.00      3033.85 o                         
  -6  16   3      17119.34      17180.35       709.25 o                         
  -4  16   3       5995.83       5514.69       389.29 o                         
  -2  16   3         58.36        419.72       457.48 o                         
   0  16   3         94.74       6529.67      5212.29 o                         
   2  16   3      50646.18      54573.59       680.42 o                         
   4  16   3       1641.94       2602.29       524.64 o                         
   6  16   3      27007.76      28268.30       783.76 o                         
   8  16   3        153.78        169.97       197.15 o                         
  10  16   3       5275.03       5417.45       354.17 o                         
  12  16   3       8590.62       9004.26       281.98 o                         
  14  16   3      32990.15      32890.35      1208.32 o                         
  16  16   3       7028.70       7782.35       291.02 o                         
  18  16   3      13781.96      12404.92       825.38 o                         
  20  16   3       2824.33       2639.39       218.20 o                         
  22  16   3      18530.97      15375.97      5622.26 o                         
  24  16   3        117.90         22.72       122.69 o                         
  26  16   3       6345.33       5814.00       624.17 o                         
 -25  17   3       1293.89       1672.38       171.43 o                         
 -23  17   3       4097.88       3857.69       338.29 o                         
 -21  17   3        375.80        240.82       203.84 o                         
 -19  17   3        151.63       1066.96       566.33 o                         
 -17  17   3      38588.08      38947.63      3242.33 o                         
 -15  17   3      20436.26      19818.56      3577.15 o                         
 -13  17   3      17331.47      19497.81      1004.15 o                         
 -11  17   3      33537.47      35930.37      1128.30 o                         
  -9  17   3       1223.59       2632.25       811.10 o                         
  -7  17   3        275.74        116.11       202.73 o                         
  -5  17   3      48139.39      47245.78      1615.47 o                         
  -3  17   3       2534.67       2081.33       344.02 o                         
  -1  17   3      68059.93      72488.16      3372.21 o                         
   1  17   3      14998.85      17115.44       952.90 o                         
   3  17   3      28252.80      30052.81       403.61 o                         
   5  17   3      57334.21      60818.34      1210.12 o                         
   7  17   3       4856.86       5179.93       217.34 o                         
   9  17   3       6594.90       6741.00       324.14 o                         
  11  17   3       7252.73       7798.23       296.98 o                         
  13  17   3       1855.78       2035.12       235.55 o                         
  15  17   3      22028.71      24268.63       762.34 o                         
  17  17   3      32184.65      29369.41      9642.31 o                         
  19  17   3       3112.24       2245.24       654.39 o                         
  21  17   3      20063.74      21295.51       566.99 o                         
  23  17   3         56.36       -155.49       155.49 o                         
  25  17   3      13483.17       5884.32       207.26 o                         
 -24  18   3       5515.67       4297.16       565.88 o                         
 -22  18   3        293.70        154.48       190.59 o                         
 -20  18   3       5412.60       6071.18       192.31 o                         
 -18  18   3      14814.23      20233.21      2365.72 o                         
 -16  18   3       2781.50       2946.92       400.23 o                         
 -14  18   3      11071.15       6477.11      5120.78 o                         
 -12  18   3       2629.71       -190.59       190.59 o                         
 -10  18   3      58251.78      59279.77      5958.98 o                         
  -8  18   3       6775.39       7599.89       464.67 o                         
  -6  18   3      59007.70      59207.54      1778.81 o                         
  -4  18   3      13769.24      12476.19      3725.66 o                         
  -2  18   3       7860.21       7882.17       474.70 o                         
   0  18   3       1811.05       7312.90      2344.53 o                         
   2  18   3       3764.57       3770.64       176.43 o                         
   4  18   3       5357.62       4358.83       623.56 o                         
   6  18   3       1666.66       1757.78       178.39 o                         
   8  18   3          7.10       -185.09       185.09 o                         
  10  18   3         22.47        -31.26       189.93 o                         
  12  18   3       7514.93       8891.40       241.27 o                         
  14  18   3        357.74        252.71       162.27 o                         
  16  18   3       9968.29      10856.05       594.61 o                         
  18  18   3       1696.97       1891.50       193.47 o                         
  22  18   3       2080.34        719.46       173.91 o                         
 -19  19   3      25109.84      24480.76       462.17 o                         
 -17  19   3       4932.25       5798.43       771.87 o                         
 -15  19   3        501.86        404.99       297.79 o                         
 -13  19   3       7303.69       8390.51       428.82 o                         
 -11  19   3       3551.81       5952.95      1540.69 o                         
  -9  19   3       2706.11       1436.05      1133.55 o                         
  -7  19   3        190.35        215.22       149.84 o                         
  -5  19   3       1024.80       1581.95       285.17 o                         
  -3  19   3        407.24        320.97       242.66 o                         
  -1  19   3      30214.32      33004.29       911.14 o                         
   1  19   3      40059.86      37600.19     12037.77 o                         
   3  19   3       1558.85       1037.85       314.97 o                         
   5  19   3      34963.98      35517.78      5106.98 o                         
   7  19   3      12328.06      13802.77       329.07 o                         
   9  19   3        335.71        546.07       147.93 o                         
  11  19   3       2965.50       3108.36       181.09 o                         
  13  19   3      14498.08      14256.99       420.88 o                         
  15  19   3      10258.98       9319.56       494.71 o                         
  17  19   3       2095.57       1999.29       187.01 o                         
  19  19   3       6267.54       4990.95       204.88 o                         
 -14  20   3      29159.94      21123.98       364.49 o                         
 -12  20   3        293.17        262.32       152.59 o                         
 -10  20   3      44009.78      44221.29      1282.59 o                         
  -8  20   3        101.18         16.04       164.53 o                         
  -6  20   3      16390.25      17240.97      1848.68 o                         
  -4  20   3      16359.65      14455.87      4785.25 o                         
  -2  20   3      19290.47      18242.76      3938.83 o                         
   0  20   3       4055.42       4831.52       200.19 o                         
   2  20   3       1165.75       1240.41       164.25 o                         
   4  20   3        206.51         75.66        74.15 o                         
   6  20   3       4430.82       4723.86       175.51 o                         
   8  20   3         45.63        -44.68       155.95 o                         
  10  20   3          2.38        -12.19       128.00 o                         
  12  20   3       4971.46       4962.26       364.49 o                         
  14  20   3       6184.99       4886.13       219.17 o                         
  -9  21   3      15076.48      15542.22       352.58 o                         
  -7  21   3       2086.90       1974.94       214.41 o                         
  -5  21   3      23198.01      24102.88       321.54 o                         
  -3  21   3         52.77       -114.01       156.24 o                         
  -1  21   3        221.47       -138.17       259.67 o                         
   1  21   3       7954.26       6999.78       701.77 o                         
   3  21   3       1161.92       1666.14       693.25 o                         
   5  21   3       9828.30      11008.67       319.23 o                         
   7  21   3       3077.17       2320.37       209.64 o                         
 -44   0   4      34065.87      29261.96       495.52 o                         
 -42   0   4       6267.39       7002.10      1109.67 o                         
 -40   0   4       1148.59       1470.25       228.90 o                         
 -38   0   4      38144.63      41698.65       738.72 o                         
 -36   0   4       7527.48       7233.85       355.85 o                         
 -34   0   4     113528.30     119849.89      1367.86 o                         
 -32   0   4      73030.15      75659.83       670.91 o                         
 -30   0   4      13151.16      12950.38       391.37 o                         
 -28   0   4       2134.37       1673.79       219.78 o                         
 -26   0   4      85342.62      88602.35      1153.04 o                         
 -24   0   4       3987.34       4074.69       634.89 o                         
 -22   0   4      13563.47      14239.09      1083.95 o                         
 -20   0   4      59108.83      68891.76      1703.35 o                         
 -18   0   4     183543.98     243181.86      2651.52 o                         
 -14   0   4     314431.28     331768.22      2815.90 o                         
 -10   0   4     985681.25    1163287.88    115014.53 o                         
  -8   0   4     859111.00     897560.69      4812.27 o                         
  -4   0   4     104969.32     100497.92      1231.66 o                         
  -2   0   4      37352.40      39317.88      2638.07 o                         
   0   0   4     654055.06     646136.38      4264.25 o                         
   2   0   4        223.55        123.88       247.76 o                         
   4   0   4      96901.41      96871.75       787.74 o                         
   6   0   4     813859.69     806419.00      6449.11 o                         
   8   0   4     127660.47     132066.95      1609.25 o                         
  10   0   4       3434.98       2806.33       254.81 o                         
  12   0   4      12636.37      13390.78       795.06 o                         
  14   0   4      15801.78      16476.99       936.25 o                         
  16   0   4      75506.59      77181.17      1639.87 o                         
  18   0   4     984021.00    1021092.12     28771.21 o                         
  20   0   4      26423.30      25939.52       938.64 o                         
  22   0   4     305686.53     292288.00      7300.61 o                         
  24   0   4      12302.72      11394.79       529.88 o                         
  26   0   4      13295.33      14041.16       506.50 o                         
  28   0   4      19524.39      21033.88       649.89 o                         
  30   0   4         84.00         -8.02       235.45 o                         
  32   0   4      22518.93      21726.38       610.00 o                         
  34   0   4        680.06        937.12       269.84 o                         
  36   0   4         33.75        179.52       231.34 o                         
  38   0   4      13390.60      13964.58       381.06 o                         
  40   0   4       1166.12       1274.93       187.27 o                         
 -43   1   4       1442.79       1326.33       121.61 o                         
 -41   1   4      10901.62      11328.01       263.70 o                         
 -39   1   4       1217.92        788.55       165.90 o                         
 -37   1   4        292.57        156.72       166.78 o                         
 -35   1   4      16900.93      17649.21       258.63 o                         
 -33   1   4       1015.67       1138.46       182.66 o                         
 -31   1   4       1995.26       1822.57       278.32 o                         
 -29   1   4      14906.25      15151.22       552.08 o                         
 -27   1   4       9539.54       9256.95       223.46 o                         
 -25   1   4       1004.41        710.73       139.89 o                         
 -23   1   4       2171.15       2060.23       335.63 o                         
 -21   1   4       9382.96      11279.52       589.98 o                         
 -19   1   4      19820.46      38033.64      9410.14 o                         
 -17   1   4      33544.87      33941.60       810.77 o                         
 -15   1   4        221.72       4688.39       686.11 o                         
 -13   1   4     356439.62     354776.59      3135.12 o                         
 -11   1   4       4245.27       5247.79       389.19 o                         
  -9   1   4     220057.77     227609.47      6296.46 o                         
  -7   1   4      18423.77      18036.93       356.44 o                         
  -5   1   4      19940.20      19928.41       907.14 o                         
  -3   1   4     168971.25     160848.28      1118.61 o                         
  -1   1   4     145552.77     151364.61      5109.38 o                         
   1   1   4     123416.27     130738.23      2706.62 o                         
   3   1   4      90053.20      96400.72       808.36 o                         
   5   1   4      99913.98     103690.67      1458.18 o                         
   7   1   4     129278.41     146461.98      7233.82 o                         
   9   1   4      46622.65      51014.05       604.48 o                         
  11   1   4      18972.49      21202.52       468.61 o                         
  13   1   4         46.63        109.25       208.10 o                         
  15   1   4       1871.25       2103.90       396.43 o                         
  17   1   4      11936.41      13086.09       950.07 o                         
  19   1   4     144799.80     151225.30      2163.91 o                         
  21   1   4       3362.85       3218.10       273.16 o                         
  23   1   4      15943.98      16685.24       589.44 o                         
  25   1   4         98.38        532.06       148.11 o                         
  27   1   4        128.76        -18.99       159.30 o                         
  29   1   4       1376.71       1320.28       175.26 o                         
  31   1   4       5193.60       5403.84       212.06 o                         
  33   1   4        980.18        917.13       169.04 o                         
  35   1   4       1441.80       1250.47       170.46 o                         
  37   1   4        814.84        793.91       134.67 o                         
  39   1   4      18878.00      20930.00       225.04 o                         
  41   1   4         99.55         87.21       100.39 o                         
 -42   2   4         60.91        171.73       151.98 o                         
 -40   2   4         92.73         44.61       128.57 o                         
 -38   2   4      17723.45      19492.87       333.64 o                         
 -36   2   4       7103.06       7692.43       209.23 o                         
 -34   2   4      25457.35      26264.30       372.97 o                         
 -32   2   4       2451.88       2515.91       176.61 o                         
 -30   2   4       8427.91       8470.12       251.36 o                         
 -28   2   4        137.47         86.74       189.41 o                         
 -26   2   4       8282.79       8006.26       289.67 o                         
 -24   2   4       7035.80       7758.56       464.11 o                         
 -22   2   4      44815.74      48632.54       954.91 o                         
 -20   2   4      13036.58      15154.67      1059.76 o                         
 -18   2   4      44875.86      48188.25      1186.75 o                         
 -16   2   4      95479.66     110917.09     13967.52 o                         
 -14   2   4     183882.55     197049.08      6794.28 o                         
 -12   2   4      89068.44      86999.73      1593.77 o                         
 -10   2   4       4955.62       6148.75       581.28 o                         
  -8   2   4     147544.50     133296.45      7078.20 o                         
  -6   2   4       6356.48       5795.59       189.70 o                         
  -4   2   4       6785.14       7868.06       260.27 o                         
  -2   2   4     240150.25     220840.80      2770.42 o                         
   0   2   4      46593.45      41723.67       530.36 o                         
   2   2   4      33641.16      33782.46       293.39 o                         
   4   2   4       5911.43       5889.28       173.01 o                         
   6   2   4     563123.69     541807.75      4695.16 o                         
   8   2   4     114548.65     113536.82      1618.88 o                         
  10   2   4      56897.63      57342.59      1395.11 o                         
  12   2   4      68906.40      68710.27      2116.17 o                         
  14   2   4      11595.40      15532.85       424.65 o                         
  16   2   4      11943.95      11095.61       378.15 o                         
  18   2   4     181044.22     172196.77      2056.96 o                         
  20   2   4       2925.40       2502.25       364.35 o                         
  22   2   4     196117.16     199518.73      2146.44 o                         
  24   2   4      64074.20      63644.85       412.66 o                         
  26   2   4      13016.88      12243.40       218.69 o                         
  28   2   4       1531.46       1785.18       160.12 o                         
  30   2   4       5055.74       5108.28       195.71 o                         
  32   2   4      64463.71      68670.32       565.92 o                         
  34   2   4      21144.34      22442.06       285.26 o                         
  36   2   4       5512.12       5842.58       159.69 o                         
  38   2   4      19405.96      19668.29       264.70 o                         
  40   2   4      10814.55      10509.32       243.86 o                         
 -43   3   4      15651.67      13597.46       528.85 o                         
 -41   3   4       1492.98       1536.15       144.98 o                         
 -39   3   4      53127.41      54622.31       660.20 o                         
 -37   3   4        234.28        287.21       157.96 o                         
 -35   3   4      58029.79      61649.25       445.94 o                         
 -33   3   4        104.54        -66.58       165.89 o                         
 -31   3   4       2648.22       2564.04       167.33 o                         
 -29   3   4       2057.44       2042.38       167.91 o                         
 -27   3   4      72382.32      70766.18       569.99 o                         
 -25   3   4        401.40       2383.71       472.13 o                         
 -23   3   4      52512.05      46977.55       926.77 o                         
 -21   3   4       3947.12       5430.89      1117.31 o                         
 -19   3   4      26154.23      37581.71      5917.65 o                         
 -17   3   4     341007.53     328632.84      9368.90 o                         
 -15   3   4      14923.46      14913.04      4455.86 o                         
 -13   3   4     391238.00     369250.12      8110.49 o                         
 -11   3   4       5665.97       6301.99       429.22 o                         
  -9   3   4     259459.42     233085.41     25196.55 o                         
  -7   3   4     111290.92     102501.45      1748.62 o                         
  -5   3   4      54313.04      50311.45      2546.33 o                         
  -3   3   4      88799.05      85223.95       572.45 o                         
  -1   3   4     227696.78     215748.28      3106.18 o                         
   1   3   4      12735.05      11379.77       278.66 o                         
   3   3   4     105084.53      99568.41       901.67 o                         
   5   3   4      28605.18      25518.14       451.09 o                         
   7   3   4      49880.52      46942.29       485.82 o                         
   9   3   4     221311.39     217042.58      1175.67 o                         
  11   3   4       1712.57       1739.29       202.24 o                         
  13   3   4       3919.05       5483.52       252.76 o                         
  15   3   4      13710.87      11905.86       416.32 o                         
  17   3   4      45026.86      44459.40       613.43 o                         
  19   3   4     205978.81     210795.97      4363.52 o                         
  21   3   4     195638.33     201594.45      1309.17 o                         
  23   3   4      67961.93      67587.21       959.23 o                         
  25   3   4      10455.55      10866.02       430.43 o                         
  27   3   4      25677.71      23657.79       404.30 o                         
  29   3   4        735.17       1120.49       190.93 o                         
  31   3   4     101517.67     108584.21      2010.48 o                         
  33   3   4       2224.93       2739.83       186.08 o                         
  35   3   4      71454.95      76132.46       463.79 o                         
  37   3   4      23998.33      24761.88       358.07 o                         
  39   3   4      18725.34      19126.48       313.75 o                         
  41   3   4      23685.36      21488.40       259.85 o                         
 -42   4   4       2874.35       2374.03       120.57 o                         
 -40   4   4        808.24        855.44       162.86 o                         
 -38   4   4         37.59       -150.03       150.03 o                         
 -36   4   4       6472.66       6831.90       215.60 o                         
 -34   4   4       1038.59       1484.42       188.05 o                         
 -32   4   4       6191.92       6210.11       210.33 o                         
 -30   4   4       3887.34       3691.90       173.75 o                         
 -28   4   4         85.48        125.00       143.31 o                         
 -26   4   4        738.46       1164.37       324.44 o                         
 -24   4   4      17471.64      16107.50       406.14 o                         
 -22   4   4      12832.04      17847.14      1354.12 o                         
 -20   4   4       1353.21       4720.09      2123.83 o                         
 -18   4   4      24300.57      33495.71      9356.81 o                         
 -16   4   4      46883.10      46186.43      1257.14 o                         
 -14   4   4      13495.17      11275.69       625.48 o                         
 -12   4   4      56775.69      63758.45      1138.15 o                         
 -10   4   4     137694.72     143180.58      8516.79 o                         
  -8   4   4      58354.46      56127.74      2228.00 o                         
  -6   4   4     141563.77     131827.23      5029.49 o                         
  -4   4   4      35995.46      33208.02       714.55 o                         
  -2   4   4       1484.81       1899.71       144.76 o                         
   0   4   4      53519.57      52927.17       262.62 o                         
   2   4   4       4014.83       3453.54       239.36 o                         
   4   4   4         26.13        114.18       126.30 o                         
   6   4   4      34361.00      33357.13       450.86 o                         
   8   4   4         93.65         59.24       155.60 o                         
  10   4   4      17676.36      19266.68       487.42 o                         
  12   4   4       2581.69       3865.41       375.78 o                         
  14   4   4     125668.64     128409.85      1385.74 o                         
  16   4   4      16465.96      16348.84       388.31 o                         
  18   4   4      91575.96     108812.48      7743.04 o                         
  20   4   4       8311.25       9404.46       302.23 o                         
  22   4   4      22050.70      21282.45       246.25 o                         
  24   4   4       2730.39       3237.82       165.09 o                         
  26   4   4       2852.69       3649.97       172.95 o                         
  28   4   4       4662.68       5209.54       228.24 o                         
  30   4   4        256.76       -117.07       202.54 o                         
  32   4   4       2542.45       2368.48       218.52 o                         
  34   4   4        841.11        683.22       189.21 o                         
  36   4   4       1514.84       1363.85       170.95 o                         
  38   4   4       4230.60       4792.33       154.32 o                         
  40   4   4       5530.95       5048.47       354.45 o                         
 -41   5   4        154.60       5207.57      1406.23 o                         
 -39   5   4      28235.31      29154.75       287.02 o                         
 -37   5   4      25021.77      27080.30       327.79 o                         
 -35   5   4      34143.68      37515.74       368.22 o                         
 -33   5   4       9544.83       9823.09       316.13 o                         
 -31   5   4       2300.08       2398.26       199.38 o                         
 -29   5   4      37687.29      38799.41       694.53 o                         
 -27   5   4       1625.36       1551.31       176.91 o                         
 -25   5   4         16.59        -63.68       153.47 o                         
 -23   5   4     182555.55     176423.42      3230.82 o                         
 -21   5   4       7743.51       8958.40       429.86 o                         
 -19   5   4      32360.68      37636.74      4302.69 o                         
 -17   5   4     231839.73     235339.91     28936.78 o                         
 -13   5   4     105877.52      94398.39     15992.47 o                         
 -11   5   4      80704.80      78378.45      4690.13 o                         
  -9   5   4      86277.27      80173.96       761.65 o                         
  -7   5   4     137094.22     140764.80       968.35 o                         
  -5   5   4       2269.28       3069.34       321.70 o                         
  -3   5   4      66456.39      65228.18      1068.37 o                         
  -1   5   4      39355.96      33959.22      1214.09 o                         
   1   5   4      23910.28      24409.09       541.49 o                         
   3   5   4     276600.16     266624.72      2089.01 o                         
   5   5   4     378213.75     353281.31      2107.57 o                         
   7   5   4      24590.10      22401.99      1083.99 o                         
   9   5   4      99364.23      86885.71      2151.04 o                         
  11   5   4       5625.20       6337.15       249.35 o                         
  13   5   4        150.51         60.16       182.62 o                         
  15   5   4     169460.23     163451.50      1771.59 o                         
  17   5   4     188378.25     191299.64      1766.49 o                         
  19   5   4     264051.84     261339.33      2840.40 o                         
  21   5   4     140721.72     139653.61      1127.84 o                         
  23   5   4      42989.35      43101.18       612.77 o                         
  25   5   4      26107.96      27194.82       490.55 o                         
  27   5   4      32017.38      31366.91       522.20 o                         
  29   5   4       1981.29       1706.74       188.45 o                         
  31   5   4      27920.93      28110.78       659.50 o                         
  33   5   4       4061.78       3591.14       210.02 o                         
  35   5   4      29400.62      30871.42       330.90 o                         
  37   5   4      18433.05      20307.47       215.88 o                         
  39   5   4         69.68         78.63       109.68 o                         
 -42   6   4       3317.50       2229.85       166.76 o                         
 -40   6   4       3804.92       3380.41       238.64 o                         
 -38   6   4      21209.13      22154.05       326.78 o                         
 -36   6   4       4512.56       4107.15       254.93 o                         
 -34   6   4       7959.90       8903.07       274.01 o                         
 -32   6   4       8007.15       8009.04       277.50 o                         
 -30   6   4        382.01        346.75       174.82 o                         
 -28   6   4        740.26        807.36       173.46 o                         
 -26   6   4      37185.68      37486.32       389.02 o                         
 -24   6   4     103431.81     103993.66      1129.06 o                         
 -22   6   4      25793.67      24512.00       366.96 o                         
 -20   6   4      11037.49      12326.70       632.59 o                         
 -18   6   4      50178.82      57262.52      4275.52 o                         
 -16   6   4      50914.10      68508.21      1348.39 o                         
 -14   6   4      84678.57     122102.17     19631.46 o                         
 -12   6   4       1272.69        465.09      1399.73 o                         
 -10   6   4     234707.41     241517.84      6220.05 o                         
  -8   6   4      17012.40      16245.39      1202.47 o                         
  -6   6   4       7024.87       6558.47       246.25 o                         
  -4   6   4     149001.12     145724.66      3959.86 o                         
  -2   6   4        263.69       -227.78       227.78 o                         
   0   6   4      52089.65      49318.17      1822.79 o                         
   2   6   4      14142.05      12037.94       348.90 o                         
   4   6   4       9374.32      10437.28       224.12 o                         
   6   6   4      34388.36      35057.04       548.24 o                         
   8   6   4     138783.84     125984.24      5209.91 o                         
  10   6   4        277.33        188.69        95.70 o                         
  12   6   4      47879.05      45956.36      1669.23 o                         
  14   6   4      53641.86      54190.19       709.84 o                         
  16   6   4        551.01        438.21       257.52 o                         
  18   6   4     193257.81     196818.44      2514.68 o                         
  20   6   4        102.63         85.20       126.49 o                         
  22   6   4      96239.51      96635.10      1003.16 o                         
  24   6   4       3899.36       3964.31       187.05 o                         
  26   6   4      58669.62      58328.43       650.34 o                         
  28   6   4      13701.06      13607.12       303.72 o                         
  30   6   4       2934.99       2659.38       188.60 o                         
  32   6   4       9747.75       9850.42       228.43 o                         
  34   6   4         76.97         27.03       140.11 o                         
  36   6   4        289.71        256.75       115.97 o                         
  38   6   4       5143.06       5114.16       150.97 o                         
 -41   7   4       1361.49        781.02       117.18 o                         
 -39   7   4       2732.99       3015.98       293.31 o                         
 -37   7   4        188.21       -122.92       159.07 o                         
 -35   7   4      27218.85      27600.17       336.82 o                         
 -33   7   4      24253.65      25435.49       380.03 o                         
 -31   7   4       4322.51       4439.70       187.05 o                         
 -29   7   4      43020.96      44680.35       987.62 o                         
 -27   7   4      10441.76      11543.70       414.10 o                         
 -25   7   4      56273.95      53576.76       691.03 o                         
 -23   7   4      20603.74      19721.47       584.80 o                         
 -21   7   4         18.39         15.16       154.23 o                         
 -19   7   4      12533.28      12102.53       886.77 o                         
 -17   7   4       4578.42       5787.54       545.02 o                         
 -15   7   4       8688.68       8686.82       523.43 o                         
 -13   7   4     129458.02     125321.13      7506.67 o                         
 -11   7   4        166.53        846.51       201.52 o                         
  -9   7   4      17264.00      17722.54       702.16 o                         
  -7   7   4       3035.77       3060.87       260.75 o                         
  -5   7   4         78.12      22154.05     12677.58 o                         
  -3   7   4     176241.64     159141.84     10239.39 o                         
  -1   7   4     157655.19     151640.80      5110.38 o                         
   1   7   4      48053.66      46822.12       493.46 o                         
   3   7   4     135600.52     128963.20      2441.97 o                         
   5   7   4      26849.63      25039.48       392.29 o                         
   7   7   4         62.88        325.16       141.99 o                         
   9   7   4      25078.86      27044.26       463.36 o                         
  11   7   4       7279.19       6534.62       296.48 o                         
  13   7   4       3190.36       2297.34       253.84 o                         
  15   7   4       2136.83       2100.81       321.03 o                         
  17   7   4      25518.24      26191.29       828.05 o                         
  19   7   4      39685.50      37918.60       518.06 o                         
  21   7   4      15900.58      15668.16       250.44 o                         
  23   7   4      24420.99      24683.51       458.96 o                         
  25   7   4      25950.94      25696.70       360.80 o                         
  27   7   4       9543.16       9369.68       228.24 o                         
  29   7   4      10641.95      10893.10       236.51 o                         
  31   7   4      22401.75      22867.42       294.73 o                         
  33   7   4       2177.18       2259.44       279.31 o                         
  35   7   4       9305.17      10204.74       214.93 o                         
  37   7   4      10650.15      10150.39       373.62 o                         
  39   7   4       8510.30       7379.28       440.73 o                         
 -40   8   4      14305.76      12394.75       814.66 o                         
 -38   8   4      33903.80      32701.65      4118.58 o                         
 -36   8   4      34869.08      35013.47      1048.63 o                         
 -34   8   4      24644.12      25316.94       346.26 o                         
 -32   8   4      40668.14      42820.20       626.67 o                         
 -30   8   4       1607.92       2022.02       184.52 o                         
 -28   8   4       3748.66       4351.03       223.77 o                         
 -26   8   4      77619.66      78864.52      1259.40 o                         
 -24   8   4        797.76        684.47       177.35 o                         
 -22   8   4       4301.53       4333.86       322.04 o                         
 -20   8   4        400.82        208.46       169.61 o                         
 -18   8   4      68655.52      67738.94      2452.53 o                         
 -16   8   4     179314.52     171844.94      1931.01 o                         
 -14   8   4     254003.94     261803.05      6693.90 o                         
 -12   8   4     182655.22     166513.03     11805.04 o                         
 -10   8   4      99831.88      93101.43      8742.92 o                         
  -8   8   4     108940.99     102577.67      3108.92 o                         
  -6   8   4      12400.64      11132.55      1379.36 o                         
  -4   8   4      67582.20      54538.86      1879.53 o                         
  -2   8   4      86997.67      67044.14      5318.89 o                         
   0   8   4     330327.69     307813.84      3980.17 o                         
   2   8   4        702.43        558.33       190.52 o                         
   4   8   4      88543.44      87804.23       863.40 o                         
   6   8   4       6861.62       6140.95       319.40 o                         
   8   8   4      76997.21      74308.30      1132.54 o                         
  10   8   4       2554.42       2627.83       268.31 o                         
  12   8   4      14190.30      13777.64       443.73 o                         
  14   8   4      47457.29      43281.24      3192.84 o                         
  16   8   4        953.94       1312.24       156.71 o                         
  18   8   4     179500.05     179932.34      1204.42 o                         
  20   8   4      26013.04      26797.63       726.44 o                         
  22   8   4      52438.79      53518.88       534.91 o                         
  24   8   4       4039.80       4188.02       208.91 o                         
  26   8   4        774.34        627.94       194.25 o                         
  28   8   4      84319.34      88637.84       953.14 o                         
  30   8   4       3062.68       3436.54       208.07 o                         
  32   8   4      83010.90      87061.77       506.21 o                         
  34   8   4      12934.95      12972.43       364.19 o                         
  36   8   4       1652.53       1528.79       339.18 o                         
  38   8   4      10903.92       8931.78       199.93 o                         
 -39   9   4       7396.47       6429.93       667.05 o                         
 -37   9   4       2945.09       2732.27       168.31 o                         
 -35   9   4        764.75        410.53       158.15 o                         
 -33   9   4       5112.99       4423.20       615.92 o                         
 -31   9   4        997.00       1141.76       180.55 o                         
 -29   9   4       8363.99       8326.80       283.48 o                         
 -27   9   4        447.12        408.47       185.75 o                         
 -25   9   4      18984.71      18969.84       398.83 o                         
 -23   9   4        117.95       2182.03       630.11 o                         
 -21   9   4      81349.08      83423.33      2107.43 o                         
 -19   9   4       6264.82       8531.86      1822.18 o                         
 -17   9   4      51480.05      49920.50      3338.15 o                         
 -15   9   4       5606.84       6033.85       733.35 o                         
 -13   9   4      26217.29      27661.68      5486.18 o                         
 -11   9   4       1449.38      -7013.51     10806.39 o                         
  -9   9   4      79970.74      63564.91      2653.90 o                         
  -7   9   4      50235.04      59202.45      3464.46 o                         
  -5   9   4       2148.69       1690.47      1144.32 o                         
  -3   9   4       3042.40       3165.88       307.56 o                         
  -1   9   4         31.29         34.92       165.09 o                         
   1   9   4       1426.37       1671.65       235.04 o                         
   3   9   4        376.34         47.17       218.19 o                         
   5   9   4      60864.73      61729.34      1486.95 o                         
   7   9   4      11211.69       9590.58       441.45 o                         
   9   9   4       7509.16       7948.72       449.99 o                         
  11   9   4          2.84       -313.76       381.22 o                         
  13   9   4      99640.84     100003.67      2258.39 o                         
  15   9   4      19803.88      18422.70       441.52 o                         
  17   9   4      21065.43      21000.40       324.37 o                         
  19   9   4      11035.56      11698.70       331.64 o                         
  21   9   4       3417.35       3695.77       226.26 o                         
  23   9   4      12569.36      13074.54       282.03 o                         
  25   9   4        737.68        625.02       173.84 o                         
  27   9   4      27126.46      27827.48       472.68 o                         
  29   9   4       1640.50       1383.00       239.07 o                         
  31   9   4       3637.23       4175.38       213.78 o                         
  33   9   4      10171.21       8372.49      1869.61 o                         
  35   9   4       2097.27       1284.51       306.00 o                         
  37   9   4       1395.42       1614.37       159.62 o                         
 -38  10   4        248.88       -152.47       216.79 o                         
 -36  10   4       7045.62       4397.21      3537.74 o                         
 -34  10   4       9146.93       9058.07       775.34 o                         
 -32  10   4      23203.48      22998.92      1778.14 o                         
 -30  10   4       5349.15       5332.70       195.64 o                         
 -28  10   4        269.68        302.85       181.68 o                         
 -26  10   4      12468.22      14271.51       872.07 o                         
 -24  10   4       8573.51       9909.02       561.60 o                         
 -22  10   4         41.19       2401.02       871.88 o                         
 -20  10   4      25499.99      68595.58     11204.60 o                         
 -18  10   4      11886.90      12384.20      1537.78 o                         
 -16  10   4     129957.09     119516.55     10771.43 o                         
 -14  10   4      90193.43      83906.15      5644.31 o                         
 -12  10   4      95950.95     100189.38      1898.94 o                         
 -10  10   4      52890.08      49716.51      2310.84 o                         
  -8  10   4      14879.39      18499.97      1318.01 o                         
  -6  10   4      14221.96      14346.19       651.08 o                         
  -4  10   4      43342.62      41967.53       740.12 o                         
  -2  10   4       1067.17        836.53       259.24 o                         
   0  10   4     112446.40     106496.49      1835.54 o                         
   2  10   4      14096.66      11162.71       968.81 o                         
   4  10   4      11366.75      10363.41       414.20 o                         
   6  10   4      50180.39      49132.16      1409.67 o                         
   8  10   4      28755.78      27469.98       741.08 o                         
  10  10   4       2724.53       2334.08       177.25 o                         
  12  10   4       1285.06       1451.14       202.00 o                         
  14  10   4       9643.44       9751.68       319.41 o                         
  16  10   4      12238.43      13041.05       611.39 o                         
  18  10   4      42178.11      43524.36       562.98 o                         
  20  10   4        927.36        882.69       187.10 o                         
  22  10   4      74233.98      76456.60       568.15 o                         
  24  10   4      11574.19      11574.87       278.93 o                         
  26  10   4      21772.16      22652.89       337.27 o                         
  28  10   4       1678.04       1632.47       171.59 o                         
  30  10   4        219.92        189.61       161.73 o                         
  32  10   4      26486.92      28597.58       740.01 o                         
  34  10   4      37045.18      19885.42     15174.15 o                         
  36  10   4         66.30        233.47       195.35 o                         
 -37  11   4       2555.47       2168.41       157.27 o                         
 -35  11   4      18850.49      17056.11       345.40 o                         
 -33  11   4       2464.65        664.60       517.67 o                         
 -31  11   4       5951.08       5642.15       731.81 o                         
 -29  11   4       8722.25       8686.56       233.62 o                         
 -27  11   4       3595.15       3772.61       230.13 o                         
 -25  11   4        202.22        183.79       215.68 o                         
 -23  11   4      21864.11      21326.27       481.38 o                         
 -21  11   4      25815.15      27159.30       566.58 o                         
 -19  11   4        269.35        967.29       712.13 o                         
 -17  11   4     153188.28     137278.20     14557.39 o                         
 -13  11   4     189189.09     167755.33     14947.14 o                         
 -11  11   4      13296.93      13652.75       650.21 o                         
  -9  11   4     102250.06      99848.82      1134.79 o                         
  -7  11   4       2242.84       1653.32       207.21 o                         
  -5  11   4       6796.04       6170.11       285.51 o                         
  -3  11   4      25347.26      23542.79      1443.20 o                         
  -1  11   4      33249.37      32120.89      1544.61 o                         
   1  11   4      13180.12      12741.21       330.49 o                         
   3  11   4       6803.18       5653.61       272.91 o                         
   5  11   4      21349.54      20929.49       326.19 o                         
   7  11   4       2498.16       2295.69       281.59 o                         
   9  11   4      24943.69      26490.14       395.41 o                         
  11  11   4         53.78         55.15       127.05 o                         
  13  11   4       7660.33       7015.08       305.75 o                         
  15  11   4        641.94        627.65       158.35 o                         
  17  11   4      19471.32      20146.41       604.90 o                         
  19  11   4     115648.95     119714.60      1800.71 o                         
  21  11   4      88932.73      92730.47      1034.62 o                         
  23  11   4      87850.17      91078.41      1131.93 o                         
  25  11   4      31069.52      29655.10       673.26 o                         
  27  11   4        394.91        361.86       209.23 o                         
  29  11   4         49.47         35.61       339.39 o                         
  31  11   4       9125.94       7911.69      1743.01 o                         
  33  11   4        552.89       2953.18      1739.09 o                         
  35  11   4       4187.34       3375.37       169.14 o                         
 -36  12   4       1448.10       1117.31       233.47 o                         
 -34  12   4       4760.49       4965.10       235.26 o                         
 -32  12   4      12443.21      12439.53       273.53 o                         
 -30  12   4        183.03       -299.32       299.32 o                         
 -28  12   4      12042.47      11182.91       457.13 o                         
 -26  12   4       8355.82       7706.87       316.02 o                         
 -24  12   4       4198.97       3880.12       571.76 o                         
 -22  12   4      22239.81      23143.46      1189.23 o                         
 -20  12   4        138.23        345.21       222.23 o                         
 -18  12   4      34707.90      37784.19      5545.42 o                         
 -14  12   4      16755.64      14667.91      1543.74 o                         
 -12  12   4        833.34        391.12       495.80 o                         
 -10  12   4      17994.27      17199.26       492.73 o                         
  -8  12   4      32577.27      31337.81       572.37 o                         
  -6  12   4        117.10       -255.94       255.94 o                         
  -4  12   4        299.37        369.24       605.22 o                         
  -2  12   4      11808.14      13039.26       492.24 o                         
   0  12   4       8611.44       8443.33       420.73 o                         
   2  12   4      61963.32      62036.00       450.79 o                         
   4  12   4       7072.09       7461.80       215.41 o                         
   6  12   4       8349.30       8076.36       192.20 o                         
   8  12   4      52281.62      52316.93       576.44 o                         
  10  12   4      17932.28      18552.63       344.24 o                         
  12  12   4       7693.41       7096.06       194.92 o                         
  14  12   4      23280.93      25001.78       342.31 o                         
  16  12   4      51777.03      49973.34       939.57 o                         
  18  12   4       1395.18       1754.88       220.53 o                         
  20  12   4       7833.78       7751.34       326.40 o                         
  22  12   4        392.02         69.42       285.17 o                         
  24  12   4        464.42        343.12       208.80 o                         
  26  12   4        943.76       1172.11       197.64 o                         
  28  12   4       4807.83       5600.50       200.45 o                         
  30  12   4        367.70        339.50       208.00 o                         
  32  12   4         32.52       -148.89       148.89 o                         
 -35  13   4      20354.87      13755.48       323.99 o                         
 -33  13   4         66.76         67.12        94.35 o                         
 -31  13   4       4984.24       5860.36       543.15 o                         
 -29  13   4       9612.54       8236.77      1813.53 o                         
 -27  13   4      21128.11      20883.22      1653.14 o                         
 -25  13   4         65.86       -158.20       211.86 o                         
 -23  13   4       5467.62       4278.32       303.26 o                         
 -21  13   4       1432.51       2488.59       360.25 o                         
 -19  13   4       6796.13       8363.17       688.39 o                         
 -17  13   4      85089.12      91628.12      2266.24 o                         
 -15  13   4       3514.87       2857.51       739.57 o                         
 -13  13   4     168596.77     168801.16      1943.76 o                         
 -11  13   4      29510.43      25693.99      1772.46 o                         
  -9  13   4      15336.34      13732.61       432.18 o                         
  -7  13   4      12676.94      10870.07       748.09 o                         
  -5  13   4       3024.44       4129.97      1090.30 o                         
  -3  13   4      10126.08      12027.62       741.92 o                         
  -1  13   4      43691.20      44932.93      1285.51 o                         
   1  13   4       9051.39       7989.68       232.15 o                         
   3  13   4       6059.49       6173.77       215.08 o                         
   5  13   4      12091.22      12709.79       319.09 o                         
   7  13   4        693.24        451.08       150.07 o                         
   9  13   4       2309.98       2488.40       163.23 o                         
  11  13   4       2670.81       2552.44       182.60 o                         
  13  13   4       8167.55       7938.86       217.90 o                         
  15  13   4      63630.80      66734.55       934.31 o                         
  17  13   4      18200.04      18931.07       464.22 o                         
  19  13   4     178545.44     182326.11      1489.59 o                         
  21  13   4      99065.71     102733.86      2077.20 o                         
  23  13   4      55301.74      60165.25      1391.98 o                         
  25  13   4      22534.97      23570.65       417.78 o                         
  27  13   4       1242.91       1411.45       155.61 o                         
  29  13   4       2874.21       1642.85      1003.72 o                         
  31  13   4      16985.03      16310.72       543.17 o                         
 -30  14   4        293.20        228.93       147.70 o                         
 -28  14   4       3471.39       2554.46      2356.11 o                         
 -26  14   4       2310.39        381.17       214.41 o                         
 -24  14   4        150.68        470.35       295.60 o                         
 -22  14   4       7914.56       7533.44       303.46 o                         
 -20  14   4        592.62       1566.32       374.67 o                         
 -18  14   4      23950.26      25774.25       415.83 o                         
 -16  14   4      14332.00      16378.10       650.18 o                         
 -14  14   4      57373.68      60293.00       733.51 o                         
 -12  14   4      25213.85      20889.54      3017.04 o                         
 -10  14   4       3392.54       3446.85       314.74 o                         
  -8  14   4      12345.98      11882.21       708.00 o                         
  -6  14   4        831.29        884.01       304.78 o                         
  -4  14   4      26906.41      27834.66       433.47 o                         
  -2  14   4        869.43        761.61       192.10 o                         
   0  14   4       2018.30       2356.90       192.78 o                         
   2  14   4      40647.43      40571.40       645.76 o                         
   4  14   4      24765.45      23183.55       376.09 o                         
   6  14   4      14231.23      14393.71       265.95 o                         
   8  14   4      12181.47      12909.46       307.56 o                         
  10  14   4       8672.08       8920.28       228.19 o                         
  12  14   4      12137.60      14246.11       664.29 o                         
  14  14   4      35095.21      35041.21       554.21 o                         
  16  14   4      30863.50      32164.69      1058.36 o                         
  18  14   4      67845.09      74582.87      2774.20 o                         
  20  14   4        288.67        184.75       299.04 o                         
  22  14   4      65977.67      67162.87       775.30 o                         
  24  14   4       8545.58       9191.70       478.85 o                         
  26  14   4      13530.42      14413.23       626.55 o                         
  28  14   4       7472.51       5790.04      2109.38 o                         
  30  14   4      26241.68      20854.78       359.73 o                         
 -29  15   4      13035.91      13336.54      2022.10 o                         
 -27  15   4        674.61        907.58       243.85 o                         
 -25  15   4        214.18       -109.38       237.17 o                         
 -23  15   4        759.64       2518.91      1244.31 o                         
 -21  15   4       2532.27       2288.91       214.53 o                         
 -19  15   4      22288.03      22924.94       586.24 o                         
 -17  15   4       9165.94       9018.08       447.01 o                         
 -15  15   4      23818.84      23753.27       525.30 o                         
 -13  15   4      57931.82      51727.69      2832.04 o                         
 -11  15   4      34075.46      34390.39      2110.34 o                         
  -9  15   4        529.41        457.74       339.73 o                         
  -7  15   4      12585.57      12425.91       436.85 o                         
  -5  15   4      13732.21      13800.05       520.01 o                         
  -3  15   4      33885.89      34328.02       575.38 o                         
  -1  15   4        808.30       1169.62       170.73 o                         
   1  15   4       5486.92       5916.83       242.41 o                         
   3  15   4      39725.66      40684.39      1113.72 o                         
   5  15   4        410.23        272.80       186.11 o                         
   7  15   4       9874.50       9950.35       215.90 o                         
   9  15   4         45.89        214.41       159.19 o                         
  11  15   4        352.96        198.59       175.22 o                         
  13  15   4       8304.54       8740.24       246.00 o                         
  15  15   4      29462.10      30918.89       420.36 o                         
  17  15   4      11471.10      11137.07       347.90 o                         
  19  15   4      40755.18      42315.45      3727.13 o                         
  21  15   4      38434.62      39644.84       701.16 o                         
  23  15   4       7066.22       7019.70       521.98 o                         
  25  15   4      13459.24      13914.47       365.13 o                         
  27  15   4       4238.51       3113.78       956.80 o                         
  29  15   4       5556.89       1631.89       169.14 o                         
 -28  16   4       1610.98       1607.56       167.80 o                         
 -26  16   4       6076.70       5088.10       901.71 o                         
 -24  16   4       1479.68       1597.78       277.21 o                         
 -22  16   4      19179.35      21314.97      1213.53 o                         
 -20  16   4        786.36        214.48       221.26 o                         
 -18  16   4      19459.12      18925.74       416.90 o                         
 -16  16   4      16094.65      15556.32       703.48 o                         
 -14  16   4      14900.42      14152.58       898.13 o                         
  -8  16   4      37050.91      39230.83       999.24 o                         
  -6  16   4          1.46       1299.65       452.88 o                         
  -4  16   4      23810.57      24606.02       683.46 o                         
  -2  16   4       2175.34       2413.00       233.87 o                         
   0  16   4      40068.57      41800.84       669.88 o                         
   2  16   4       7219.07       6671.16       236.05 o                         
   4  16   4      12422.98      16061.96      1010.62 o                         
   6  16   4      21004.04      22781.00       456.21 o                         
   8  16   4      20457.65      22844.95       529.15 o                         
  10  16   4       8293.80       8231.26       567.71 o                         
  12  16   4      35859.55      36940.23       900.76 o                         
  14  16   4       7701.74       8116.12       252.67 o                         
  16  16   4       1415.88        973.12       224.90 o                         
  18  16   4      48173.20      41048.80     13179.00 o                         
  20  16   4       1381.47        940.27       705.16 o                         
  22  16   4      35173.04      35673.94     10353.53 o                         
  24  16   4        471.15        242.96       207.21 o                         
  26  16   4      18479.79      13178.96       357.35 o                         
 -27  17   4        332.81         26.21       135.79 o                         
 -25  17   4        714.52        590.12       138.04 o                         
 -23  17   4       2563.11       2732.05       474.08 o                         
 -21  17   4      12569.44      14466.10      1024.01 o                         
 -19  17   4      24404.31      26053.82      1896.32 o                         
 -17  17   4       1351.11       3792.64       605.11 o                         
 -15  17   4        118.14         35.73       357.35 o                         
 -13  17   4         89.25        129.88       407.38 o                         
 -11  17   4      20841.92      22136.99       395.78 o                         
  -9  17   4      25921.89      27795.90       765.16 o                         
  -7  17   4      50851.76      51516.45      1272.36 o                         
  -5  17   4      27204.89      27602.68       994.44 o                         
  -3  17   4        846.14        -39.00       958.72 o                         
  -1  17   4       1100.03        626.81       182.33 o                         
   1  17   4        456.46       1430.48       482.30 o                         
   3  17   4      14723.47      16329.94       451.84 o                         
   5  17   4       9346.34       9287.79       415.33 o                         
   7  17   4       7079.38       7269.49       223.01 o                         
   9  17   4      11446.05      12096.66       579.78 o                         
  11  17   4        870.23        742.62       213.37 o                         
  13  17   4      19660.29      21227.66       611.20 o                         
  15  17   4       6159.70       3188.90      3131.55 o                         
  17  17   4       7431.96       7249.02      2680.77 o                         
  19  17   4        443.16        173.15       344.24 o                         
  23  17   4      16280.31      14260.59      1979.70 o                         
 -24  18   4       9036.21       7693.38       151.26 o                         
 -22  18   4        198.00        133.40       179.86 o                         
 -20  18   4       6490.18       8234.99       372.13 o                         
 -18  18   4         25.40       1045.84       352.58 o                         
 -16  18   4      24533.12      26751.00       669.43 o                         
 -14  18   4       6951.82       5986.61      4378.69 o                         
 -12  18   4       2530.65       2420.23       682.56 o                         
 -10  18   4       7993.01       9348.30       361.02 o                         
  -8  18   4       4244.12       3814.19      1105.16 o                         
  -6  18   4      11134.36      10762.39       351.57 o                         
  -4  18   4      51785.41      56008.25       713.56 o                         
  -2  18   4       1909.95       2120.04       364.77 o                         
   0  18   4      50896.54      52846.62      5431.11 o                         
   2  18   4      67590.59      72178.94       865.06 o                         
   4  18   4       2428.27       2698.75       268.09 o                         
   6  18   4      26486.52      29689.62       872.03 o                         
   8  18   4      14410.04      15805.56       374.61 o                         
  10  18   4       6181.65       6433.08       327.01 o                         
  12  18   4         24.56         13.69       200.60 o                         
  14  18   4        868.63        914.86       166.30 o                         
  16  18   4       6906.53       8040.84       477.17 o                         
  18  18   4       7158.53       7080.24       369.26 o                         
  20  18   4         69.14        164.38       216.79 o                         
 -19  19   4       1916.38       1803.72       205.03 o                         
 -17  19   4      36903.28      37883.56       583.67 o                         
 -15  19   4       2890.83       3108.92       331.14 o                         
 -13  19   4      37882.29      39461.58       919.42 o                         
 -11  19   4        752.97        399.46       205.35 o                         
  -9  19   4      21919.14      21626.39      4236.40 o                         
  -7  19   4       4250.84       5160.48       272.45 o                         
  -5  19   4       8153.47       8559.47       483.61 o                         
  -3  19   4      12340.20      13512.06       564.79 o                         
  -1  19   4       1616.34       1779.42       184.26 o                         
   1  19   4       7351.46       6427.67      1028.39 o                         
   3  19   4       2784.43       1548.45       411.44 o                         
   5  19   4          0.67        -87.12       157.13 o                         
   7  19   4        495.56        488.84       171.44 o                         
   9  19   4        265.88        201.71       146.10 o                         
  11  19   4       2515.68       2957.16       173.64 o                         
  13  19   4      13043.28      13445.51       584.90 o                         
  15  19   4       3965.73       3848.17       273.07 o                         
  17  19   4      24646.56      20959.39      4478.75 o                         
 -14  20   4        250.49       1148.28       250.14 o                         
 -12  20   4         35.11        417.24       189.95 o                         
 -10  20   4        301.60        561.54       166.45 o                         
  -8  20   4      22328.87      23016.25      1269.98 o                         
  -6  20   4        212.60         66.77        92.10 o                         
  -4  20   4      13117.32      14081.60      2706.50 o                         
  -2  20   4         44.02         21.23        93.41 o                         
   0  20   4      11793.23      13529.64       240.74 o                         
   2  20   4      11630.24      12727.32      2205.56 o                         
   4  20   4       1040.13       1567.56       359.73 o                         
   6  20   4      25842.52      27824.78       821.13 o                         
   8  20   4       6942.54       7110.50       214.67 o                         
  10  20   4        601.30        171.54       132.60 o                         
  12  20   4        738.33       1004.72       451.45 o                         
  -9  21   4      11946.87       9862.78       288.26 o                         
  -5  21   4       1106.49        884.28       122.79 o                         
  -3  21   4       1361.90        962.26       275.16 o                         
   1  21   4       4772.29       4696.63       588.43 o                         
   3  21   4      15629.59      15086.71       738.52 o                         
   5  21   4       1879.51       1462.74       204.88 o                         
 -43   1   5      14246.43      14202.63       616.85 o                         
 -41   1   5         46.31        -15.61       138.42 o                         
 -39   1   5       1354.56       1404.38       176.39 o                         
 -37   1   5      46632.01      49875.55       394.76 o                         
 -35   1   5       4925.98       5593.76       204.22 o                         
 -33   1   5      43546.29      45952.83       631.65 o                         
 -31   1   5      13727.97      13507.62       353.46 o                         
 -29   1   5      81195.84      82386.71       933.10 o                         
 -27   1   5       4450.26       5369.55      1060.81 o                         
 -25   1   5      56195.04      55878.82       907.02 o                         
 -23   1   5        254.84       2638.37      1216.52 o                         
 -21   1   5       5321.31       6369.32       529.07 o                         
 -19   1   5     137972.67     152208.42      2384.70 o                         
 -17   1   5      17423.35      14158.09       938.63 o                         
 -15   1   5     620699.81     593060.38      4111.87 o                         
 -13   1   5     293287.22     295021.00      2577.66 o                         
 -11   1   5      66558.30      69782.48      5676.31 o                         
  -9   1   5      43404.76      43107.60      3258.73 o                         
  -7   1   5      60081.12      59960.63      1230.36 o                         
  -5   1   5       2066.81       3155.26       218.57 o                         
  -3   1   5     221605.25     218533.78      6949.36 o                         
  -1   1   5       7515.92       8594.20       342.70 o                         
   1   1   5       8262.13       7542.58       160.26 o                         
   3   1   5       1055.06       1299.16       162.87 o                         
   5   1   5      23202.19      18946.48       791.88 o                         
   7   1   5      40527.91      34819.97       778.75 o                         
   9   1   5     579638.75     585050.50      7508.25 o                         
  11   1   5        318.01        468.80       191.47 o                         
  13   1   5         42.84        120.03       213.24 o                         
  15   1   5     150259.69     148907.38      2387.99 o                         
  17   1   5      15051.69      15271.71       546.09 o                         
  19   1   5     455035.53     442136.78      6978.45 o                         
  21   1   5       9527.72       9719.84       345.15 o                         
  23   1   5     210350.45     219837.64      1631.01 o                         
  25   1   5       4303.62       4450.52       186.34 o                         
  27   1   5        527.23        734.03       154.91 o                         
  29   1   5      10884.07      10445.13       281.72 o                         
  31   1   5       2768.53       3195.61       191.74 o                         
  33   1   5       8769.66       8978.12       207.20 o                         
  35   1   5       3416.43       3984.56       160.27 o                         
  37   1   5       5454.94       5902.77       151.07 o                         
  39   1   5          7.85        192.23       112.55 o                         
  41   1   5      21373.52      19699.36       428.82 o                         
 -44   2   5       4029.64       2932.63       240.61 o                         
 -42   2   5       4419.49       4618.98       192.47 o                         
 -40   2   5        289.09        389.80       134.94 o                         
 -38   2   5      10702.04      10476.49       245.98 o                         
 -36   2   5       6269.85       6110.60       212.68 o                         
 -34   2   5      23208.53      23799.29       524.91 o                         
 -32   2   5       1125.22        730.46       168.29 o                         
 -30   2   5      28231.82      28747.38       400.63 o                         
 -28   2   5       4621.51       4784.76       252.34 o                         
 -26   2   5      45177.79      47676.74       733.11 o                         
 -24   2   5       1358.86       2631.32      1425.46 o                         
 -22   2   5        947.55       2436.31       368.91 o                         
 -20   2   5      17085.41      18331.91      1033.92 o                         
 -18   2   5       3497.52      53780.72     24454.10 o                         
 -16   2   5     470298.22     467436.09      8486.75 o                         
 -14   2   5       3027.45      21133.57     11966.50 o                         
 -12   2   5     336285.31     317171.75     21140.55 o                         
 -10   2   5      31451.57      31528.03      2215.51 o                         
  -8   2   5      21088.31      18862.87       240.78 o                         
  -6   2   5       8699.66       8754.28       259.40 o                         
  -4   2   5      13359.54      13655.98       397.19 o                         
  -2   2   5     103741.55      99503.62      2443.11 o                         
   0   2   5       3712.55       3912.38       129.66 o                         
   2   2   5      41178.65      39877.48       492.27 o                         
   4   2   5      13992.41      14049.78       256.69 o                         
   6   2   5     417629.59     417923.03      2800.55 o                         
   8   2   5     145511.03     141166.03      1239.92 o                         
  10   2   5     226514.39     219943.50      3926.92 o                         
  12   2   5       4816.18       3602.16       242.27 o                         
  14   2   5      41276.55      39608.78       866.17 o                         
  16   2   5      12506.08      11724.18       483.13 o                         
  18   2   5     159416.64     149296.39      1760.16 o                         
  20   2   5      89577.10      87951.12      2587.83 o                         
  22   2   5      66908.73      66249.90       426.17 o                         
  24   2   5      22089.61      23573.54       351.63 o                         
  26   2   5        349.07        424.84       154.76 o                         
  28   2   5       4857.58       5106.77       179.75 o                         
  30   2   5       2565.11       2417.70       194.15 o                         
  32   2   5      28819.21      30464.53       307.00 o                         
  34   2   5        703.51        754.22       158.50 o                         
  36   2   5        441.86        149.47       128.80 o                         
  38   2   5      18147.08      17446.44       314.88 o                         
  40   2   5      27200.33      26213.54       815.13 o                         
 -43   3   5      10687.10      10572.35       294.69 o                         
 -41   3   5        122.77        312.57       138.69 o                         
 -39   3   5       1371.25       1454.01       187.86 o                         
 -37   3   5        186.39         67.92       172.30 o                         
 -35   3   5        665.01        344.85       162.13 o                         
 -33   3   5       7863.95       7379.61       223.34 o                         
 -31   3   5      19055.87      17118.40       343.54 o                         
 -29   3   5       7634.29       7103.77       210.11 o                         
 -27   3   5      22768.18      20941.97       481.08 o                         
 -25   3   5       4167.54       4330.90       216.92 o                         
 -23   3   5      20494.53      29208.27      1203.03 o                         
 -21   3   5      15045.69      20580.67      2608.63 o                         
 -19   3   5      31886.80      35927.95      2565.52 o                         
 -17   3   5      21311.43      23057.86      1065.55 o                         
 -15   3   5     257809.84     261399.84      2688.48 o                         
 -13   3   5      78207.38      76784.29      2460.45 o                         
 -11   3   5      10015.05      12265.07      1400.04 o                         
  -9   3   5     211012.38     201103.52      4170.74 o                         
  -7   3   5      37433.75      36185.89      1652.92 o                         
  -5   3   5        472.08        676.72       240.99 o                         
  -3   3   5       5870.60       5973.58       285.88 o                         
  -1   3   5       3641.15       3758.41       173.14 o                         
   1   3   5     134973.31     131423.70      1366.98 o                         
   3   3   5     300036.75     289961.31      4547.19 o                         
   5   3   5      95016.80      90718.80      1959.72 o                         
   7   3   5      61878.93      62138.53      1193.48 o                         
   9   3   5        472.91       -916.92       916.92 o                         
  11   3   5       1741.73       1803.45       233.04 o                         
  13   3   5      16934.09      15541.13       361.71 o                         
  15   3   5      28233.51      27317.65       497.66 o                         
  17   3   5      37582.49      35344.52       708.79 o                         
  19   3   5      24435.99      23523.40       600.96 o                         
  21   3   5        952.13       1132.21       159.42 o                         
  23   3   5      28730.40      30396.37       754.13 o                         
  25   3   5       4058.00       4029.09       187.51 o                         
  27   3   5       5826.04       6301.69       206.01 o                         
  29   3   5       7408.03       7363.64       301.77 o                         
  31   3   5        908.58       2272.25       511.85 o                         
  33   3   5       6291.85       6489.31       217.76 o                         
  35   3   5      16500.85      17911.99       279.24 o                         
  37   3   5       1400.10       1680.53       143.33 o                         
  39   3   5       7202.30       6659.78       141.97 o                         
 -42   4   5      12360.55      11402.41       223.98 o                         
 -40   4   5        475.71        176.07       159.65 o                         
 -38   4   5      18796.91      20462.95       314.76 o                         
 -36   4   5       2118.45       2145.52       185.88 o                         
 -34   4   5      22248.99      24833.57       494.64 o                         
 -32   4   5       9834.37      10500.99       265.94 o                         
 -30   4   5       6172.14       6553.57       202.53 o                         
 -28   4   5      55905.96      52805.76       460.61 o                         
 -26   4   5      72855.62      70328.75       794.74 o                         
 -24   4   5        268.88       3821.79       929.42 o                         
 -22   4   5     107751.12     111978.63      1526.12 o                         
 -20   4   5      27958.54      27262.37      1209.70 o                         
 -18   4   5      15353.23      17337.34       864.78 o                         
 -16   4   5     351300.84     327050.72      3538.44 o                         
 -14   4   5      81273.20      92606.11      8877.60 o                         
 -12   4   5     564451.50     550205.94      3170.66 o                         
 -10   4   5       2820.01       2459.29       253.07 o                         
  -8   4   5     287599.41     268874.00      6087.91 o                         
  -6   4   5     310050.03     300304.12      5148.33 o                         
  -4   4   5      48417.17      42537.30      1040.20 o                         
  -2   4   5     457581.53     437086.16     11525.76 o                         
   0   4   5       3007.18       1971.92       141.21 o                         
   2   4   5        167.46        394.37       135.55 o                         
   4   4   5       1701.04      15196.65      4265.69 o                         
   6   4   5     699067.00     703633.44      6031.80 o                         
   8   4   5      75529.78      77133.07       571.08 o                         
  10   4   5     154899.72     146485.80      2081.98 o                         
  12   4   5      24158.98      24453.54       446.50 o                         
  14   4   5        414.52        476.39       196.90 o                         
  16   4   5     134595.11     125319.53      1409.94 o                         
  18   4   5      11313.42      10746.81       360.72 o                         
  20   4   5     304277.00     315387.69      3857.72 o                         
  22   4   5     146176.31     145718.62      1633.66 o                         
  24   4   5      57248.65      54506.25       696.93 o                         
  26   4   5        136.40         69.05       156.70 o                         
  28   4   5       1885.53       2152.15       269.93 o                         
  30   4   5      77760.73      82909.54       944.08 o                         
  32   4   5      22238.79      23750.61       518.32 o                         
  34   4   5        555.54        483.82       183.91 o                         
  36   4   5       9091.09       9677.48       204.94 o                         
  38   4   5      33244.92      34053.16       465.76 o                         
  40   4   5      22797.72      19688.19      1307.60 o                         
 -43   5   5       1083.39        324.25       119.33 o                         
 -41   5   5       9532.40       9201.30       197.92 o                         
 -39   5   5       1289.81       1388.49       153.80 o                         
 -37   5   5       5123.81       5536.45       216.81 o                         
 -35   5   5       4306.44       4358.50       225.82 o                         
 -33   5   5        123.70         17.95       183.52 o                         
 -31   5   5       1237.35       1284.06       187.51 o                         
 -29   5   5       2376.75       3200.60       335.64 o                         
 -27   5   5       5449.54       4895.46       219.67 o                         
 -25   5   5      24190.72      24212.33       819.10 o                         
 -23   5   5       8144.69       8176.32       238.25 o                         
 -21   5   5      83097.57      86321.33      1802.39 o                         
 -19   5   5       6243.26       6402.42       485.97 o                         
 -17   5   5      83942.12      78960.95     12533.35 o                         
 -15   5   5      61711.91      48206.12      1589.00 o                         
 -13   5   5       1660.03        864.77       369.68 o                         
 -11   5   5      20349.50      18377.10       861.38 o                         
  -9   5   5      32485.25      32072.54       766.65 o                         
  -7   5   5      91242.71      79452.41      2737.29 o                         
  -5   5   5       6090.13       6551.98       311.56 o                         
  -3   5   5      24346.90      22183.86       857.58 o                         
  -1   5   5      61349.31      54197.17      2217.36 o                         
   1   5   5       6716.83       6432.02       320.65 o                         
   3   5   5         26.42        -65.14       140.20 o                         
   5   5   5      50472.77      51269.82       467.89 o                         
   7   5   5     110537.25      94568.31      5771.09 o                         
   9   5   5      52723.20      49836.42       858.14 o                         
  11   5   5      28703.30      25754.89       512.46 o                         
  13   5   5        126.25        309.63       188.42 o                         
  15   5   5      46483.04      45535.45      1139.63 o                         
  17   5   5       3941.47       3231.50       252.77 o                         
  19   5   5      65620.13      67174.73       610.76 o                         
  21   5   5      12584.43      11141.12       239.66 o                         
  23   5   5      11193.40      11999.97       272.43 o                         
  25   5   5      13075.83      14485.05       439.50 o                         
  27   5   5       3802.54       3697.03       211.59 o                         
  29   5   5       3717.18       3682.29       196.47 o                         
  31   5   5       5403.94       5015.71       196.99 o                         
  33   5   5      10456.53      10321.93       235.23 o                         
  35   5   5       1302.70       1444.04       158.04 o                         
  37   5   5         11.93       -103.12       103.12 o                         
  39   5   5         13.51         16.24        95.61 o                         
 -42   6   5        272.36        128.64       157.23 o                         
 -40   6   5       4427.72       4051.47       304.31 o                         
 -38   6   5      11915.17      11800.33       444.61 o                         
 -36   6   5      12750.79      14641.80       905.75 o                         
 -34   6   5      58206.66      60127.22       515.83 o                         
 -32   6   5      38930.15      39135.68       558.04 o                         
 -30   6   5       2423.98       2871.63       261.56 o                         
 -28   6   5      52551.12      52623.47       441.59 o                         
 -26   6   5      40619.55      39258.31       507.13 o                         
 -24   6   5        160.11        134.30       217.96 o                         
 -22   6   5      69836.24      70464.27       931.10 o                         
 -20   6   5       5987.28       4998.04       445.02 o                         
 -18   6   5       6619.27      -1929.67      1929.67 o                         
 -14   6   5      17123.98      19253.86      1088.72 o                         
 -12   6   5     170293.70     159401.34      6055.88 o                         
 -10   6   5      84768.70      79354.52      1534.01 o                         
  -8   6   5      20393.16      25048.09       969.68 o                         
  -6   6   5      69136.06      66362.11       706.84 o                         
  -4   6   5      43081.11      43245.30      2663.47 o                         
  -2   6   5     360304.16     341655.47      6530.72 o                         
   0   6   5     183966.95     168060.22      3133.95 o                         
   2   6   5        666.93        580.70       151.82 o                         
   4   6   5     278729.19     272626.81      2358.27 o                         
   6   6   5      45616.27      40398.26       602.07 o                         
   8   6   5     101045.12     105061.84       722.58 o                         
  10   6   5      37372.64      39061.16       548.78 o                         
  12   6   5       1470.90       5633.13      1457.27 o                         
  14   6   5      50033.05      51643.54       889.47 o                         
  16   6   5     102647.88     104961.90      1128.18 o                         
  18   6   5      91314.16      88623.64      1512.45 o                         
  20   6   5      20446.05      19866.21       219.03 o                         
  22   6   5      26415.13      26834.88       305.04 o                         
  24   6   5       5849.67       5603.35       216.36 o                         
  26   6   5      12309.13      13055.03       279.54 o                         
  28   6   5       1140.48       1061.56       193.50 o                         
  30   6   5       9718.23      10251.14       232.80 o                         
  32   6   5        447.29        189.48       162.15 o                         
  34   6   5       3624.76       4024.16       186.31 o                         
  36   6   5         87.82         61.46       148.58 o                         
  38   6   5       4104.08       4315.68       135.42 o                         
 -41   7   5      13508.33      12384.21      1319.90 o                         
 -39   7   5         21.78       -147.10       147.10 o                         
 -37   7   5      42601.26      44362.18       438.59 o                         
 -35   7   5       2392.27       2572.49       196.56 o                         
 -33   7   5       2107.68       3032.71       303.44 o                         
 -31   7   5      16913.60      17856.45       373.71 o                         
 -29   7   5      80951.50      86935.99      1504.17 o                         
 -27   7   5       1257.34       2278.85       443.76 o                         
 -25   7   5     165651.41     172421.38      2609.43 o                         
 -23   7   5      23068.23      20439.93       394.64 o                         
 -21   7   5     112102.05     104598.73      8187.98 o                         
 -19   7   5     127531.69     121053.97      4264.94 o                         
 -17   7   5     109924.70     130880.02      2057.92 o                         
 -15   7   5     119302.98     106806.03     20553.41 o                         
 -13   7   5     306220.06     304547.88      4357.25 o                         
 -11   7   5       5626.34        598.23      3657.09 o                         
  -9   7   5      52852.53      49075.04      1061.14 o                         
  -7   7   5      19382.88      18225.16       409.66 o                         
  -5   7   5     140308.27     132005.14      2168.73 o                         
  -3   7   5     155894.53     154990.67      7465.06 o                         
  -1   7   5        881.27        677.70       172.77 o                         
   1   7   5      62305.28      58903.38      1627.48 o                         
   3   7   5     102803.98      98688.09       919.50 o                         
   5   7   5        753.93        652.68       165.29 o                         
   7   7   5      25007.72      23100.80       317.83 o                         
   9   7   5      49732.78      47280.46       593.44 o                         
  11   7   5      49619.20      48976.12       643.81 o                         
  13   7   5      17249.81      17175.08       632.88 o                         
  15   7   5     256688.91     255469.94      1615.88 o                         
  17   7   5       1395.84       1498.01       165.99 o                         
  19   7   5     103930.98     107807.33      1585.90 o                         
  21   7   5       2690.58       2965.17       173.98 o                         
  23   7   5      13665.50      12858.38       253.49 o                         
  25   7   5       1089.86        763.10       196.40 o                         
  27   7   5      13987.31      14508.02       255.37 o                         
  29   7   5      36551.17      38120.40       801.42 o                         
  31   7   5       3243.71       3445.70       210.84 o                         
  33   7   5       5067.30       4293.90       406.67 o                         
  35   7   5       1767.55       1861.99       169.27 o                         
  37   7   5       7769.02       7572.77       466.78 o                         
 -40   8   5        301.16        266.88       128.26 o                         
 -38   8   5        254.56        131.44       161.32 o                         
 -36   8   5       2818.33       2942.18       268.73 o                         
 -34   8   5       6766.33       6740.22       269.19 o                         
 -32   8   5      10761.41      10531.91       265.36 o                         
 -30   8   5       1771.56       1981.83       221.06 o                         
 -28   8   5       3516.39       3296.46       253.76 o                         
 -26   8   5        804.82       5571.59      1509.12 o                         
 -24   8   5       9440.44       9713.17       523.83 o                         
 -22   8   5       1060.90       5557.56      4112.40 o                         
 -20   8   5      66186.30      69357.54      5835.93 o                         
 -18   8   5        523.18        524.31       253.22 o                         
 -16   8   5        711.46        704.41       377.69 o                         
 -14   8   5       4403.83       6720.08      1229.14 o                         
 -12   8   5        327.46       2526.28       918.74 o                         
 -10   8   5        211.44       1311.64      1803.58 o                         
  -8   8   5       7042.01      13318.64      7793.65 o                         
  -6   8   5       5259.27       5761.31       377.77 o                         
  -4   8   5        351.14        382.40       307.06 o                         
  -2   8   5       1180.02        829.47       114.56 o                         
   0   8   5      25845.86      26614.40       699.56 o                         
   2   8   5       5844.95       5937.43       248.46 o                         
   4   8   5       5462.12       4705.19       325.48 o                         
   6   8   5      81300.12      78038.49      1304.23 o                         
   8   8   5       3434.05       3527.51       283.27 o                         
  10   8   5       1651.84       1361.29       251.16 o                         
  12   8   5       2999.94       2994.29       298.74 o                         
  14   8   5      39300.77      39238.93       417.94 o                         
  16   8   5        156.38        251.28       142.48 o                         
  18   8   5       2618.04       2624.91       165.43 o                         
  20   8   5       5009.17       4539.89       226.87 o                         
  22   8   5      25529.53      26010.06       805.55 o                         
  24   8   5       7649.68       8316.48       248.88 o                         
  26   8   5        305.57         22.28       220.06 o                         
  28   8   5      19563.64      21444.38       401.22 o                         
  30   8   5        393.91        571.18       181.55 o                         
  32   8   5       4704.35       4428.08       188.14 o                         
  34   8   5       5304.44       4856.72       167.85 o                         
  36   8   5       9966.90       8635.20      1156.11 o                         
  38   8   5      16582.66      13811.12       205.00 o                         
 -39   9   5       2077.86       1682.99       168.05 o                         
 -37   9   5      30425.53      28091.13       949.73 o                         
 -35   9   5      15888.43      14599.16      1259.90 o                         
 -33   9   5       9740.34      10767.86       489.20 o                         
 -31   9   5      14203.01      14273.30       347.76 o                         
 -29   9   5      34044.08      34557.79       527.73 o                         
 -27   9   5        110.37       -118.35       189.28 o                         
 -25   9   5       6060.09       7257.23       568.66 o                         
 -23   9   5        164.78       1877.68      1043.98 o                         
 -21   9   5      26920.67      23643.63       463.99 o                         
 -19   9   5      27933.20      25361.82      1273.26 o                         
 -17   9   5      25052.00      22990.45       566.09 o                         
 -15   9   5     330621.78     328726.09      5000.23 o                         
 -13   9   5     174013.05     172473.11      3888.68 o                         
 -11   9   5      25116.18      20841.03      1255.48 o                         
  -9   9   5     140681.34     145406.92      3611.59 o                         
  -7   9   5        186.50        104.30       695.09 o                         
  -5   9   5       8349.36       6938.78       356.78 o                         
  -3   9   5      46725.00      44025.44       695.48 o                         
  -1   9   5      46979.32      46503.01       694.72 o                         
   1   9   5      75750.45      69866.56      2851.48 o                         
   3   9   5       2696.42       1807.94       221.78 o                         
   5   9   5      20416.25      18864.52       408.58 o                         
   7   9   5     128079.15     126345.28      1311.30 o                         
   9   9   5      99634.08     101284.72      1838.95 o                         
  11   9   5        939.61        560.13       201.80 o                         
  13   9   5        338.63        396.64       210.29 o                         
  15   9   5       4390.72       4349.83       217.60 o                         
  17   9   5      16788.47      15879.30       838.48 o                         
  19   9   5     177432.08     180253.86      1481.82 o                         
  21   9   5       6260.36       6191.75       241.29 o                         
  23   9   5      54390.12      56272.53       660.55 o                         
  25   9   5       2530.77       2967.23       250.71 o                         
  27   9   5      14204.77      14271.64       286.30 o                         
  29   9   5      29445.37      30615.51       631.99 o                         
  31   9   5       3463.77       2883.42       188.06 o                         
  33   9   5      30173.26      27510.63      3319.38 o                         
  35   9   5      36587.59      36425.83      1037.00 o                         
  37   9   5      11595.92      10145.06       191.64 o                         
 -38  10   5       7195.33       5748.52       316.85 o                         
 -36  10   5        435.82        171.88       208.45 o                         
 -34  10   5        298.29        155.14       109.22 o                         
 -32  10   5       1048.11       1097.72       206.63 o                         
 -30  10   5       1936.30       1754.11       179.05 o                         
 -28  10   5       6126.13       5863.94       283.24 o                         
 -26  10   5       5695.98       5343.50       228.00 o                         
 -24  10   5        711.08        772.50       184.96 o                         
 -22  10   5       3639.87       4553.22       578.61 o                         
 -20  10   5      28254.09      28173.33      1478.01 o                         
 -18  10   5       2768.98       1786.68       398.97 o                         
 -16  10   5      74742.58      73405.71      3740.45 o                         
 -14  10   5       1411.46       1265.44       291.03 o                         
 -12  10   5      85369.84      78743.43      5436.44 o                         
 -10  10   5      15229.88      11913.41      3279.26 o                         
  -8  10   5     104520.34     107197.95      1835.48 o                         
  -6  10   5       3210.88       3593.61       325.04 o                         
  -4  10   5       8510.50       8503.68       381.83 o                         
  -2  10   5      10563.53      10992.07       425.97 o                         
   0  10   5       2177.05       1803.05       274.68 o                         
   2  10   5        451.11        554.75       347.34 o                         
   4  10   5       3815.07       3422.46       276.77 o                         
   6  10   5      44279.31      44155.06       855.38 o                         
   8  10   5      23727.77      24492.45       432.04 o                         
  10  10   5     110845.27     109997.17      1019.09 o                         
  12  10   5        877.04       1106.52       159.98 o                         
  14  10   5       1170.72       1231.18       210.23 o                         
  16  10   5      57776.58      55149.37      1864.57 o                         
  18  10   5      21953.46      22936.64       421.31 o                         
  20  10   5      76923.53      74285.08       893.27 o                         
  22  10   5      24882.14      27583.35       360.41 o                         
  24  10   5      47888.92      50894.37       805.56 o                         
  26  10   5      18572.82      19027.16       312.27 o                         
  28  10   5        244.00         60.89       145.69 o                         
  30  10   5       1679.68       1953.48       190.04 o                         
  32  10   5       3080.94       3384.17       192.62 o                         
  34  10   5        622.85         -2.76       283.50 o                         
  36  10   5       1105.30        993.39       112.10 o                         
 -37  11   5       4875.81       4120.19       174.30 o                         
 -35  11   5       4145.68       3800.26       253.71 o                         
 -33  11   5       3745.03       2923.62       949.30 o                         
 -31  11   5      22138.53      20578.06      2465.40 o                         
 -29  11   5      52625.51      54340.37      1543.27 o                         
 -27  11   5       3025.58       2903.64       219.18 o                         
 -25  11   5       6953.32       9668.15      1631.63 o                         
 -23  11   5       3606.48       3622.22       290.84 o                         
 -21  11   5       3336.63       3724.08       340.20 o                         
 -19  11   5      54465.62      53998.59      1510.73 o                         
 -17  11   5       8353.73      19340.63     11634.03 o                         
 -15  11   5      37846.03      26224.88      1535.66 o                         
 -13  11   5      59325.52      58416.80      8013.99 o                         
 -11  11   5       4688.72       4731.41       392.94 o                         
  -9  11   5      23282.71      23292.23       810.94 o                         
  -7  11   5      23489.67      22021.70       395.73 o                         
  -5  11   5       1974.21       1869.59       290.38 o                         
  -3  11   5      28695.71      26364.05       472.68 o                         
  -1  11   5      11721.25      12681.38       356.20 o                         
   1  11   5      44404.47      43257.66       797.16 o                         
   3  11   5     218659.89     213316.44      3425.64 o                         
   5  11   5      27048.99      27988.13       886.12 o                         
   7  11   5      35024.41      34225.28       356.71 o                         
   9  11   5       4183.55       4288.67       149.53 o                         
  11  11   5       1431.29       1334.26       133.83 o                         
  13  11   5      12628.04      13434.48       353.41 o                         
  15  11   5      13600.35      13281.71       411.63 o                         
  17  11   5      14382.49      13369.55       503.45 o                         
  19  11   5      43182.82      43205.12       828.74 o                         
  21  11   5       3964.13       3724.66       243.93 o                         
  23  11   5       3623.09       3706.09       261.26 o                         
  25  11   5       3605.12       3357.37       243.64 o                         
  27  11   5        301.45        718.70       297.99 o                         
  29  11   5       2794.97       2708.18       189.58 o                         
  31  11   5       3363.73       2127.40       906.85 o                         
  33  11   5       6346.78       6294.02       171.52 o                         
  35  11   5      13487.32       9622.17       278.73 o                         
 -36  12   5       8141.02       8028.40       314.47 o                         
 -34  12   5      22358.29      22001.68       521.73 o                         
 -32  12   5        579.60        429.53       268.69 o                         
 -30  12   5       2904.68       3186.10       209.62 o                         
 -28  12   5      25478.89      26885.04       904.46 o                         
 -26  12   5      13379.76      15638.63       491.06 o                         
 -24  12   5      10064.63      10402.57       948.16 o                         
 -22  12   5       6992.82       6580.79       276.76 o                         
 -20  12   5      10382.82       9810.77       725.93 o                         
 -18  12   5       7181.00       2206.02      1597.34 o                         
 -16  12   5     236182.17     169134.78      5267.30 o                         
 -14  12   5        385.31      -1682.27      3338.81 o                         
 -12  12   5     143049.28     133422.59      4112.41 o                         
 -10  12   5       5105.13       4910.85       280.62 o                         
  -8  12   5       9885.20       9772.05       202.16 o                         
  -6  12   5      23611.47      23909.63       258.53 o                         
  -4  12   5      20083.82      21003.07      1194.93 o                         
  -2  12   5      64296.71      58023.01      1257.00 o                         
   0  12   5      22076.23      21454.92       422.25 o                         
   2  12   5       8897.48       8884.09       198.21 o                         
   4  12   5      21968.38      22447.97       505.23 o                         
   6  12   5      82565.89      83287.32       499.86 o                         
   8  12   5        940.76        824.21       150.92 o                         
  10  12   5       6456.31       6893.03       177.47 o                         
  12  12   5      15459.53      14327.74       243.09 o                         
  14  12   5       4371.29       5114.36       253.54 o                         
  16  12   5      62434.01      64387.57      1303.75 o                         
  18  12   5      74725.98      76374.24       674.81 o                         
  20  12   5     122729.02     134569.55      3228.92 o                         
  22  12   5      57462.43      60388.84       552.44 o                         
  24  12   5      15405.37      17460.63       403.34 o                         
  26  12   5       1688.29       1591.44       186.91 o                         
  28  12   5       1750.69       1110.41       493.36 o                         
  30  12   5        601.79        671.74       482.42 o                         
  32  12   5       3913.05       3492.66       185.82 o                         
 -33  13   5       3091.93       1812.20      1846.29 o                         
 -31  13   5       4700.92       4534.86       371.51 o                         
 -29  13   5       1907.50       1569.42       338.16 o                         
 -27  13   5      13383.31      12719.09       659.52 o                         
 -25  13   5        108.08        507.43       450.26 o                         
 -23  13   5       6163.30       5708.56       994.62 o                         
 -21  13   5      16486.16      16500.15      1320.25 o                         
 -19  13   5         68.48        209.78       243.38 o                         
 -17  13   5      41041.03      41512.41      1610.29 o                         
 -15  13   5      13918.58      14261.58      2012.94 o                         
 -13  13   5       3443.94       5594.69      1607.25 o                         
 -11  13   5      40743.24      39301.79       922.02 o                         
  -9  13   5         52.59       1176.86       336.82 o                         
  -7  13   5        685.42        630.32       163.07 o                         
  -5  13   5      12885.59      12765.21       263.97 o                         
  -3  13   5       1626.83       1831.20       170.50 o                         
  -1  13   5       8184.25       8169.40       239.73 o                         
   1  13   5       5635.52       5726.13       271.04 o                         
   3  13   5      16857.01      16503.03       287.34 o                         
   5  13   5      24538.44      27405.83      1561.15 o                         
   7  13   5       1672.08       2095.38       187.37 o                         
   9  13   5       5287.04       4669.86       172.24 o                         
  11  13   5      61801.18      60768.52       562.47 o                         
  13  13   5       7160.34       7198.87       208.00 o                         
  15  13   5      19447.10      19755.96       440.81 o                         
  17  13   5      13907.90      14120.09       429.35 o                         
  19  13   5       7315.75       8005.44       297.07 o                         
  21  13   5       5595.37       6323.37       622.56 o                         
  23  13   5       2145.82       1804.46       242.20 o                         
  25  13   5      27466.23      29822.16       358.19 o                         
  27  13   5       5322.07       5535.66       364.49 o                         
  29  13   5        268.71         81.83       100.96 o                         
  31  13   5       4692.18       5036.61       201.31 o                         
 -32  14   5       4480.63       3388.57       226.32 o                         
 -30  14   5        154.29        247.25       147.98 o                         
 -28  14   5      13440.71       9470.81      3870.46 o                         
 -26  14   5      10268.63       8465.45      2967.92 o                         
 -24  14   5        937.53       1483.26       285.23 o                         
 -22  14   5        562.51        622.55       361.44 o                         
 -20  14   5        131.11        244.24       249.62 o                         
 -18  14   5      13636.25      15458.04       556.35 o                         
 -16  14   5      70934.95      72631.80      1717.61 o                         
 -14  14   5       1777.55        327.10       655.22 o                         
 -12  14   5     127716.33     117965.29      4551.40 o                         
 -10  14   5      28844.20      25396.58      2175.55 o                         
  -8  14   5      29248.36      29428.36       886.90 o                         
  -6  14   5      47767.22      48351.92       721.94 o                         
  -4  14   5      38852.72      39219.49       616.52 o                         
  -2  14   5      14557.09      14556.01       288.74 o                         
   0  14   5      11816.47      12208.82       394.34 o                         
   2  14   5       1137.26        866.38       204.14 o                         
   4  14   5      14322.72      14338.16       334.81 o                         
   6  14   5      11111.51      10082.42       232.99 o                         
   8  14   5      21187.41      20064.31       381.74 o                         
  10  14   5       8184.65       8532.67       325.43 o                         
  12  14   5        222.99        220.12       155.75 o                         
  14  14   5       1945.77       1834.77       198.21 o                         
  16  14   5      44302.50      43541.94      1314.91 o                         
  18  14   5        814.13        445.98       478.85 o                         
  20  14   5      66180.00      71397.34      2277.37 o                         
  22  14   5      68638.37      72373.12      1673.69 o                         
  24  14   5       4002.28       3789.49       478.85 o                         
  26  14   5       9117.63       9678.44       599.15 o                         
  28  14   5         18.95         -4.37       416.90 o                         
  30  14   5       1510.35        366.88       162.00 o                         
 -29  15   5      12322.44      10681.41      1019.51 o                         
 -27  15   5         26.48         39.06       223.81 o                         
 -25  15   5      16006.98      15024.57      4971.27 o                         
 -23  15   5        818.16        879.83       295.76 o                         
 -21  15   5      22901.03      24013.56       583.38 o                         
 -19  15   5      17143.97      16190.82       550.99 o                         
 -17  15   5      69550.91      70555.51      1390.71 o                         
 -15  15   5      29719.89      29578.99       649.39 o                         
 -13  15   5      31985.34      31458.54      1531.60 o                         
 -11  15   5      50728.88      55132.96      1971.83 o                         
  -9  15   5      15409.52      13312.46      1329.13 o                         
  -7  15   5       4237.58       4755.96       696.20 o                         
  -5  15   5       2717.65       2527.41       206.69 o                         
  -3  15   5      15614.15      16067.94       346.33 o                         
  -1  15   5       7728.58       8425.34       421.12 o                         
   1  15   5        941.50        616.43       195.35 o                         
   3  15   5      12094.76      13595.82       494.78 o                         
   5  15   5      19750.36      19844.63       326.85 o                         
   7  15   5       6576.95       6814.68       264.84 o                         
   9  15   5      21913.02      22781.32       321.27 o                         
  11  15   5      41774.73      44357.27       533.69 o                         
  13  15   5       4138.73       4111.33       211.19 o                         
  15  15   5      23325.65      24405.73       640.00 o                         
  17  15   5       1859.84       1646.68       255.22 o                         
  19  15   5      67131.62      68813.90      6002.24 o                         
  21  15   5       9596.67      10479.91       345.92 o                         
  23  15   5      43856.22      44685.23      1408.25 o                         
  25  15   5       3843.56       3844.37       438.35 o                         
  27  15   5       6842.82       5139.98      3621.12 o                         
 -28  16   5       2670.31       2541.93       243.00 o                         
 -26  16   5       2994.48       2434.86       183.15 o                         
 -24  16   5      14862.88      16129.20       455.17 o                         
 -22  16   5       5694.37       5084.27      1207.85 o                         
 -20  16   5      10475.23      11008.89      1334.21 o                         
 -18  16   5      59935.52      58732.32      2513.08 o                         
 -16  16   5       6292.46       8341.01      1397.09 o                         
 -14  16   5        686.90        666.18       371.64 o                         
 -12  16   5        182.03       -125.20       275.26 o                         
 -10  16   5      42230.25      44299.13       974.37 o                         
  -8  16   5      22449.47      24983.00      1864.28 o                         
  -6  16   5        293.78        409.38       240.37 o                         
  -4  16   5      11224.55      11247.20       568.75 o                         
  -2  16   5       9743.41      10187.61       254.42 o                         
   0  16   5       9998.47      10583.15       247.57 o                         
   2  16   5       9015.76       9293.14       226.76 o                         
   4  16   5      22667.30      24471.38       323.73 o                         
   6  16   5       9018.31      10487.51       286.67 o                         
   8  16   5        880.32        644.28       235.81 o                         
  10  16   5      41146.51      43660.57      1112.53 o                         
  12  16   5        781.17        565.92       267.18 o                         
  14  16   5      14361.32      13917.89       431.20 o                         
  16  16   5       8380.92       6912.17      2355.31 o                         
  18  16   5       2433.03       2051.95       593.27 o                         
  20  16   5        794.56        352.84       483.61 o                         
  22  16   5      14496.04      13819.29      4447.33 o                         
  24  16   5      15091.93      14933.64       267.78 o                         
  26  16   5       1314.60        416.90       176.29 o                         
 -27  17   5       8856.86       6325.04       228.70 o                         
 -25  17   5      44763.59      45015.16       345.96 o                         
 -23  17   5      13581.17      15686.39      1225.70 o                         
 -21  17   5        870.55        952.24       258.09 o                         
 -19  17   5      24968.09      16181.53     11486.33 o                         
 -17  17   5      11831.38      11363.64       469.32 o                         
 -15  17   5      19725.41      18704.85       517.26 o                         
 -13  17   5      10962.31      11878.56       381.91 o                         
 -11  17   5       6431.11       7142.87      1067.61 o                         
  -9  17   5       3395.28       3255.38       219.70 o                         
  -7  17   5      20973.69      23842.49       996.59 o                         
  -5  17   5       8882.45       9145.67       430.13 o                         
  -3  17   5      52116.10      56316.49      1184.52 o                         
  -1  17   5       2974.07       2702.16       175.69 o                         
   1  17   5      27062.98      28997.55       485.03 o                         
   3  17   5      89653.43      96616.09      1229.40 o                         
   5  17   5      12312.30      13744.55       373.96 o                         
   7  17   5      22899.86      21767.03       497.75 o                         
   9  17   5      20809.86      20903.37       662.67 o                         
  11  17   5       3063.69       2535.49       240.37 o                         
  13  17   5       2753.02       3036.77       312.53 o                         
  15  17   5      25648.10      21792.27     15530.31 o                         
  17  17   5       3121.41       1977.56       840.53 o                         
  19  17   5      33449.61      29054.03     19458.74 o                         
  23  17   5       8876.80       7224.52       622.98 o                         
 -24  18   5        760.23        591.28       143.86 o                         
 -22  18   5       6535.53       6409.14       695.64 o                         
 -20  18   5      18976.85      20568.49      2581.24 o                         
 -18  18   5        537.55       2506.19       416.90 o                         
 -16  18   5      25660.71      26786.79      2005.91 o                         
 -14  18   5        209.68        789.46       656.33 o                         
 -12  18   5       8563.52      10020.83       829.05 o                         
 -10  18   5       6370.00       7476.11      1087.27 o                         
  -8  18   5      23241.41      25619.62       603.52 o                         
  -6  18   5      20525.81      21822.49       487.23 o                         
  -4  18   5       4854.12       5388.80       403.73 o                         
  -2  18   5       1120.78       2267.60      1023.21 o                         
   0  18   5       6403.20       6850.46       223.99 o                         
   2  18   5       1716.54       1858.90       163.38 o                         
   4  18   5       2028.13       2151.70       172.49 o                         
   6  18   5       9832.05       9756.30      1115.01 o                         
   8  18   5        945.14       1359.40       191.37 o                         
  10  18   5      26947.25      29960.64       555.33 o                         
  12  18   5        555.08        544.89       191.73 o                         
  14  18   5      43138.77      44207.40      1906.35 o                         
  16  18   5        652.86        332.62       199.55 o                         
  18  18   5      13300.14      15022.87       443.11 o                         
 -19  19   5        942.10       3276.24      1560.59 o                         
 -17  19   5        536.75        608.90       270.27 o                         
 -15  19   5       8437.57       9229.16       516.05 o                         
 -13  19   5      12700.56      13341.89       301.88 o                         
 -11  19   5       3083.34       2421.58       575.86 o                         
  -9  19   5       1864.76       1029.87       459.53 o                         
  -7  19   5       2445.68       2516.39       304.46 o                         
  -5  19   5         73.19        -91.07       182.36 o                         
  -3  19   5       2670.25       2893.47       334.92 o                         
  -1  19   5       1285.71       1451.30       214.93 o                         
   1  19   5      19053.69      19227.22      2771.63 o                         
   3  19   5      34902.97      37524.16      1021.26 o                         
   5  19   5        319.56        -45.13        87.98 o                         
   7  19   5      15652.50      16959.91      1171.87 o                         
   9  19   5       8067.14       8434.32       376.87 o                         
  11  19   5       2378.78       2171.71       176.06 o                         
  13  19   5       1177.38       1530.52       169.14 o                         
  15  19   5         78.57       -117.70       122.51 o                         
  17  19   5       3128.90       2713.46       226.32 o                         
 -14  20   5        476.54        254.23       147.22 o                         
 -12  20   5      28362.97      28288.30      1536.59 o                         
 -10  20   5       1423.50       1585.48       174.04 o                         
  -8  20   5       5789.25       5641.26       216.65 o                         
  -6  20   5       2549.18       1896.99       647.63 o                         
  -4  20   5        560.49        306.76       201.25 o                         
  -2  20   5       5893.51       5374.92      1214.32 o                         
   0  20   5       1210.52        799.95       168.96 o                         
   2  20   5       2492.59       2432.34       374.02 o                         
   4  20   5        414.68        389.68       232.01 o                         
   6  20   5        692.97        422.76       217.29 o                         
   8  20   5       1561.74       1964.87       158.13 o                         
  10  20   5      20991.54      21954.74      1159.13 o                         
  12  20   5       5222.52       4294.02       674.19 o                         
  -9  21   5       1917.54       2113.11       200.11 o                         
  -5  21   5        394.96        501.65       335.91 o                         
  -3  21   5       1350.48       1498.48       259.67 o                         
  -1  21   5       2998.15       3449.59       278.73 o                         
   1  21   5      10036.98       9531.77       615.83 o                         
   3  21   5       6507.45       5794.75       318.04 o                         
   5  21   5       1155.06       1279.30       183.44 o                         
 -44   0   6       3524.05       3497.24       304.94 o                         
 -42   0   6       2555.47       2624.60       205.69 o                         
 -40   0   6        712.30        833.32       232.93 o                         
 -38   0   6       9178.17      10004.18       352.06 o                         
 -36   0   6      23759.61      24745.46       495.58 o                         
 -34   0   6      26514.26      28000.00       455.75 o                         
 -32   0   6      12125.84      12394.88       477.96 o                         
 -30   0   6       2495.77       9010.41      2813.09 o                         
 -28   0   6     187315.17     185815.64      2981.70 o                         
 -26   0   6      11439.27      14710.14      1401.09 o                         
 -24   0   6      60019.91      55745.92      1946.57 o                         
 -22   0   6       2846.99       3467.27       501.48 o                         
 -20   0   6      16833.20      18081.76       933.87 o                         
 -12   0   6     101010.16      97796.38      1400.80 o                         
 -10   0   6       1886.24       3199.45       452.64 o                         
  -6   0   6       7797.00      13912.71       738.52 o                         
  -4   0   6      20734.89      20639.97      1232.85 o                         
  -2   0   6     288536.09     295399.62      5579.09 o                         
   0   0   6     394479.81     391861.50      1933.25 o                         
   2   0   6       5026.46       5455.42       312.45 o                         
   4   0   6     513874.72     509779.50      8838.38 o                         
   6   0   6     482163.28     463910.19     12714.41 o                         
   8   0   6      83254.29      83107.16       724.33 o                         
  10   0   6     183281.56     191790.58      2499.05 o                         
  12   0   6       1055.81       1578.99       438.28 o                         
  14   0   6      43453.76      40487.41      1821.28 o                         
  16   0   6      75177.60      74116.87      1405.56 o                         
  18   0   6      61237.37      62127.33      1472.27 o                         
  20   0   6     327378.00     322805.59     12983.61 o                         
  22   0   6      15463.73      18587.27       719.48 o                         
  24   0   6     111050.39     114563.39      1436.80 o                         
  26   0   6      10168.72      11218.80       339.59 o                         
  28   0   6        366.67        570.49       256.50 o                         
  30   0   6       9406.40       9154.34       694.06 o                         
  32   0   6      33713.34      35143.61       847.87 o                         
  34   0   6       1618.93       1982.15       273.63 o                         
  36   0   6       1429.31       1774.40       230.92 o                         
  38   0   6      18024.92      19439.99       861.21 o                         
  40   0   6         41.59        -96.58       164.85 o                         
 -43   1   6       3452.74       3324.11       152.95 o                         
 -41   1   6       1570.39       1421.87       151.97 o                         
 -39   1   6       2103.54       2010.76       186.42 o                         
 -37   1   6       1811.68       1694.78       176.72 o                         
 -35   1   6       2589.62       2412.75       184.89 o                         
 -33   1   6        925.85        805.03       171.04 o                         
 -31   1   6       5424.77       5804.21       247.73 o                         
 -29   1   6      58038.06      62188.91      1039.50 o                         
 -27   1   6       6175.90       6518.87       362.30 o                         
 -25   1   6      27569.29      23951.79       664.67 o                         
 -23   1   6       1025.91       1434.03       426.66 o                         
 -21   1   6       2245.74       3389.69       580.09 o                         
 -19   1   6      32022.38      33328.57      1133.98 o                         
 -17   1   6      28222.09      38238.52      1412.71 o                         
 -15   1   6     277615.03     263298.88      6232.66 o                         
 -13   1   6      30061.10      38163.09      3986.92 o                         
 -11   1   6     341974.16     345275.81      9805.59 o                         
  -9   1   6      19594.17      20811.34       490.35 o                         
  -7   1   6      67091.16      64985.54      2024.41 o                         
  -5   1   6        421.96        508.22       170.66 o                         
  -3   1   6      48362.18      48255.51      1512.79 o                         
  -1   1   6        897.34        659.80       164.55 o                         
   1   1   6      15067.53      16522.38       249.71 o                         
   3   1   6     140112.73     141071.12       655.43 o                         
   5   1   6        235.56        191.24       211.40 o                         
   7   1   6      76494.24      70818.48       606.89 o                         
   9   1   6       2411.54       2136.81       197.88 o                         
  11   1   6       5407.18       5849.34       288.10 o                         
  13   1   6      57311.47      56290.70       812.56 o                         
  15   1   6      32871.77      34019.72       993.40 o                         
  17   1   6       7638.96       5779.63       408.22 o                         
  19   1   6      20798.88      19479.61       623.67 o                         
  21   1   6      67321.06      69503.23       476.14 o                         
  23   1   6        113.76         40.82       159.74 o                         
  25   1   6       5602.54       5997.81       201.08 o                         
  27   1   6      15563.87      14884.24       268.51 o                         
  29   1   6      18284.54      17217.07       349.83 o                         
  31   1   6        846.15        861.83       164.70 o                         
  33   1   6       1952.69       2101.99       164.69 o                         
  35   1   6         82.84        250.84       135.92 o                         
  37   1   6       2289.92       2107.43       125.30 o                         
  39   1   6       4159.50       4102.64       371.37 o                         
 -44   2   6       2498.35       2166.71       209.73 o                         
 -42   2   6      11017.03      11397.33       274.34 o                         
 -40   2   6         71.16        -75.24       130.87 o                         
 -38   2   6         18.39       -159.77       159.77 o                         
 -36   2   6      12903.69      12681.48       254.08 o                         
 -34   2   6         97.16        133.49       165.03 o                         
 -32   2   6       1402.49       1462.84       175.39 o                         
 -30   2   6      51773.80      50074.13       923.24 o                         
 -28   2   6      39372.98      38537.78       673.55 o                         
 -26   2   6        115.90       1506.79       954.24 o                         
 -24   2   6     132687.78     126162.83      4306.54 o                         
 -20   2   6      75886.29      77324.88      2840.91 o                         
 -18   2   6     261806.80     266445.41      8971.24 o                         
 -16   2   6     102502.98     111476.38      1560.55 o                         
 -14   2   6     429655.47     432200.06      3793.78 o                         
 -12   2   6     233256.69     236703.50      3432.17 o                         
 -10   2   6       8560.73       9227.42       729.91 o                         
  -8   2   6      38812.34      36029.46       437.33 o                         
  -6   2   6      81929.65      74020.88      1306.66 o                         
  -4   2   6     138530.02     138879.69      2553.28 o                         
  -2   2   6       1639.76       1895.98       113.72 o                         
   0   2   6     231433.55     225706.88      4132.19 o                         
   2   2   6      96629.48      95591.87       988.46 o                         
   4   2   6     151332.86     153886.33      2688.29 o                         
   6   2   6     167443.03     160011.95      1664.44 o                         
   8   2   6      58279.14      59405.48       657.90 o                         
  10   2   6     206787.25     205304.73      1314.55 o                         
  12   2   6      76680.05      79825.40      1467.82 o                         
  14   2   6      14042.45      13652.96       393.50 o                         
  16   2   6     153917.47     153904.84      4660.93 o                         
  18   2   6       9334.07       7598.73       809.99 o                         
  20   2   6     273172.19     285041.31      3031.04 o                         
  22   2   6       6514.48       6438.96       196.74 o                         
  24   2   6      14525.41      14931.67       291.79 o                         
  26   2   6       6372.76       6541.67       228.85 o                         
  28   2   6      10208.10       9822.62       222.50 o                         
  30   2   6      16033.40      16105.54       280.35 o                         
  32   2   6       4092.92       3865.15       182.50 o                         
  34   2   6        222.08        646.06       192.20 o                         
  36   2   6      14884.99      16909.44       451.81 o                         
  38   2   6      41643.81      46896.90       365.80 o                         
  40   2   6       1337.96       1701.61       174.68 o                         
 -43   3   6       3267.87       2728.87       169.90 o                         
 -41   3   6        995.68       1006.46       186.54 o                         
 -39   3   6       6409.31       6561.42       224.99 o                         
 -37   3   6       7615.29       8062.43       230.26 o                         
 -35   3   6        463.76        473.24       170.47 o                         
 -33   3   6         56.84        224.72       199.87 o                         
 -31   3   6      22492.85      20972.59       463.34 o                         
 -29   3   6      43107.83      43812.68       537.22 o                         
 -27   3   6      16200.11      17381.58       538.93 o                         
 -25   3   6      96651.36     106276.24      4376.18 o                         
 -23   3   6      33727.39      45423.58      1467.51 o                         
 -21   3   6      31226.57      32860.20      1610.44 o                         
 -19   3   6     149093.11     156319.58      4705.34 o                         
 -17   3   6       6931.65       8144.70       756.66 o                         
 -15   3   6     546055.38     532478.94      5406.15 o                         
 -13   3   6      61650.30      60546.67      1839.20 o                         
 -11   3   6     129557.03     121171.47      4549.40 o                         
  -9   3   6      28276.22      29177.55       937.60 o                         
  -7   3   6      11153.01       9863.85       319.23 o                         
  -5   3   6      21739.20      19752.41       540.54 o                         
  -3   3   6     731400.75     700288.81     13778.92 o                         
  -1   3   6     103213.69      91137.64       992.60 o                         
   1   3   6     333929.12     327388.38      5935.84 o                         
   3   3   6     377730.50     388622.94      4171.83 o                         
   5   3   6      18767.05      16776.50       303.05 o                         
   7   3   6     752640.94     738497.88      6974.81 o                         
   9   3   6        630.25       1474.47       214.95 o                         
  11   3   6      66751.03      55991.55      1100.56 o                         
  13   3   6       5032.55       4860.71       294.52 o                         
  15   3   6      20729.37      20894.29       426.51 o                         
  17   3   6     176170.86     168751.88      2396.41 o                         
  19   3   6      77702.68      79615.54      2108.21 o                         
  21   3   6     159542.25     171760.30      1069.91 o                         
  23   3   6      29568.49      34587.16       527.95 o                         
  25   3   6        637.15        844.56       164.01 o                         
  27   3   6      10257.62      10320.96       224.80 o                         
  29   3   6        123.81       -111.89       185.68 o                         
  31   3   6       6588.85       7679.75       225.56 o                         
  33   3   6      15411.96      16780.78       440.56 o                         
  35   3   6       6981.28       7580.83       216.32 o                         
  37   3   6       8044.08       8431.75       170.08 o                         
  39   3   6      33401.98      31126.38      1581.02 o                         
 -42   4   6       4936.27       5600.87       242.75 o                         
 -40   4   6       3786.58       4258.30       195.11 o                         
 -38   4   6        899.26        897.61       289.87 o                         
 -36   4   6       5823.57       5883.46       272.62 o                         
 -34   4   6       1371.06       1201.43       199.71 o                         
 -32   4   6         32.25        199.75       179.23 o                         
 -30   4   6      12835.96      12655.65       329.87 o                         
 -28   4   6       1608.50       3909.98      1153.44 o                         
 -26   4   6      28327.67      27450.01      2136.36 o                         
 -24   4   6      35987.50      37652.56      3272.93 o                         
 -22   4   6      17612.23      19308.66      1114.92 o                         
 -20   4   6      84433.70      85833.99      1409.79 o                         
 -18   4   6      97761.62      91876.21      8909.72 o                         
 -16   4   6      11899.37      13725.79       958.67 o                         
 -14   4   6        255.80        496.93       341.01 o                         
 -12   4   6      62675.02      60321.07      2722.66 o                         
 -10   4   6       6731.22       6723.19       366.91 o                         
  -8   4   6      21304.15      20144.57       418.78 o                         
  -6   4   6     123823.86     109475.45      4448.68 o                         
  -4   4   6       8693.97       8816.05       254.90 o                         
  -2   4   6      60935.95      61707.43       480.44 o                         
   0   4   6       1126.64        681.81        87.48 o                         
   2   4   6        543.50        919.32       158.63 o                         
   4   4   6       8334.90       7337.45       171.93 o                         
   6   4   6        556.40        792.18       159.83 o                         
   8   4   6     288745.66     300757.38      2403.05 o                         
  10   4   6       5189.04       5757.17       246.87 o                         
  12   4   6        822.01       1577.93       212.02 o                         
  14   4   6       5280.27       4670.26       257.33 o                         
  16   4   6       9074.89       9014.96       330.45 o                         
  18   4   6       2137.00       2315.50       308.79 o                         
  20   4   6      19240.37      22138.11       403.60 o                         
  22   4   6      28158.09      29997.15       311.21 o                         
  24   4   6      75160.77      75066.92       780.61 o                         
  26   4   6         36.82        330.31       156.33 o                         
  28   4   6       6003.12       6242.79       379.09 o                         
  30   4   6       4681.40       4254.89       217.47 o                         
  32   4   6       1297.31       1615.80       183.98 o                         
  34   4   6       1060.92       1464.52       174.50 o                         
  36   4   6       4506.33       4418.68       165.48 o                         
  38   4   6        402.85        230.66        91.31 o                         
  40   4   6        111.29        259.67       181.06 o                         
 -43   5   6      14347.95      12202.65      1963.03 o                         
 -41   5   6       2287.86       2062.57       152.00 o                         
 -39   5   6      25408.17      28025.26       784.89 o                         
 -37   5   6       4397.75       5143.87       207.11 o                         
 -35   5   6       2931.99       3721.40       223.38 o                         
 -33   5   6      23855.96      28094.60      2051.26 o                         
 -31   5   6      53167.41      54856.07      1145.33 o                         
 -29   5   6       1375.98       1267.78       225.87 o                         
 -27   5   6      15176.88      16577.54       755.75 o                         
 -25   5   6     219242.11     214291.64      1540.63 o                         
 -23   5   6        511.32       1344.90       488.50 o                         
 -21   5   6       2519.06       2342.35       805.66 o                         
 -19   5   6      57832.80      51972.97      3734.28 o                         
 -17   5   6      70777.97      61268.06     21537.31 o                         
 -15   5   6     281821.81     228112.12     22211.50 o                         
 -13   5   6       9876.09      11233.90       778.00 o                         
 -11   5   6     262991.62     248510.41      6837.76 o                         
  -9   5   6       6426.17       7014.42       202.02 o                         
  -7   5   6     108148.06     107734.59       926.96 o                         
  -5   5   6     384450.16     363056.41      3135.27 o                         
  -3   5   6     169042.95     165069.52      1487.89 o                         
  -1   5   6      33021.07      29419.84       588.13 o                         
   1   5   6     160151.47     149786.02      2635.45 o                         
   3   5   6      96145.15      92538.02       653.19 o                         
   5   5   6        216.73        219.43       118.59 o                         
   7   5   6     216429.78     190427.34      7799.12 o                         
   9   5   6     104362.80     101885.62      1483.39 o                         
  11   5   6      52762.30      45265.65       895.73 o                         
  13   5   6      15341.19      14622.30       362.98 o                         
  15   5   6        237.49         13.02       206.49 o                         
  17   5   6     162077.80     156356.03      1882.57 o                         
  19   5   6     139086.16     140914.66      1992.04 o                         
  21   5   6       3865.01       5043.04       187.30 o                         
  23   5   6       5346.81       4967.43       189.99 o                         
  25   5   6        232.64        353.69       162.23 o                         
  27   5   6        311.66        375.22       185.83 o                         
  29   5   6      11365.44      11703.54       262.36 o                         
  31   5   6      38055.94      39559.05       628.92 o                         
  33   5   6       3632.45       4273.48       190.84 o                         
  35   5   6       1550.27       1551.15       151.82 o                         
  37   5   6       1462.41       1384.72       156.62 o                         
  39   5   6      25914.31      23734.80       984.39 o                         
 -42   6   6       2475.13       1817.71       200.11 o                         
 -40   6   6       6083.14       5092.66       326.66 o                         
 -38   6   6        101.82        -15.26       297.79 o                         
 -36   6   6      14388.01      14458.65       360.71 o                         
 -34   6   6      12952.65      13226.53       384.43 o                         
 -32   6   6       2352.12       2574.82       195.61 o                         
 -30   6   6       1707.98       2165.81      1254.51 o                         
 -28   6   6      41876.55      41825.44       909.58 o                         
 -26   6   6       6139.85       8236.00      2605.01 o                         
 -24   6   6     149001.59     143344.39      1576.67 o                         
 -22   6   6       1347.48       2957.10       516.33 o                         
 -20   6   6      54124.08      55797.02      2820.30 o                         
 -18   6   6      63438.44      33578.71      2641.99 o                         
 -16   6   6     147261.62      77146.48      4533.54 o                         
 -14   6   6     125116.15     128373.02     16734.06 o                         
 -12   6   6      76764.45      75964.19      2184.28 o                         
 -10   6   6        829.34       1121.93       426.66 o                         
  -8   6   6      24135.64      20188.11       433.99 o                         
  -6   6   6     138350.28     139874.92      4611.80 o                         
  -4   6   6      34696.21      32331.25       500.60 o                         
  -2   6   6       1252.12       1040.46       227.12 o                         
   0   6   6       7533.90       6620.23       260.65 o                         
   2   6   6      18855.89      19966.65       402.33 o                         
   4   6   6       9792.50       7805.41       205.17 o                         
   6   6   6      68174.80      65259.80      1064.89 o                         
   8   6   6      52116.31      53782.52       548.46 o                         
  10   6   6      39041.99      37983.86       548.74 o                         
  12   6   6     149016.11     154060.23      1303.76 o                         
  14   6   6        247.78          6.66       229.77 o                         
  16   6   6     132095.59     135922.59      1238.66 o                         
  18   6   6        862.75       1141.93       143.86 o                         
  20   6   6     129175.05     133857.66       994.17 o                         
  22   6   6      10053.26       9892.03       197.97 o                         
  24   6   6        973.68        786.83       171.57 o                         
  26   6   6      10848.34      10421.98       255.30 o                         
  28   6   6       2743.24       3013.56       210.88 o                         
  30   6   6       2035.56       2102.82       178.56 o                         
  32   6   6      13978.93      14443.10       266.40 o                         
  34   6   6       1043.42        905.71       216.57 o                         
  36   6   6        212.52        139.76       131.77 o                         
  38   6   6       5379.55       5394.76       284.80 o                         
 -41   7   6       3038.89       2981.14       392.30 o                         
 -39   7   6       8065.17       8503.86       361.39 o                         
 -37   7   6       4171.76       3763.64       229.30 o                         
 -35   7   6        467.43        442.86       212.48 o                         
 -33   7   6       4206.12       4850.73       189.10 o                         
 -31   7   6      21671.00      22210.81       567.21 o                         
 -29   7   6        259.83       4220.44      1534.55 o                         
 -27   7   6      24761.68      25103.35       686.27 o                         
 -25   7   6      48993.18      52509.80      2812.38 o                         
 -23   7   6       1154.23       1690.11       603.94 o                         
 -21   7   6      48356.68      46780.42      2130.54 o                         
 -19   7   6       2224.31       2702.77       271.36 o                         
 -17   7   6      10842.26      11675.54       744.82 o                         
 -15   7   6       5436.94       3413.57       509.88 o                         
 -13   7   6       9492.13      10684.55      1716.59 o                         
 -11   7   6      73168.84      76219.32      1293.84 o                         
  -9   7   6       4603.39       8755.07      3121.88 o                         
  -7   7   6       7509.78       8359.68       294.26 o                         
  -5   7   6       6931.11       7028.55       280.67 o                         
  -3   7   6      29933.46      30780.84       553.31 o                         
  -1   7   6      14232.34      13007.05       393.60 o                         
   1   7   6      34494.81      35662.36      1038.79 o                         
   3   7   6      71203.90      65759.75       598.82 o                         
   5   7   6      45508.84      45060.20       667.67 o                         
   7   7   6     196377.50     195461.56      1688.69 o                         
   9   7   6        498.96        667.45       217.75 o                         
  11   7   6       1947.27       1551.41       283.38 o                         
  13   7   6       6292.03       6638.17       338.70 o                         
  15   7   6       3423.26       2324.64       475.90 o                         
  17   7   6      98072.25      94374.98      1297.33 o                         
  19   7   6      51733.79      50068.04       406.72 o                         
  21   7   6      19571.66      19295.65       357.03 o                         
  23   7   6      19736.65      20438.44       484.15 o                         
  25   7   6       5786.67       5729.51       241.40 o                         
  27   7   6        139.41         33.66       175.61 o                         
  29   7   6       3247.43       3226.74       173.77 o                         
  31   7   6       6282.87       5806.34       462.60 o                         
  33   7   6      12299.57      13370.66       244.05 o                         
  35   7   6       4291.13       3856.57       194.22 o                         
  37   7   6        857.37       1208.45       369.12 o                         
 -40   8   6      10650.53       8903.45       466.27 o                         
 -38   8   6       1155.73       1110.38       155.57 o                         
 -36   8   6      13668.15      13525.62       342.69 o                         
 -34   8   6      10118.14       9990.79      1146.39 o                         
 -32   8   6        425.68        540.91       175.51 o                         
 -30   8   6      14620.51      14235.00       653.05 o                         
 -28   8   6      90400.77      95057.25      2073.51 o                         
 -26   8   6       1296.22       2407.22       216.49 o                         
 -24   8   6      11391.94      12160.87       786.16 o                         
 -22   8   6        183.98        154.85       412.14 o                         
 -20   8   6     177660.14     189387.33      9608.41 o                         
 -18   8   6     165300.56     165566.59      1861.30 o                         
 -16   8   6     100476.95      95977.00      3408.24 o                         
 -14   8   6     198965.84     209444.47      8364.68 o                         
 -12   8   6     222113.33     222335.03      1650.46 o                         
 -10   8   6      62174.99      65097.60      2138.54 o                         
  -8   8   6     144575.44     143399.89      5756.50 o                         
  -6   8   6      15122.84      15557.98       408.90 o                         
  -4   8   6     126251.98     122949.61      1957.63 o                         
  -2   8   6       8146.74       7730.30       357.96 o                         
   0   8   6       5262.29       4498.63       301.52 o                         
   2   8   6      35035.32      34612.05       726.19 o                         
   4   8   6     274179.38     267390.16      3629.59 o                         
   6   8   6     143955.77     145038.98      1749.02 o                         
   8   8   6     151261.56     146216.47      1647.98 o                         
  10   8   6      44036.25      42956.23       697.52 o                         
  12   8   6      30625.27      33464.78       847.59 o                         
  14   8   6       4449.77       4296.36       231.67 o                         
  16   8   6     165709.80     166233.94      2902.50 o                         
  18   8   6      24318.79      24877.26       531.02 o                         
  20   8   6     218679.92     217707.73      1301.38 o                         
  22   8   6       5249.63       5250.09       234.01 o                         
  24   8   6      27101.21      28479.16       416.04 o                         
  26   8   6         65.80          4.08       207.55 o                         
  28   8   6       1168.71       1279.44       198.98 o                         
  30   8   6      28385.28      30824.50       521.20 o                         
  32   8   6       7441.04       8157.83       207.84 o                         
  34   8   6       3762.91       3517.57       354.17 o                         
  36   8   6      18332.54      17969.90       273.37 o                         
 -39   9   6       2265.98       1269.68       605.34 o                         
 -37   9   6        388.00        286.73       124.45 o                         
 -35   9   6        392.52        720.15       229.01 o                         
 -33   9   6      11602.47      12115.22       275.76 o                         
 -31   9   6       5002.75       5625.56       226.13 o                         
 -29   9   6        180.73        207.59       187.75 o                         
 -27   9   6       2343.34       3131.43       272.41 o                         
 -25   9   6      18289.88      26960.45      4331.57 o                         
 -21   9   6       2703.08       2305.85       535.04 o                         
 -19   9   6      77852.45      72741.80      4067.44 o                         
 -17   9   6       4664.85       4973.41       216.58 o                         
 -15   9   6      15905.47      22045.97      4273.81 o                         
 -13   9   6        253.18       7553.28      5839.78 o                         
 -11   9   6      44035.29      41605.93      3876.43 o                         
  -9   9   6      14423.01      16830.49      2033.38 o                         
  -7   9   6      85346.50      90588.14      1894.65 o                         
  -5   9   6       1626.99       1295.95       325.39 o                         
  -3   9   6        665.83        406.74       252.21 o                         
  -1   9   6      20460.93      23167.38      2338.24 o                         
   1   9   6      15896.42      15161.73       461.62 o                         
   3   9   6      13948.57      14311.85       426.62 o                         
   5   9   6      30534.00      29254.66      1097.52 o                         
   7   9   6       1596.81       1266.53       320.46 o                         
   9   9   6       1634.38       1300.06       338.65 o                         
  11   9   6      20184.07      19078.74       343.63 o                         
  13   9   6        155.56        -32.11       168.64 o                         
  15   9   6       7175.19       6157.87       282.33 o                         
  17   9   6       3590.74       3881.68       199.46 o                         
  19   9   6        161.02        132.27       173.47 o                         
  21   9   6      44407.07      43407.08       570.26 o                         
  23   9   6         25.40       -182.77       186.49 o                         
  25   9   6      10126.86       9253.12       426.95 o                         
  27   9   6       3813.82       3753.72       254.87 o                         
  29   9   6       2454.25       2594.18       205.69 o                         
  31   9   6         14.77         21.00       153.47 o                         
  33   9   6      10642.48       9687.87      1305.09 o                         
  35   9   6        174.80        129.36       138.92 o                         
 -38  10   6        293.43        -11.91       204.88 o                         
 -36  10   6      22881.06      14833.06      9351.12 o                         
 -34  10   6       1405.01        472.70       251.95 o                         
 -32  10   6       1763.21       1774.71       164.06 o                         
 -30  10   6       9518.76       9667.35       371.25 o                         
 -28  10   6     126452.88     132072.59      3314.82 o                         
 -26  10   6       4055.34       4452.36       334.17 o                         
 -24  10   6      23657.61      26930.32      1062.92 o                         
 -20  10   6        449.25        262.66       278.50 o                         
 -18  10   6      32079.33      26194.37       930.80 o                         
 -16  10   6     132413.34     122780.85       937.55 o                         
 -14  10   6      97161.78      94379.80      3900.47 o                         
 -12  10   6      87232.33      87559.57      3175.62 o                         
 -10  10   6        783.87       1074.30       539.51 o                         
  -8  10   6      28776.15      31386.53       955.02 o                         
  -6  10   6      63671.37      65396.80       870.74 o                         
  -4  10   6      12161.67      11545.52       497.82 o                         
  -2  10   6      20681.23      18213.85       502.23 o                         
   0  10   6      15476.11      14874.31       568.84 o                         
   2  10   6      44128.42      42946.77      1400.05 o                         
   4  10   6     127679.33     125301.41      3359.65 o                         
   6  10   6      50364.06      50149.79      1393.91 o                         
   8  10   6     176058.47     172435.38      3016.88 o                         
  10  10   6      19896.72      19309.27       373.59 o                         
  12  10   6        181.52        230.62       147.51 o                         
  14  10   6      16967.75      18135.86       317.60 o                         
  16  10   6      48144.61      49672.93       816.70 o                         
  18  10   6       7917.62       7770.26       239.93 o                         
  20  10   6      97662.85     104349.06      1480.24 o                         
  22  10   6       3560.91       3574.04       218.72 o                         
  24  10   6        738.59        969.01       202.04 o                         
  26  10   6        188.61        142.31       193.18 o                         
  28  10   6      11147.03      11615.71       264.77 o                         
  30  10   6      10266.84      10719.57       248.91 o                         
  32  10   6      10808.96       9515.36       202.30 o                         
  34  10   6       5392.70       2778.35      2570.52 o                         
 -37  11   6       1290.56       1021.92       227.51 o                         
 -35  11   6       2151.28       1138.40       676.71 o                         
 -33  11   6         20.63         61.81       151.12 o                         
 -31  11   6       2877.09       3901.09      1001.13 o                         
 -29  11   6      31931.04      32380.26      1835.12 o                         
 -27  11   6       4884.65       3857.16       270.93 o                         
 -25  11   6      72066.09      75918.65      1818.35 o                         
 -23  11   6      29163.00      29313.55       963.48 o                         
 -21  11   6       8856.03       9673.63      1023.71 o                         
 -19  11   6      35425.18      28716.04      2784.47 o                         
 -17  11   6        638.12        607.66       624.93 o                         
 -15  11   6     170861.72     161689.67      3087.14 o                         
 -13  11   6      23210.10      22957.29      2561.05 o                         
 -11  11   6      86322.06      86939.04      1128.43 o                         
  -9  11   6       3072.18       2783.73       203.60 o                         
  -7  11   6      11798.33      12506.41       261.70 o                         
  -5  11   6       2498.14       2563.26       268.42 o                         
  -3  11   6         53.98        -83.62       176.49 o                         
  -1  11   6         24.58          3.60       160.26 o                         
   1  11   6      11135.18      11537.41       255.51 o                         
   3  11   6      62078.69      58356.86       947.41 o                         
   5  11   6      14749.39      14641.41       309.21 o                         
   7  11   6     234977.47     231416.34      2002.86 o                         
   9  11   6       1263.25       1183.33       132.32 o                         
  11  11   6      31426.91      32190.72       519.14 o                         
  13  11   6      16427.04      16274.36       282.27 o                         
  15  11   6      11477.27      12502.60       304.38 o                         
  17  11   6      94720.98      95955.41      1968.42 o                         
  19  11   6      99747.45     104078.58       777.41 o                         
  21  11   6     119064.13     125896.46       997.96 o                         
  23  11   6      29469.97      29687.81       486.05 o                         
  25  11   6        383.21        560.32       175.89 o                         
  27  11   6          3.01       -118.46       136.69 o                         
  29  11   6        933.16        512.17       175.76 o                         
  31  11   6       1195.78       1613.89       685.92 o                         
  33  11   6        210.65        421.14       162.00 o                         
 -36  12   6        434.86        430.51       126.03 o                         
 -34  12   6      23012.88      19850.55      6423.49 o                         
 -32  12   6        116.32        -78.72       112.99 o                         
 -30  12   6      27134.10      29591.68       455.61 o                         
 -28  12   6       8745.42       9264.74       414.25 o                         
 -26  12   6       2115.67       1827.31       625.36 o                         
 -24  12   6       6462.10       7689.35       844.30 o                         
 -22  12   6       9319.86       8927.29       347.27 o                         
 -20  12   6      20587.90      28885.56      2368.02 o                         
 -18  12   6       1361.83       1007.15      1665.24 o                         
 -16  12   6      21240.37      12399.94      1979.70 o                         
 -14  12   6       4483.81       4463.64       269.64 o                         
 -12  12   6      17957.53      21804.44      2004.27 o                         
 -10  12   6        372.16        326.89       146.01 o                         
  -8  12   6       1722.61       1850.16       184.39 o                         
  -6  12   6        768.64        940.11       147.94 o                         
  -4  12   6      12208.33      12382.71       234.58 o                         
  -2  12   6      45644.62      45054.40       652.95 o                         
   0  12   6      27826.64      31243.32       492.85 o                         
   2  12   6      12258.89      13449.51       252.89 o                         
   4  12   6      25604.20      25108.79       681.68 o                         
   6  12   6        925.05       1205.34       149.09 o                         
   8  12   6         46.98        -81.02       151.75 o                         
  10  12   6      11101.58      10580.97       209.67 o                         
  12  12   6      68219.75      71613.61       417.87 o                         
  14  12   6      25430.61      25495.95       561.01 o                         
  16  12   6       6130.87       6644.13       300.04 o                         
  18  12   6       6730.35       7538.09       462.74 o                         
  20  12   6        245.23        242.84       325.62 o                         
  22  12   6        467.91        333.15       218.13 o                         
  24  12   6        917.96       1481.86       203.84 o                         
  26  12   6      16654.83      19186.23       400.94 o                         
  28  12   6         66.63        -33.82       179.81 o                         
  30  12   6        978.30       1356.91       165.81 o                         
  32  12   6        270.98        292.01       107.82 o                         
 -35  13   6        749.68        235.85       183.44 o                         
 -33  13   6       3180.46       2457.49       862.74 o                         
 -31  13   6      16215.41      15358.18       574.67 o                         
 -29  13   6       9338.19      11525.99      1017.55 o                         
 -27  13   6      13308.95      13598.97      1308.16 o                         
 -25  13   6      16077.05      14632.17       693.25 o                         
 -23  13   6       1518.13         92.91       521.73 o                         
 -21  13   6          6.49        364.20       204.73 o                         
 -19  13   6      16919.92      16527.22       433.95 o                         
 -17  13   6      40427.64      40611.91      1548.50 o                         
 -15  13   6     156875.11     162235.41      5596.33 o                         
 -13  13   6       1133.48       1082.66       191.86 o                         
 -11  13   6      54967.63      52308.69       762.41 o                         
  -9  13   6       1130.35        904.82       163.27 o                         
  -7  13   6         47.14        193.17       150.67 o                         
  -5  13   6      15696.98      14515.77       330.88 o                         
  -3  13   6        431.39        904.00       194.81 o                         
  -1  13   6       1195.07       1420.11       185.02 o                         
   1  13   6      15463.94      15570.75       364.44 o                         
   3  13   6      25995.77      26885.70       361.91 o                         
   5  13   6       1176.31       1180.88       165.55 o                         
   7  13   6     164897.41     161657.50      1886.78 o                         
   9  13   6      33029.13      33324.51       401.87 o                         
  11  13   6       2723.22       3432.70       191.18 o                         
  13  13   6        216.82         96.64       160.04 o                         
  15  13   6         54.53        -19.42       193.93 o                         
  17  13   6      82214.53      88072.96      2450.09 o                         
  19  13   6      31982.86      34117.71       443.69 o                         
  21  13   6      50816.53      52489.36       786.08 o                         
  23  13   6       5352.30       5880.57       429.24 o                         
  25  13   6       1721.18       1380.00       166.00 o                         
  27  13   6          9.54        -68.00        97.80 o                         
  29  13   6       3258.80       2080.98       898.14 o                         
  31  13   6       1928.71       1527.75       143.16 o                         
 -34  14   6         23.54       -116.73       128.64 o                         
 -32  14   6        877.15        784.30       117.15 o                         
 -30  14   6        340.33        211.34       132.85 o                         
 -28  14   6      15255.96      11827.41      4644.48 o                         
 -26  14   6        721.90        971.98       366.88 o                         
 -24  14   6      11809.46       9276.73       586.05 o                         
 -22  14   6       8182.94       7015.92       647.99 o                         
 -20  14   6      20630.03      18362.10      1462.74 o                         
 -18  14   6      20912.41      22255.16       442.44 o                         
 -16  14   6      40887.55      40810.14      1568.10 o                         
 -14  14   6      53334.90      51910.80      1184.70 o                         
 -12  14   6         98.92       2008.19       787.76 o                         
 -10  14   6      57050.09      58222.89      1207.81 o                         
  -8  14   6        344.84        550.79       200.25 o                         
  -6  14   6      14456.56      14618.17       418.73 o                         
  -4  14   6        168.87        166.26       217.93 o                         
  -2  14   6        914.63        477.68       157.26 o                         
   0  14   6      15389.50      14722.14       289.93 o                         
   2  14   6      24875.03      23961.49       533.15 o                         
   4  14   6        136.84       -139.59       193.10 o                         
   6  14   6      29218.18      30960.16       345.95 o                         
   8  14   6       2460.50       2894.16       194.12 o                         
  10  14   6      15537.06      28041.51      3917.73 o                         
  12  14   6      16837.68      17336.35       345.32 o                         
  14  14   6      12533.06      11913.52       289.53 o                         
  16  14   6      14647.99      15689.33      1286.45 o                         
  18  14   6       1628.51       1980.28       323.88 o                         
  20  14   6       6927.89       7581.52       328.81 o                         
  22  14   6      29068.55      30101.60      1016.59 o                         
  24  14   6        142.21         95.53       279.92 o                         
  26  14   6      16927.12      16847.28       314.07 o                         
  28  14   6       3433.11       3459.79       183.25 o                         
 -31  15   6      12355.15       8547.35       594.39 o                         
 -29  15   6         74.83         45.47       148.55 o                         
 -27  15   6       1230.51       1112.54       319.23 o                         
 -23  15   6       3844.91       4281.49       995.81 o                         
 -21  15   6        724.28       3163.71       519.34 o                         
 -19  15   6        299.54        611.81       224.70 o                         
 -17  15   6      27507.55      27804.43      1589.37 o                         
 -15  15   6      14098.70      13975.09       316.29 o                         
 -13  15   6       8519.90       8548.92       383.09 o                         
 -11  15   6      36229.54      37619.95      1889.50 o                         
  -9  15   6      83051.85      91860.88      2559.69 o                         
  -7  15   6      10432.98      10807.41       362.56 o                         
  -5  15   6       3026.40       3265.15       281.55 o                         
  -3  15   6       8461.46       8545.24       363.32 o                         
  -1  15   6       1883.04       1910.08       181.89 o                         
   1  15   6      29338.72      33326.43       399.42 o                         
   3  15   6        652.37        517.55       161.66 o                         
   5  15   6      32909.48      32060.34       415.77 o                         
   7  15   6       1341.65       1504.68       160.31 o                         
   9  15   6       2333.63       2046.18       300.27 o                         
  11  15   6       1831.47       1592.33       216.19 o                         
  13  15   6        884.94        775.54       200.33 o                         
  15  15   6      16655.59      16816.94       759.92 o                         
  17  15   6      22502.31      22762.89      2183.39 o                         
  19  15   6       4934.96       5079.44       609.87 o                         
  21  15   6        380.66        295.57       191.15 o                         
  23  15   6      63159.01      68500.55      2014.84 o                         
  25  15   6      10109.91       8348.88      2530.46 o                         
 -28  16   6      16541.27      14080.21       939.03 o                         
 -26  16   6        149.95        359.28       139.50 o                         
 -24  16   6      58359.40      63533.11      3450.78 o                         
 -22  16   6       2731.85       2333.10       929.68 o                         
 -20  16   6      42368.10      49386.27      2792.77 o                         
 -18  16   6      33124.65      31568.41       730.38 o                         
 -16  16   6      26748.05      26835.63      2120.56 o                         
 -14  16   6      67165.20      67684.38      1185.25 o                         
 -12  16   6      25481.90      25760.47       707.63 o                         
 -10  16   6       5391.71      10294.36      2397.60 o                         
  -8  16   6       5173.03       5990.65       362.82 o                         
  -6  16   6        450.07        811.73       232.32 o                         
  -4  16   6       6972.89       6586.46       342.37 o                         
  -2  16   6       5253.83       5690.24       226.61 o                         
   0  16   6         55.01         48.00       163.74 o                         
   2  16   6       5452.94       6845.88       448.19 o                         
   4  16   6      84218.80      91292.01      1351.01 o                         
   6  16   6      22213.72      22220.57       321.76 o                         
   8  16   6      38954.24      40998.95       702.00 o                         
  10  16   6      32571.51      35311.65      1454.52 o                         
  12  16   6      16867.99      17700.20       328.38 o                         
  14  16   6          0.19        339.79       209.88 o                         
  16  16   6      62146.72      67126.63      2182.20 o                         
  18  16   6       3010.11       3547.27       376.41 o                         
  20  16   6      53882.87      57797.32       798.08 o                         
  22  16   6       1769.59       4133.35      1566.37 o                         
  24  16   6      23069.62      22433.08      1801.03 o                         
  26  16   6        333.09         59.56       159.62 o                         
 -27  17   6       1612.20       1374.60       226.32 o                         
 -25  17   6        276.50       -765.92       765.92 o                         
 -23  17   6      43859.71      46666.11       719.46 o                         
 -21  17   6      16101.39      16356.81      2108.35 o                         
 -19  17   6      21293.86      16109.65     10360.68 o                         
 -17  17   6       2030.75       1742.31       249.37 o                         
 -15  17   6       1196.52       1416.01       390.70 o                         
 -13  17   6       6333.00       7238.62       320.68 o                         
 -11  17   6         85.76       3308.42      1274.16 o                         
  -9  17   6      27542.66      29405.98       478.10 o                         
  -7  17   6       3301.29       4592.88       817.28 o                         
  -5  17   6       7228.92       7149.52       331.56 o                         
  -3  17   6         32.17       -236.95       236.95 o                         
  -1  17   6       7829.68       8820.78       248.32 o                         
   1  17   6      32044.02      34584.44       339.11 o                         
   3  17   6       1112.16       1129.81       183.30 o                         
   5  17   6        232.80       -170.29       170.29 o                         
   7  17   6       9538.31      10758.09       359.91 o                         
   9  17   6       7157.98      11115.21      1595.71 o                         
  11  17   6      22200.89      24117.65       419.03 o                         
  13  17   6       1183.07        616.04       575.79 o                         
  15  17   6      11159.90       7304.28      6070.14 o                         
  17  17   6         49.49       -111.13       118.59 o                         
  19  17   6        919.31        -59.56       116.73 o                         
  21  17   6       1250.16        697.48       486.71 o                         
  23  17   6        508.60        166.76       181.06 o                         
 -24  18   6      12942.60      10440.37       668.24 o                         
 -22  18   6       2054.49       2108.63       168.71 o                         
 -20  18   6        122.40        694.64       469.32 o                         
 -18  18   6       7518.83       7016.79       302.18 o                         
 -16  18   6       5727.80       5862.79       316.33 o                         
 -14  18   6      13068.16      13537.60       404.00 o                         
 -12  18   6      37268.40      42283.54      1038.11 o                         
 -10  18   6       1524.87       1122.63       451.29 o                         
  -8  18   6       3138.20       3361.11       211.38 o                         
  -6  18   6        245.89        163.24       226.68 o                         
  -4  18   6       1447.45       1627.39       273.05 o                         
  -2  18   6      21796.77      23980.70       500.73 o                         
   0  18   6      24105.52      25892.12       320.44 o                         
   2  18   6        372.30        214.15       132.80 o                         
   4  18   6      47605.93      51892.91      1084.40 o                         
   6  18   6      10287.33      10162.58      1145.42 o                         
   8  18   6       3592.15       3720.13       229.04 o                         
  10  18   6       7623.02       8608.23       297.78 o                         
  12  18   6       2813.10       2494.25       219.51 o                         
  14  18   6       1943.19       1747.09       204.70 o                         
  16  18   6      24099.13      24446.09       421.41 o                         
  18  18   6       1105.59        918.29       192.97 o                         
 -21  19   6       6227.14       5991.52       240.61 o                         
 -19  19   6      41264.61      40716.19      1732.34 o                         
 -17  19   6        134.10       8287.42      3786.37 o                         
 -15  19   6      37722.46      39706.07       364.26 o                         
 -13  19   6       2505.95       2738.74       547.84 o                         
 -11  19   6      14819.00      14489.54      2300.26 o                         
  -9  19   6        529.50        334.62       165.70 o                         
  -7  19   6       2206.22       2541.00       164.47 o                         
  -5  19   6       8765.68       9811.95       311.47 o                         
  -3  19   6         70.21         39.09       190.91 o                         
  -1  19   6       5596.84       6471.26       245.05 o                         
   1  19   6       2223.37       2691.60       171.11 o                         
   3  19   6      11718.25      12703.27       582.15 o                         
   5  19   6       1523.12       1007.82       474.15 o                         
   7  19   6      13649.20      11598.70      3726.41 o                         
   9  19   6       1478.71       1594.31       186.92 o                         
  11  19   6      44683.36      45840.36      1452.11 o                         
  13  19   6      12291.49      12913.73       670.08 o                         
  15  19   6      34187.73      30388.72      2957.53 o                         
  17  19   6       7138.16       6117.78       245.38 o                         
 -14  20   6        588.52        209.64       226.32 o                         
 -12  20   6       7937.75       7905.83       345.44 o                         
 -10  20   6      10794.33      10429.27       275.77 o                         
  -8  20   6        120.16       -119.59       136.82 o                         
  -6  20   6      17988.53      14314.12      3843.03 o                         
  -4  20   6       1273.80       1543.14       251.99 o                         
  -2  20   6      20432.15      19669.48      3746.15 o                         
   0  20   6        630.77        897.03       161.45 o                         
   2  20   6      31278.82      30448.92      9802.27 o                         
   4  20   6      14912.12      14617.87       558.65 o                         
   6  20   6       2290.39       2741.61       176.88 o                         
   8  20   6       2613.52       2714.88       151.39 o                         
  10  20   6       2085.63       1714.28       195.64 o                         
  12  20   6      16089.32      12918.13      2052.36 o                         
  -7  21   6        755.52        209.64       190.59 o                         
  -5  21   6       2861.11       2748.37       247.76 o                         
  -1  21   6       6588.70       6727.65       304.94 o                         
   1  21   6       2795.84       2077.04       345.44 o                         
   3  21   6        164.12        -25.94       287.07 o                         
   5  21   6       8982.05       7289.88       240.61 o                         
 -43   1   7       1594.08       1661.69       116.15 o                         
 -41   1   7       1449.10       1651.03       230.98 o                         
 -39   1   7        971.28        652.12       182.28 o                         
 -37   1   7        336.05        360.45       161.34 o                         
 -35   1   7       6844.70       7274.70       222.96 o                         
 -33   1   7      12958.87      13561.72       341.18 o                         
 -31   1   7      97773.62      97817.18       885.86 o                         
 -29   1   7        428.36      42719.44     14982.55 o                         
 -27   1   7     324558.50     330429.50      3737.61 o                         
 -25   1   7       2677.95       5467.24       592.49 o                         
 -23   1   7      67989.91      69888.68       977.59 o                         
 -21   1   7        186.08        622.94       342.43 o                         
 -19   1   7      30953.47      34131.71       815.91 o                         
 -17   1   7     268737.84     235203.52     30033.19 o                         
 -15   1   7     244865.77     252314.66      6609.20 o                         
 -13   1   7     195728.48     195844.22      8298.21 o                         
 -11   1   7     150498.84     151026.06      5978.15 o                         
  -9   1   7       1395.27       1395.15       149.76 o                         
  -7   1   7        227.49        495.99       171.23 o                         
  -5   1   7      27763.83      27550.12       436.70 o                         
  -3   1   7        759.06        860.86       192.56 o                         
  -1   1   7      21185.59      17321.50       662.28 o                         
   1   1   7       6495.03       6958.42       207.40 o                         
   3   1   7      46404.44      47048.71       604.50 o                         
   5   1   7     543001.69     558972.94      4905.76 o                         
   7   1   7     555667.31     533921.25      5499.43 o                         
   9   1   7      34353.99      34551.02       519.68 o                         
  11   1   7      48409.78      47442.88       597.07 o                         
  13   1   7        485.80        970.95       338.37 o                         
  15   1   7      89025.52      98138.93      2445.52 o                         
  17   1   7     167604.23     163236.22      1548.71 o                         
  19   1   7      40475.81      38312.79       843.74 o                         
  21   1   7     133617.12     132053.86      1843.45 o                         
  23   1   7        135.73        187.76       175.47 o                         
  25   1   7        850.71       1185.46       178.63 o                         
  27   1   7       4083.70       3541.85       347.79 o                         
  29   1   7      16526.73      18354.02       280.39 o                         
  31   1   7       3746.08       3090.18       179.96 o                         
  33   1   7       1876.61       1760.58       171.48 o                         
  35   1   7      11865.05      12974.15       204.56 o                         
  37   1   7       3268.17       3454.74       135.04 o                         
  39   1   7      71962.97      79709.15      1103.10 o                         
 -44   2   7        500.64        270.94       103.26 o                         
 -42   2   7       2565.41       2466.70       186.99 o                         
 -40   2   7       6804.25       7208.96       277.60 o                         
 -38   2   7       2598.72       2422.14       177.33 o                         
 -36   2   7       9004.72       8938.54       220.53 o                         
 -34   2   7         26.79       -168.70       168.70 o                         
 -32   2   7       1966.00       3368.34       418.88 o                         
 -30   2   7      34846.70      38795.56       588.01 o                         
 -28   2   7     106695.50     106466.65       745.77 o                         
 -26   2   7      53532.81      52284.58      2445.10 o                         
 -20   2   7        769.40      -1579.52      3444.83 o                         
 -18   2   7     197342.98     187531.23      2902.50 o                         
 -16   2   7      24325.46      26733.45       717.29 o                         
 -14   2   7     235464.84     228310.55      2384.55 o                         
 -12   2   7       3319.73       2985.24       491.25 o                         
 -10   2   7     111429.47     106929.95      2346.05 o                         
  -8   2   7     292222.97     282191.28      3982.09 o                         
  -6   2   7     228954.69     229934.86      3826.10 o                         
  -4   2   7     208365.62     206076.86      1861.76 o                         
  -2   2   7      14565.33      13597.20       374.08 o                         
   0   2   7      22958.77      24236.50       388.22 o                         
   2   2   7      49623.21      48301.78       832.26 o                         
   4   2   7     395291.94     401367.78      3756.61 o                         
   6   2   7      71627.66      65068.22       565.42 o                         
   8   2   7     292427.16     289360.91      1134.11 o                         
  10   2   7       9791.75       9430.04       268.39 o                         
  12   2   7       2214.70       1600.52       214.47 o                         
  14   2   7      32050.10      30306.16       662.11 o                         
  16   2   7      27075.71      28806.30       935.82 o                         
  18   2   7      64817.39      66702.76      1427.93 o                         
  20   2   7        979.96        863.60       165.15 o                         
  22   2   7      53555.46      54718.01       834.13 o                         
  24   2   7      20856.94      21901.15       301.66 o                         
  26   2   7       7313.74       7847.50       349.96 o                         
  28   2   7       4103.11       4358.80       201.80 o                         
  30   2   7       1233.44        937.61       177.35 o                         
  32   2   7       2913.86       3226.12       172.92 o                         
  34   2   7       1814.50       1713.57       150.28 o                         
  36   2   7       5161.83       4864.76       155.51 o                         
  38   2   7      18790.01      21229.26       437.82 o                         
  40   2   7      26932.78      22466.42      2100.01 o                         
 -43   3   7        703.99        489.73       144.15 o                         
 -41   3   7       3084.99       3108.23       189.24 o                         
 -39   3   7        879.63        822.88       183.79 o                         
 -37   3   7        152.11        127.92       164.63 o                         
 -35   3   7       2342.43       2852.17       211.50 o                         
 -33   3   7        811.78       1026.10       183.74 o                         
 -31   3   7        622.01        740.68       166.22 o                         
 -29   3   7       3293.16       4486.45       381.83 o                         
 -27   3   7       7095.37      11046.43      2771.86 o                         
 -21   3   7       6879.72       6246.43       981.51 o                         
 -19   3   7       3368.14       3418.34       501.34 o                         
 -17   3   7      21084.69      23325.51       694.51 o                         
 -15   3   7      44995.64      43295.54      1866.84 o                         
 -13   3   7      29448.43      30218.54       912.14 o                         
 -11   3   7     278305.00     277264.62      1430.27 o                         
  -9   3   7      28071.76      25141.33       375.84 o                         
  -7   3   7      34433.55      31840.86      1054.30 o                         
  -5   3   7      51265.15      47532.14       931.66 o                         
  -3   3   7      46857.92      47903.39       524.73 o                         
  -1   3   7      42122.16      43194.11       588.99 o                         
   1   3   7      54792.68      55121.18       403.29 o                         
   3   3   7       2811.81       3455.52       222.51 o                         
   5   3   7      21986.23      23489.77       349.95 o                         
   7   3   7      32652.45      39255.23      3310.82 o                         
   9   3   7       2159.80       2580.72       225.93 o                         
  11   3   7     109538.77     109132.05       823.47 o                         
  13   3   7      11010.36      12021.35       368.98 o                         
  15   3   7       5518.92       5271.66       293.74 o                         
  17   3   7      13107.24      13916.02       492.89 o                         
  19   3   7       5766.25       7579.94      1062.30 o                         
  21   3   7      57483.11      60445.68       552.19 o                         
  23   3   7      26570.88      28046.39       382.41 o                         
  25   3   7      35820.88      35556.88       397.55 o                         
  27   3   7        167.81        167.69       169.12 o                         
  29   3   7         76.63       1272.98       539.81 o                         
  31   3   7       5044.42       5024.80       217.19 o                         
  33   3   7      19050.18      20151.61       462.09 o                         
  35   3   7      19339.79      20217.46       370.04 o                         
  37   3   7      13783.42      14848.46       234.50 o                         
  39   3   7      27946.53      27266.83       841.06 o                         
 -42   4   7        167.17       -180.40       180.40 o                         
 -40   4   7        664.19        492.97       183.66 o                         
 -38   4   7      29697.77      32529.81       472.22 o                         
 -36   4   7       4786.99       5011.07       257.16 o                         
 -34   4   7       8989.22      10284.11       657.31 o                         
 -32   4   7       5732.67       6834.32       282.86 o                         
 -30   4   7      49896.62      51331.93       982.83 o                         
 -28   4   7      79172.35      79797.50      3161.79 o                         
 -26   4   7      51908.73      53354.00      2317.31 o                         
 -24   4   7      82173.85      77565.77      1179.25 o                         
 -22   4   7       1745.73       1707.49       346.73 o                         
 -20   4   7       7143.84       7902.90       786.87 o                         
 -18   4   7     199269.64     183926.97      8268.89 o                         
 -16   4   7     116869.26     119632.35      1660.49 o                         
 -14   4   7     232508.94     228498.66      3629.13 o                         
 -12   4   7       1870.79       1812.21       454.71 o                         
 -10   4   7      48765.70      43575.52      1885.59 o                         
  -8   4   7      10849.99      12481.61       311.71 o                         
  -6   4   7      98717.65      88527.64       975.25 o                         
  -4   4   7        366.73        503.46       174.57 o                         
  -2   4   7      92617.46      87745.00      1071.26 o                         
   0   4   7      14088.59      14908.31       189.49 o                         
   2   4   7       1550.02       1853.04       161.30 o                         
   4   4   7     109260.56      98048.70      1310.09 o                         
   6   4   7       3000.07       2952.50       184.18 o                         
   8   4   7     468663.66     451542.00      4783.57 o                         
  10   4   7     108136.56     115011.34       871.02 o                         
  12   4   7     153912.97     148753.80       984.91 o                         
  14   4   7      75238.77      74386.76       933.31 o                         
  16   4   7      63543.42      63662.52       699.98 o                         
  18   4   7     239405.44     245961.77      1847.05 o                         
  20   4   7     169805.03     171081.81      1039.40 o                         
  22   4   7      16045.78      16483.69       445.63 o                         
  24   4   7      22199.72      21631.20       403.79 o                         
  26   4   7      29880.23      31658.20       360.09 o                         
  28   4   7      32595.87      32849.45       383.71 o                         
  30   4   7       2625.99       2536.98       220.75 o                         
  32   4   7       3928.62       4778.44       203.71 o                         
  34   4   7         87.94        -84.73       156.66 o                         
  36   4   7      42964.79      46401.25       397.70 o                         
  38   4   7      21449.81      21981.97       252.02 o                         
 -43   5   7       3801.77       2757.89       297.79 o                         
 -41   5   7        347.47        549.91       142.12 o                         
 -39   5   7       7560.86       8654.91       251.81 o                         
 -37   5   7       1706.94       1781.82       186.57 o                         
 -35   5   7      14011.99      15187.82       312.70 o                         
 -33   5   7        820.14       1293.48       194.77 o                         
 -31   5   7       2279.91      11551.92      4980.07 o                         
 -29   5   7         26.00      18195.05      6085.59 o                         
 -27   5   7      23604.72      30119.02      4221.17 o                         
 -25   5   7       2514.92       3498.98       553.56 o                         
 -23   5   7      42573.45      45689.71      1568.10 o                         
 -21   5   7       4179.16       3859.19       529.84 o                         
 -19   5   7      36865.99      31995.37      3213.74 o                         
 -17   5   7      24243.79      22914.20      1627.85 o                         
 -15   5   7      12233.97      11122.75       841.15 o                         
 -13   5   7      33207.33      33296.50      1353.77 o                         
 -11   5   7      22485.87      21348.26       584.07 o                         
  -9   5   7      10705.46       9687.68       661.28 o                         
  -7   5   7      60453.07      64140.79      1501.88 o                         
  -5   5   7     120946.36     119585.78      1945.89 o                         
  -3   5   7     110172.91     110522.89      2194.37 o                         
  -1   5   7       2668.72       2897.24       160.23 o                         
   1   5   7     121372.40     122630.65      1482.86 o                         
   3   5   7      33512.28      31018.01       507.91 o                         
   5   5   7      16159.82      16026.70       300.42 o                         
   7   5   7      46015.32      37182.41      1985.32 o                         
   9   5   7      98086.30      99725.11      1249.23 o                         
  11   5   7      61044.43      56941.40       780.54 o                         
  13   5   7     110503.75     113925.00      1921.40 o                         
  15   5   7        776.39        848.26       214.20 o                         
  17   5   7      32861.31      31649.04       678.69 o                         
  19   5   7       1006.49       1512.80       145.63 o                         
  21   5   7      28022.18      28539.64       294.85 o                         
  23   5   7       4476.78       4871.48       262.38 o                         
  25   5   7       1396.66       1159.83       163.01 o                         
  27   5   7       1340.22       1303.14       193.09 o                         
  29   5   7      19136.96      18656.40       293.70 o                         
  31   5   7       4793.65       4449.88       198.46 o                         
  33   5   7         85.12        194.68       159.32 o                         
  35   5   7       1578.00       1303.45       185.84 o                         
  37   5   7          4.05       -114.72       114.72 o                         
  39   5   7       2532.15       2118.16       139.39 o                         
 -42   6   7         74.02       -114.84       209.56 o                         
 -40   6   7       2955.97       3131.71       204.98 o                         
 -38   6   7      56963.70      59172.34       641.84 o                         
 -36   6   7        623.48        509.28       204.18 o                         
 -34   6   7       8823.92       8780.87       297.58 o                         
 -32   6   7        122.60       4732.47      1706.57 o                         
 -30   6   7     113142.58     128583.66      4182.52 o                         
 -28   6   7      57480.80      59297.83      1609.01 o                         
 -26   6   7      22612.69      22421.63      1426.86 o                         
 -24   6   7     119104.74     117473.92      1665.54 o                         
 -22   6   7      40045.42      38821.50       370.04 o                         
 -20   6   7        262.69        219.20       333.53 o                         
 -18   6   7     134428.61     140065.25      7868.78 o                         
 -16   6   7      36323.97      30778.44      1263.66 o                         
 -14   6   7      23125.35      28558.64      3893.60 o                         
 -12   6   7      33100.05      32573.34      1989.65 o                         
 -10   6   7      15947.73      17472.65       507.53 o                         
  -8   6   7       6509.52       6176.64       622.33 o                         
  -6   6   7      19014.24      16697.56       465.93 o                         
  -4   6   7     279579.78     286547.06      7114.41 o                         
  -2   6   7        494.68        524.59       280.93 o                         
   0   6   7      27087.13      23269.62       516.89 o                         
   2   6   7      50440.20      45315.33       573.32 o                         
   4   6   7     169309.44     161106.08      2389.85 o                         
   6   6   7       3344.33       3355.24       231.67 o                         
   8   6   7     235447.86     233206.17      2614.54 o                         
  10   6   7       1176.63       1303.63       240.16 o                         
  12   6   7      80390.80      84885.53      1405.62 o                         
  14   6   7      43982.60      42564.91       676.35 o                         
  16   6   7       1154.19       1117.98       174.89 o                         
  18   6   7     147620.30     144146.92      1328.39 o                         
  20   6   7      97743.57      96850.91      1001.90 o                         
  22   6   7        171.06        337.46       146.02 o                         
  24   6   7      20013.27      21183.43       352.29 o                         
  26   6   7      26156.50      25214.31       411.96 o                         
  28   6   7        260.61        267.47       176.52 o                         
  30   6   7      20520.75      22260.49       394.05 o                         
  32   6   7       6383.10       5922.99       183.09 o                         
  34   6   7        156.94         70.48       197.42 o                         
  36   6   7       2445.17       2641.23       138.56 o                         
  38   6   7        141.14        126.45       105.96 o                         
 -41   7   7         97.99        -26.81       146.09 o                         
 -39   7   7      12818.65      12298.66       240.57 o                         
 -37   7   7      22349.61      23383.95       850.70 o                         
 -35   7   7       3595.69       3458.59       322.32 o                         
 -33   7   7       6218.20       7187.90       264.33 o                         
 -31   7   7      14987.17      14525.16       338.31 o                         
 -29   7   7       3557.62       4522.49       989.39 o                         
 -27   7   7     143103.14     142369.53      2113.94 o                         
 -25   7   7        377.28        777.90       322.47 o                         
 -23   7   7      72883.21      69809.62      5142.04 o                         
 -21   7   7      13308.18      14621.08       695.97 o                         
 -19   7   7     104299.05     112023.62     10354.23 o                         
 -17   7   7     265436.38     246861.02     23097.79 o                         
 -15   7   7     115510.81     119229.89      3758.27 o
[truncated: 1,445,122 more chars]
